# Supplementary material for: Whole genome resequencing revealed genomic variants and functional pathways related to adaptation in Indian yak populations
Source: Anim Biotechnol. 2023 Nov 25;35(1):2282723. doi: 10.1080/10495398.2023.2282723 (PMC12674402; doi:10.1080/10495398.2023.2282723)
Supplement: Supplemental Material [file LABT_A_2282723_SM0782.xlsx]

## Sheet: Arunachali Yak
	Term	Count	%	PValue	Genes	List Total	Pop Hits	Pop Total	Fold Enrichment	Bonferroni	Benjamini	FDR
GOTERM_BP_ALL	GO:0034063~stress granule assembly	9	0.124344	0.00409998	ATXN2L, GRB7, DYNC1H1, ATXN2, DDX3X, OGFOD1, CIRBP, BICD1, PUM2	5589	9	13824	2.47343	1	0.1066	0.103134
GOTERM_BP_ALL	GO:0086069~bundle of His cell to Purkinje myocyte communication	8	0.110528	0.00910101	DSP, SCN10A, JUP, GJA5, PKP2, DSG2, CTNNA3, DSC2	5589	8	13824	2.47343	1	0.189987	0.183811
GOTERM_BP_ALL	GO:0032836~glomerular basement membrane development	8	0.110528	0.00910101	MYO1E, NPHS1, LAMB2, COL4A4, COL4A3, SULF1, NID1, SULF2	5589	8	13824	2.47343	1	0.189987	0.183811
GOTERM_BP_ALL	GO:0035735~intraciliary transport involved in cilium morphogenesis	7	0.0967118	0.0199318	IFT74, PCM1, IFT81, TTC21B, CEP131, IFT122, SSX2IP	5589	7	13824	2.47343	1	0.330962	0.320202
GOTERM_BP_ALL	GO:0061003~positive regulation of dendritic spine morphogenesis	7	0.0967118	0.0199318	CAMK2B, CUX2, RELN, CAPRIN1, CAPRIN2, KALRN, PAFAH1B1	5589	7	13824	2.47343	1	0.330962	0.320202
GOTERM_BP_ALL	GO:0010457~centriole-centriole cohesion	7	0.0967118	0.0199318	SGO1, CEP68, CEP135, CROCC, CEP250, NEK2, CNTLN	5589	7	13824	2.47343	1	0.330962	0.320202
GOTERM_BP_ALL	GO:0060762~regulation of branching involved in mammary gland duct morphogenesis	6	0.0828958	0.042907	TGFB1, CAV3, WNT5A, ETV4, PHB2, ETV5	5589	6	13824	2.47343	1	0.535329	0.517925
GOTERM_BP_ALL	GO:0030299~intestinal cholesterol absorption	6	0.0828958	0.042907	ABCG8, ABCG5, NPC1L1, CD36, LDLR, PNLIP	5589	6	13824	2.47343	1	0.535329	0.517925
GOTERM_BP_ALL	GO:0086042~cardiac muscle cell-cardiac muscle cell adhesion	6	0.0828958	0.042907	DSP, JUP, PKP2, DSG2, CTNNA3, DSC2	5589	6	13824	2.47343	1	0.535329	0.517925
GOTERM_BP_ALL	GO:0006189~'de novo' IMP biosynthetic process	6	0.0828958	0.042907	ADSL, ATIC, PPAT, PFAS, GART, PAICS	5589	6	13824	2.47343	1	0.535329	0.517925
GOTERM_BP_ALL	GO:0072393~microtubule anchoring at microtubule organizing center	6	0.0828958	0.042907	PCM1, NIN, HOOK3, BICD1, BBS4, BICD2	5589	6	13824	2.47343	1	0.535329	0.517925
GOTERM_BP_ALL	GO:0090037~positive regulation of protein kinase C signaling	6	0.0828958	0.042907	CD40, WNT11, MC1R, FLT4, WNT5A, VEGFA	5589	6	13824	2.47343	1	0.535329	0.517925
GOTERM_BP_ALL	GO:0060099~regulation of phagocytosis, engulfment	6	0.0828958	0.042907	ALOX15, F2RL1, STAP1, ABCA7, NCKAP1L, ANO6	5589	6	13824	2.47343	1	0.535329	0.517925
GOTERM_BP_ALL	GO:1905153~regulation of membrane invagination	6	0.0828958	0.042907	ALOX15, F2RL1, STAP1, ABCA7, NCKAP1L, ANO6	5589	6	13824	2.47343	1	0.535329	0.517925
GOTERM_BP_ALL	GO:2000601~positive regulation of Arp2/3 complex-mediated actin nucleation	6	0.0828958	0.042907	CYFIP1, NCKAP1, WAS, BRK1, WASL, WASF1	5589	6	13824	2.47343	1	0.535329	0.517925
GOTERM_BP_ALL	GO:0086073~bundle of His cell-Purkinje myocyte adhesion involved in cell communication	6	0.0828958	0.042907	DSP, JUP, PKP2, DSG2, CTNNA3, DSC2	5589	6	13824	2.47343	1	0.535329	0.517925
GOTERM_BP_ALL	GO:0006999~nuclear pore organization	12	0.165792	0.00145199	NUP93, NUP205, AHCTF1, NUP107, SEH1L, NUP133, TPR, NUP35, NUP153, NUP54, NUP98, RTN4	5589	13	13824	2.28317	1	0.0490886	0.0474927
GOTERM_BP_ALL	GO:0045722~positive regulation of gluconeogenesis	8	0.110528	0.0266046	KAT2B, KAT2A, WDR5, GCG, SUPT20H, PPP4R3B, PPARA, PTPN2	5589	9	13824	2.1986	1	0.397623	0.384697
GOTERM_BP_ALL	GO:0048875~chemical homeostasis within a tissue	8	0.110528	0.0266046	NAPSA, HOMER1, EPAS1, HOMER2, ADGRF5, LPCAT1, CTSH, ABCA12	5589	9	13824	2.1986	1	0.397623	0.384697
GOTERM_BP_ALL	GO:0022038~corpus callosum development	8	0.110528	0.0266046	SZT2, PTPRS, CDK5, RYK, RPGRIP1L, EPHB2, EPHB3, PAFAH1B1	5589	9	13824	2.1986	1	0.397623	0.384697
GOTERM_BP_ALL	GO:0031935~regulation of chromatin silencing	14	0.193424	0.00104969	APOBEC1, DNMT1, SETDB1, UHRF2, UHRF1, ATAD2, TET1, SIRT1, AICDA, PHF8, ATAD2B, CDC45, SIN3A, MIER1	5589	16	13824	2.16425	0.999993	0.038244	0.0370007
GOTERM_BP_ALL	GO:0071539~protein localization to centrosome	13	0.179608	0.00213646	NEDD1, PCM1, STIL, CCDC14, KIAA0753, CEP131, SNX10, CSNK1D, HOOK3, PIBF1, BBS4, MCPH1	5589	15	13824	2.14364	1	0.0660775	0.0639293
GOTERM_BP_ALL	GO:0050775~positive regulation of dendrite morphogenesis	11	0.151976	0.00847679	CAMK2B, CUL7, CUX2, RELN, FBXW8, SS18L1, CAPRIN1, CAPRIN2, OBSL1, KALRN, PAFAH1B1	5589	13	13824	2.0929	1	0.182042	0.176124
GOTERM_BP_ALL	GO:1902668~negative regulation of axon guidance	21	0.290135	6.31243e-05	SEMA5A, SEMA5B, SEMA6C, SEMA4A, SEMA6A, SEMA3C, SEMA4D, RYK, SEMA3D, SEMA3A, SEMA6D, SEMA4C, SEMA3B, WNT5A, SEMA4F, SEMA3E, SEMA4G, SEMA3F, SLIT2, WNT3, PLXNA3	5589	25	13824	2.07768	0.508688	0.00351366	0.00339943
GOTERM_BP_ALL	GO:0007140~male meiosis	26	0.359215	5.55324e-06	TDRKH, SYCP2, SPO11, UBR2, BRCA2, M1AP, CYP26B1, ING2, ASZ1, MAEL, MEIOC, MEIOB, TEX11, TDRD9, FANCA, TEX14, TEX15, MLH1, REC8, MLH3, KIF18A, RAD51C, AGO4, DMC1, BRDT, DPEP3	5589	31	13824	2.07449	0.0606043	0.00050418	0.000487789
GOTERM_BP_ALL	GO:0048843~negative regulation of axon extension involved in axon guidance	20	0.276319	0.000126233	SEMA5A, SEMA5B, SEMA6C, SEMA4A, SEMA6A, SEMA3C, SEMA4D, RYK, SEMA3D, SEMA3A, SEMA6D, SEMA4C, SEMA3B, WNT5A, SEMA4F, SEMA3E, SEMA4G, SEMA3F, WNT3, PLXNA3	5589	24	13824	2.06119	0.758581	0.00651896	0.00630703
GOTERM_BP_ALL	GO:0015701~bicarbonate transport	15	0.20724	0.00143646	SLC26A1, SLC4A10, SLC4A4, SLC4A5, SLC4A7, SLC4A8, SLC4A9, CA4, SLC26A8, SLC26A7, SLC26A11, SLC26A4, SLC26A3, CFTR, SLC26A5	5589	18	13824	2.06119	1	0.0489274	0.0473367
GOTERM_BP_ALL	GO:0098901~regulation of cardiac muscle cell action potential	10	0.13816	0.0164511	DSP, RYR2, JUP, CAV3, RNF207, GJA5, PKP2, DSG2, CTNNA3, DSC2	5589	12	13824	2.06119	1	0.287946	0.278585
GOTERM_BP_ALL	GO:0090036~regulation of protein kinase C signaling	10	0.13816	0.0164511	AKAP12, CD40, WNT11, MC1R, FLT4, WNT5A, GPD1L, SEZ6L2, SEZ6L, VEGFA	5589	12	13824	2.06119	1	0.287946	0.278585
GOTERM_BP_ALL	GO:1902667~regulation of axon guidance	29	0.400663	2.00244e-06	SEMA5A, SEMA5B, BMPR2, SEMA3C, SEMA3D, SEMA3A, SEMA3B, SEMA3E, SEMA3F, PLXNA2, PLXNA1, SLIT2, PLXNC1, FEZF2, PLXNA4, WNT3, PLXNA3, SEMA4A, SEMA6C, SEMA6A, DSCAM, SEMA4D, RYK, SEMA6D, SEMA4C, WNT5A, SEMA4F, TBR1, SEMA4G	5589	35	13824	2.04941	0.0222913	0.000216764	0.000209717
GOTERM_BP_ALL	GO:0050919~negative chemotaxis	23	0.317767	4.42624e-05	ROBO2, SEMA4A, NRP2, SEMA3C, SEMA4D, RYK, SEMA3D, SEMA3A, SEMA4C, SEMA3B, WNT5A, SEMA4F, SEMA3E, NRG1, SEMA4G, SEMA3F, RHOA, ROBO1, SLIT1, ITGAV, SLIT2, PLXNA4, PLXNA3	5589	28	13824	2.03175	0.392448	0.00265057	0.0025644
GOTERM_BP_ALL	GO:0006188~IMP biosynthetic process	9	0.124344	0.031255	ADSL, ATIC, PPAT, AMPD1, AMPD2, AMPD3, PFAS, GART, PAICS	5589	11	13824	2.02372	1	0.44484	0.430379
GOTERM_BP_ALL	GO:0016339~calcium-dependent cell-cell adhesion via plasma membrane cell adhesion molecules	9	0.124344	0.031255	NLGN1, ARVCF, CDH2, PCDH12, KIFAP3, ATP2C1, CDH17, DSC1, AJUBA	5589	11	13824	2.02372	1	0.44484	0.430379
GOTERM_BP_ALL	GO:0048841~regulation of axon extension involved in axon guidance	26	0.359215	1.56033e-05	SEMA5A, SEMA5B, BMPR2, SEMA3C, SEMA3D, SEMA3A, SEMA3B, SEMA3E, SEMA3F, PLXNA2, PLXNA1, PLXNC1, PLXNA4, WNT3, PLXNA3, SEMA4A, SEMA6C, SEMA6A, DSCAM, SEMA4D, RYK, SEMA6D, SEMA4C, WNT5A, SEMA4F, SEMA4G	5589	32	13824	2.00966	0.161099	0.0011869	0.00114832
GOTERM_BP_ALL	GO:0097009~energy homeostasis	17	0.234872	0.000949339	CRTC3, SGIP1, SLC35D3, PRCP, AMPD2, OMA1, AMPD3, METRNL, ACACB, MEX3C, PM20D1, NR4A3, PIK3CA, TRPV4, LEPR, PPARGC1A, MRAP2	5589	21	13824	2.0023	0.999977	0.0351568	0.0340138
GOTERM_BP_ALL	GO:0043302~positive regulation of leukocyte degranulation	12	0.165792	0.0102092	FGR, SNX4, ZAP70, IL4R, SYK, LAMP1, ADORA2B, AP1G1, IL13, F2RL1, FCER1A, STX4	5589	15	13824	1.97874	1	0.20524	0.198568
GOTERM_BP_ALL	GO:0030517~negative regulation of axon extension	27	0.373031	2.06992e-05	SEMA5A, RTN4R, SEMA5B, DRAXIN, SEMA3C, SEMA3D, SEMA3A, SEMA3B, SEMA3E, RNF6, SEMA3F, RTN4, TNR, WNT3, PLXNA3, SEMA4A, SEMA6C, SEMA6A, SEMA4D, RYK, SEMA6D, SEMA4C, WNT5A, IFRD1, SEMA4F, SEMA4G, CDK5	5589	34	13824	1.96419	0.207873	0.00142964	0.00138316
GOTERM_BP_ALL	GO:0098900~regulation of action potential	15	0.20724	0.00342613	CHRNB2, DSP, RYR2, JUP, CAV3, KCNB1, FMR1, GJA5, RNF207, PKP2, CTNNA3, DSG2, DSC2, KCNJ2, PTPN3	5589	19	13824	1.95271	1	0.0929429	0.0899213
GOTERM_BP_ALL	GO:0042220~response to cocaine	11	0.151976	0.0189458	CHRNB2, SDK1, HOMER1, CDK5, HOMER2, EHMT2, ABAT, KALRN, DRD3, SLC6A3, ADGRL3	5589	14	13824	1.94341	1	0.321708	0.311249
GOTERM_BP_ALL	GO:0019228~neuronal action potential	17	0.234872	0.00217425	CHRNA1, KCND2, CATSPER4, ANK3, GRIK2, CACNA1I, SCN10A, SCN11A, SCN8A, SCN9A, KCNMA1, MYH14, SCN7A, SCN4A, SCN5A, SCN2A, SCN1A	5589	22	13824	1.91129	1	0.0668462	0.064673
GOTERM_BP_ALL	GO:1902285~semaphorin-plexin signaling pathway involved in neuron projection guidance	10	0.13816	0.0343933	NRP2, SEMA3A, PLXNA2, PLXNA1, PLXNB2, PLXNB1, SEMA3F, PLXNC1, PLXNA4, PLXNA3	5589	13	13824	1.90264	1	0.471788	0.456451
GOTERM_BP_ALL	GO:0010832~negative regulation of myotube differentiation	10	0.13816	0.0343933	HDAC4, PLPP7, HDAC5, TRIM72, MYOCD, NOTCH1, BHLHE41, ANKRD2, BHLHA15, NKX2-5	5589	13	13824	1.90264	1	0.471788	0.456451
GOTERM_BP_ALL	GO:1902547~regulation of cellular response to vascular endothelial growth factor stimulus	10	0.13816	0.0343933	CCBE1, PTP4A2, PTP4A3, ADAMTS3, DAB2IP, TCF4, HRG, ADAMTS12, XDH, DCN	5589	13	13824	1.90264	1	0.471788	0.456451
GOTERM_BP_ALL	GO:0007141~male meiosis I	10	0.13816	0.0343933	ING2, RAD51C, SPO11, DMC1, MEIOC, MEIOB, UBR2, BRCA2, REC8, BRDT	5589	13	13824	1.90264	1	0.471788	0.456451
GOTERM_BP_ALL	GO:0071526~semaphorin-plexin signaling pathway	26	0.359215	9.20594e-05	SEMA5A, SEMA5B, NRP2, SEMA3C, SEMA3D, SEMA3A, SEMA3B, SEMA3E, SEMA3F, PLXNA2, FLNA, PLXNA1, PLXNC1, PLXNA4, PLXNA3, SEMA4A, SEMA6C, SEMA6A, SEMA4D, SEMA6D, SEMA4C, SEMA4F, SEMA4G, PLXNB2, PLXNB1, MET	5589	34	13824	1.89145	0.645289	0.00493526	0.00477481
GOTERM_BP_ALL	GO:0090075~relaxation of muscle	13	0.179608	0.0116166	CAMK2D, ATP2A1, ATP1B1, RGS2, P2RX4, ADORA2B, KCNMA1, P2RY1, HRC, PDE5A, CAMK2G, PRKG1, KCNJ2	5589	17	13824	1.89145	1	0.224708	0.217403
GOTERM_BP_ALL	GO:0007130~synaptonemal complex assembly	13	0.179608	0.0116166	SYCP1, SPO11, EHMT2, TEX11, TEX12, TEX15, REC8, MLH3, BAG6, SYCE1, AGO4, MEIOC, HORMAD1	5589	17	13824	1.89145	1	0.224708	0.217403
GOTERM_BP_ALL	GO:0008608~attachment of spindle microtubules to kinetochore	13	0.179608	0.0116166	RB1, BECN1, SEH1L, TEX14, SIRT2, NDC80, SGO1, CENPE, DSN1, CHAMP1, ZNF207, BUB3, MAD1L1	5589	17	13824	1.89145	1	0.224708	0.217403
GOTERM_BP_ALL	GO:0031061~negative regulation of histone methylation	13	0.179608	0.0116166	KDM3A, KDM4B, DNMT1, SMARCB1, KDM1A, PHF1, PIH1D1, BRCA1, PAX5, SUPT6H, MECP2, MTF2, JARID2	5589	17	13824	1.89145	1	0.224708	0.217403
GOTERM_BP_ALL	GO:0021952~central nervous system projection neuron axonogenesis	15	0.20724	0.00718275	CHRNB2, EPHA4, SZT2, FBXO45, DCLK1, GLI2, NR4A2, NFIB, CDH11, DCX, SLIT2, EPHB2, PLXNA4, EPHB3, PAFAH1B1	5589	20	13824	1.85507	1	0.16336	0.158049
GOTERM_BP_ALL	GO:0035418~protein localization to synapse	12	0.165792	0.0207964	DLG1, NLGN1, PCLO, NLGN2, RELN, NPHS1, CDK5, NETO1, DLG4, STX7, BSN, ANKS1B	5589	16	13824	1.85507	1	0.341292	0.330196
GOTERM_BP_ALL	GO:0032012~regulation of ARF protein signal transduction	12	0.165792	0.0207964	CYTH3, PSD, ARFGEF2, CYTH2, PSD2, IQSEC2, PSD4, IQSEC3, PSD3, GBF1, FBXO8, ARFGEF3	5589	16	13824	1.85507	1	0.341292	0.330196
GOTERM_BP_ALL	GO:0050435~beta-amyloid metabolic process	12	0.165792	0.0207964	BACE1, BECN1, UNC13A, ACE, LRRTM3, MME, GSAP, ABCA7, PSEN1, IDE, APEH, SORL1	5589	16	13824	1.85507	1	0.341292	0.330196
GOTERM_BP_ALL	GO:1902284~neuron projection extension involved in neuron projection guidance	26	0.359215	0.000198492	SEMA5A, SEMA5B, NRP2, BMPR2, SEMA3C, SEMA3D, SEMA3A, SEMA3B, SEMA3E, SEMA3F, SLIT1, SLIT2, WNT3, PLXNA3, SEMA4A, SEMA6C, SEMA6A, DSCAM, SEMA4D, RYK, SEMA6D, SEMA4C, WNT5A, SEMA4F, SEMA4G, OGN	5589	35	13824	1.83741	0.892991	0.00932194	0.00901888
GOTERM_BP_ALL	GO:0048846~axon extension involved in axon guidance	26	0.359215	0.000198492	SEMA5A, SEMA5B, NRP2, BMPR2, SEMA3C, SEMA3D, SEMA3A, SEMA3B, SEMA3E, SEMA3F, SLIT1, SLIT2, WNT3, PLXNA3, SEMA4A, SEMA6C, SEMA6A, DSCAM, SEMA4D, RYK, SEMA6D, SEMA4C, WNT5A, SEMA4F, SEMA4G, OGN	5589	35	13824	1.83741	0.892991	0.00932194	0.00901888
GOTERM_BP_ALL	GO:0070193~synaptonemal complex organization	14	0.193424	0.0127284	SYCP1, SPO11, EHMT2, TEX11, PLK1, TEX12, TEX15, REC8, MLH3, BAG6, SYCE1, AGO4, MEIOC, HORMAD1	5589	19	13824	1.82253	1	0.242055	0.234185
GOTERM_BP_ALL	GO:0086010~membrane depolarization during action potential	25	0.345399	0.000355845	CATSPER3, CATSPER4, CACNA1B, CACNA1D, CACNA1F, CACNA1E, NALCN, CACNA1H, CACNA1G, CACNA1I, SCN11A, GJA5, SCN9A, SCN7A, SCN5A, CACNA1S, SCN1A, KCNH2, CAV3, TPCN1, SCN10A, SCN8A, SCN4A, SCN2A, SCN4B	5589	34	13824	1.8187	0.981809	0.0155275	0.0150227
GOTERM_BP_ALL	GO:0003299~muscle hypertrophy in response to stress	11	0.151976	0.0364192	MEF2C, TRPC3, HEY2, NPPA, ATP2B4, ATP2A2, TCAP, CAMTA2, MYH6, EZH2, MYH7	5589	15	13824	1.81385	1	0.48293	0.46723
GOTERM_BP_ALL	GO:0038084~vascular endothelial growth factor signaling pathway	11	0.151976	0.0364192	PDGFRB, CCBE1, PDGFRA, ADAMTS3, KDR, DAB2IP, PRKD1, HRG, XDH, DCN, VEGFA	5589	15	13824	1.81385	1	0.48293	0.46723
GOTERM_BP_ALL	GO:0002888~positive regulation of myeloid leukocyte mediated immunity	11	0.151976	0.0364192	C3, FGR, SNX4, ZAP70, IL4R, SYK, ADORA2B, IL13, F2RL1, FCER1A, STX4	5589	15	13824	1.81385	1	0.48293	0.46723
GOTERM_BP_ALL	GO:0014898~cardiac muscle hypertrophy in response to stress	11	0.151976	0.0364192	MEF2C, TRPC3, HEY2, NPPA, ATP2B4, ATP2A2, TCAP, CAMTA2, MYH6, EZH2, MYH7	5589	15	13824	1.81385	1	0.48293	0.46723
GOTERM_BP_ALL	GO:0009086~methionine biosynthetic process	11	0.151976	0.0364192	PRDX3, EIF2B4, BHMT, MTRR, EIF2B2, MTHFD1, CTH, APIP, MTR, EIF2B1, ENOPH1	5589	15	13824	1.81385	1	0.48293	0.46723
GOTERM_BP_ALL	GO:0060999~positive regulation of dendritic spine development	11	0.151976	0.0364192	CAMK2B, NLGN1, CUX2, RELN, CAPRIN1, CAPRIN2, NEURL1, NRG1, PSEN1, KALRN, PAFAH1B1	5589	15	13824	1.81385	1	0.48293	0.46723
GOTERM_BP_ALL	GO:0043552~positive regulation of phosphatidylinositol 3-kinase activity	16	0.221056	0.00785938	PDGFRB, SH3GLB1, PDGFRA, TGFB1, EPHA8, PDGFB, PIK3R4, AMBRA1, ATG14, VAV2, CDC42, FGR, PTK2B, TNFAIP8L3, TEK, FGFR3	5589	22	13824	1.79886	1	0.172746	0.16713
GOTERM_BP_ALL	GO:0038061~NIK/NF-kappaB signaling	23	0.317767	0.00110639	CARD10, TNFSF15, EIF2AK2, TRAF2, NOD1, NOD2, ACTN4, MALT1, RC3H2, NFKB1, RELB, NFKB2, HDAC7, ADGRG3, RASSF2, TRAF4, TSPAN6, AGO1, REL, RPS3, CHI3L1, MAP3K7, SASH1	5589	32	13824	1.77778	0.999996	0.0398296	0.0385347
GOTERM_BP_ALL	GO:0050771~negative regulation of axonogenesis	35	0.483559	3.79393e-05	SEMA5A, RTN4R, SEMA5B, DRAXIN, SEMA3C, SEMA3D, SEMA3A, SEMA3B, LRP4, SEMA3E, RNF6, SEMA3F, PSEN1, RTN4, SYNGAP1, TNR, SLIT2, EPHB2, WNT3, PLXNA3, SEMA4A, SEMA6C, EPHA7, SEMA6A, SEMA4D, RYK, SEMA6D, SEMA4C, WNT5A, IFRD1, SEMA4F, SEMA4G, PTK2, CDK5, ULK2	5589	49	13824	1.76674	0.34762	0.00230876	0.0022337
GOTERM_BP_ALL	GO:0000184~nuclear-transcribed mRNA catabolic process, nonsense-mediated decay	22	0.303951	0.00191595	UPF2, UPF1, NBAS, NCBP1, SECISBP2, EIF4A3, PYM1, PARN, UPF3B, SMG9, CASC3, SMG7, SMG8, SMG5, UHMK1, SMG6, CTIF, EXOSC10, ETF1, EIF3E, PABPC1, DCP2	5589	31	13824	1.75534	1	0.0604195	0.0584553
GOTERM_BP_ALL	GO:0002042~cell migration involved in sprouting angiogenesis	17	0.234872	0.00840496	HDAC5, STARD13, NOTCH1, SRF, KLF4, HDAC9, RHOA, VEGFA, ROBO1, HDAC7, EFNB2, SRPX2, PDCD10, ITGB1BP1, SLIT2, EPHB4, GPLD1	5589	24	13824	1.75201	1	0.18127	0.175377
GOTERM_BP_ALL	GO:0045214~sarcomere organization	17	0.234872	0.00840496	FHOD3, EDN1, CAV3, WDR1, ACTN2, SRF, ACTN1, LDB3, MYLK3, MYPN, FOXP1, PRKAR1A, CFL2, CASQ2, TCAP, NKX2-5, MYH6	5589	24	13824	1.75201	1	0.18127	0.175377
GOTERM_BP_ALL	GO:0006623~protein targeting to vacuole	17	0.234872	0.00840496	BECN1, SMURF1, VPS13C, VPS13D, PIK3R4, GCC2, AP3B1, SNF8, SORL1, ZFYVE16, SNX16, GNPTAB, HGS, NEDD4, VPS41, VPS36, VPS25	5589	24	13824	1.75201	1	0.18127	0.175377
GOTERM_BP_ALL	GO:0030516~regulation of axon extension	46	0.635535	2.37848e-06	SEMA5A, RTN4R, SEMA5B, MACF1, DRAXIN, BMPR2, SEMA3C, SEMA3D, SRF, SEMA3A, SEMA3B, SEMA3E, RNF6, SEMA3F, TTL, RTN4, CDH4, ZFYVE27, ABL1, PLXNA2, TNR, PLXNA1, PLXNC1, APOE, PLXNA4, WNT3, PLXNA3, SEMA4A, SEMA6C, WDR36, SEMA6A, DSCAM, SEMA4D, RYK, SEMA6D, SEMA4C, WNT5A, IFRD1, TRPV2, FN1, ISLR2, NRG1, SEMA4F, SEMA4G, CDK5, MAPT	5589	65	13824	1.75043	0.0264216	0.000247934	0.000239874
GOTERM_BP_ALL	GO:0048675~axon extension	58	0.801326	8.76113e-08	SEMA5A, CYFIP1, SEMA5B, DRAXIN, NRP2, BMPR2, CDH4, ZFYVE27, TNR, PLXNC1, SPG11, SEMA6C, SEMA6A, DSCAM, SEMA6D, WNT5A, IFRD1, ISLR2, NRG1, SLC9A6, DCX, ULK2, ULK1, MAPT, VCL, RTN4R, MACF1, SEMA3C, SEMA3D, SRF, SEMA3A, SEMA3B, SEMA3E, RNF6, SEMA3F, RTN4, SLIT1, PLXNA2, PLXNA1, SLIT2, PLXNA4, WNT3, PLXNA3, SEMA4A, SEMA4D, RYK, USP9X, LAMB2, SEMA4C, TRPV2, FN1, SEMA4F, SEMA4G, DCLK1, POU4F3, CDK5, OG…	5589	82	13824	1.7495	0.000985842	1.42946e-05	1.38299e-05
GOTERM_BP_ALL	GO:0034453~microtubule anchoring	12	0.165792	0.0376261	CEP57, PCM1, NIN, CEP350, DAG1, FGFR1OP, GCC2, HOOK3, BICD1, BBS4, CLASP1, BICD2	5589	17	13824	1.74595	1	0.490782	0.474826
GOTERM_BP_ALL	GO:0051570~regulation of histone H3-K9 methylation	12	0.165792	0.0376261	KDM3A, KDM4B, DNMT1, SMARCB1, KDM1A, PIH1D1, MYB, SETD7, BRCA1, PAX5, JARID2, SIRT1	5589	17	13824	1.74595	1	0.490782	0.474826
GOTERM_BP_ALL	GO:0071467~cellular response to pH	12	0.165792	0.0376261	IMPACT, HVCN1, GNA11, INSRR, PKD2L1, PKD1L3, PCK1, SLC38A3, GPLD1, NOX1, SLC9A1, ASIC1	5589	17	13824	1.74595	1	0.490782	0.474826
GOTERM_BP_ALL	GO:0043114~regulation of vascular permeability	12	0.165792	0.0376261	BCR, ABR, PTP4A2, PTP4A3, TGFB1, ANGPT1, TRPV4, PDE2A, PDE3A, SLIT2, MYLK3, ARHGAP35	5589	17	13824	1.74595	1	0.490782	0.474826
GOTERM_BP_ALL	GO:0006607~NLS-bearing protein import into nucleus	12	0.165792	0.0376261	RANBP2, KPNA6, DAG1, NUP35, KPNA7, NUP54, KPNA2, KPNA3, IPO4, KPNB1, IPO5, KPNA1	5589	17	13824	1.74595	1	0.490782	0.474826
GOTERM_BP_ALL	GO:0048745~smooth muscle tissue development	12	0.165792	0.0376261	DLG1, COL3A1, SRF, OSR1, ZFAND5, SIX1, PKD2, FOXP2, TP63, STRA6, MYLK, FOXP1	5589	17	13824	1.74595	1	0.490782	0.474826
GOTERM_BP_ALL	GO:0043113~receptor clustering	21	0.290135	0.00327448	NLGN1, TGFB1, ITGA4, WDR19, ITGB2, IFT122, LRP4, ITGAL, ETV5, GPHN, DLG1, RELN, SYNGAP1, CDH2, GLRB, CDK5, DLG4, FLNA, ITGB7, ITGB1BP1, AGRN	5589	30	13824	1.7314	1	0.0892593	0.0863574
GOTERM_BP_ALL	GO:1904353~regulation of telomere capping	14	0.193424	0.0230275	TNKS, TERF2, MAPK15, SMG6, TNKS2, NABP2, MAPK1, ATM, MAPKAPK5, PRKCQ, NEK2, NBN, MAP2K7, MAPK3	5589	20	13824	1.7314	1	0.362071	0.3503
GOTERM_BP_ALL	GO:0006929~substrate-dependent cell migration	14	0.193424	0.0230275	NRP2, EPHA8, ITGA2, SEMA3A, FN1, ROBO1, EPB41L5, FMNL1, ITGA11, ADAM8, ITGB1BP1, SLIT2, MYH10, NCK1	5589	20	13824	1.7314	1	0.362071	0.3503
GOTERM_BP_ALL	GO:0016578~histone deubiquitination	14	0.193424	0.0230275	USP15, ENY2, USP27X, TRRAP, USP21, USP22, USP3, USP34, BRCC3, MYSM1, ASXL1, KAT2A, SART3, ATXN7L3	5589	20	13824	1.7314	1	0.362071	0.3503
GOTERM_BP_ALL	GO:0060765~regulation of androgen receptor signaling pathway	14	0.193424	0.0230275	DDX5, PRMT2, RNF14, TCF21, RNF6, PHB, ARRB2, PARK7, SIRT1, SMARCA4, DAB2, SAFB2, TRIM68, NODAL	5589	20	13824	1.7314	1	0.362071	0.3503
GOTERM_BP_ALL	GO:0060997~dendritic spine morphogenesis	14	0.193424	0.0230275	CAMK2B, NLGN1, CTNND2, WNT7A, KALRN, HDAC6, CUX2, RELN, DLG4, CAPRIN1, CAPRIN2, EPHB2, EPHB3, PAFAH1B1	5589	20	13824	1.7314	1	0.362071	0.3503
GOTERM_BP_ALL	GO:0038083~peptidyl-tyrosine autophosphorylation	30	0.414479	0.000306133	BLK, ITK, TXK, IGF1R, ERBB4, ABL1, PTK2B, ABL2, FYN, CSK, JAK2, JAK3, ROS1, MAPK3, JAK1, ACE, SYK, TNK2, INSR, MATK, TYK2, BMX, PTK2, VEGFA, FGR, HCK, ZAP70, TEC, FES, FRK	5589	43	13824	1.72565	0.968158	0.0135155	0.0130761
GOTERM_BP_ALL	GO:0000731~DNA synthesis involved in DNA repair	16	0.221056	0.0142148	VCP, PCNA, POLN, SYCP1, REV1, TEX12, SIRT1, PRIMPOL, WRN, SPATA22, POLD1, POLE2, REV3L, DTL, POLE, POLH	5589	23	13824	1.72065	1	0.261061	0.252574
GOTERM_BP_ALL	GO:0010573~vascular endothelial growth factor production	16	0.221056	0.0142148	CCBE1, FLT4, ARNT, RORA, BRCA1, SULF1, ISL1, HIF1A, SULF2, C3, C5, ADAMTS3, ADORA2B, CYP1B1, NODAL, NOX1	5589	23	13824	1.72065	1	0.261061	0.252574
GOTERM_BP_ALL	GO:0072698~protein localization to microtubule cytoskeleton	16	0.221056	0.0142148	STIL, CCDC14, CEP131, SNX10, CSNK1D, HOOK3, MID1, MID2, NEDD1, PCM1, KIAA0753, CHAMP1, PIBF1, BBS4, MCPH1	5589	23	13824	1.72065	1	0.261061	0.252574
GOTERM_BP_ALL	GO:0006536~glutamate metabolic process	16	0.221056	0.0142148	OAT, GOT1, GLS2, TAT, GOT2, NR1H4, PRODH2, GLS, ALDH4A1, HAL, ATCAY, ALDH5A1, AMDHD1, FPGS, ALDH18A1, GCLM	5589	23	13824	1.72065	1	0.261061	0.252574
GOTERM_BP_ALL	GO:1905268~negative regulation of chromatin organization	27	0.373031	0.000819364	KDM5A, ZNF451, KDM3A, DNMT1, SMARCB1, KDM1A, CTBP1, PHF1, TWIST1, BRCA1, SUPT6H, ATAD2B, PHF8, MECP2, SIN3A, UBR5, JARID2, APOBEC1, KDM4B, PIH1D1, ATAD2, TET1, PAX5, SIRT1, AICDA, MTF2, TRIP12	5589	39	13824	1.71237	0.999902	0.0312321	0.0302167
GOTERM_BP_ALL	GO:0051646~mitochondrion localization	18	0.248687	0.00883313	MEF2A, CLUH, LRRK2, BRAT1, ATP2A1, BHLHA15, HIF1A, HDAC6, SLC4A5, MTM1, RHOT2, SPAST, UBB, ALB, NEFL, MFN2, KIF1B, MAPT	5589	26	13824	1.71237	1	0.187629	0.181529
GOTERM_BP_ALL	GO:0070252~actin-mediated cell contraction	24	0.331583	0.00217912	DSP, RYR2, JUP, NUP155, ROCK1, TNNC1, CACNA2D1, VIL1, EPB41L5, MYH2, FRMD6, GJA5, RNF207, PKP2, MYH8, CTNNA3, DSG2, GPD1L, SCN4B, DSC2, MYH6, KCNJ2, SCN2B, MYH7	5589	35	13824	1.69607	1	0.0668462	0.064673
GOTERM_BP_ALL	GO:0010800~positive regulation of peptidyl-threonine phosphorylation	13	0.179608	0.0382267	CEMIP, TGFB1, RIPK2, SPHK1, PLK1, WNT5A, GCG, WNK3, CHI3L1, MAPK1, S1PR2, UBE2K, STOX1	5589	19	13824	1.69235	1	0.494094	0.478031
GOTERM_BP_ALL	GO:0070861~regulation of protein exit from endoplasmic reticulum	13	0.179608	0.0382267	BCAP31, SEC16B, TMEM30A, TMEM30B, SLC35D3, EDEM2, GCC2, UBE2G2, SORL1, TM9SF4, UBAC2, ERLEC1, OS9	5589	19	13824	1.69235	1	0.494094	0.478031
GOTERM_BP_ALL	GO:0060306~regulation of membrane repolarization	15	0.20724	0.0235964	YWHAE, KCNH2, CAV3, WDR1, CACNA2D1, NEDD4L, CACNA1D, AKAP6, GJA5, RNF207, NPPA, AKAP9, CASQ2, SCN4B, KCNJ2	5589	22	13824	1.68643	1	0.365906	0.354011
GOTERM_BP_ALL	GO:0086003~cardiac muscle cell contraction	15	0.20724	0.0235964	DSP, RYR2, JUP, NUP155, CACNA2D1, GJA5, RNF207, PKP2, CTNNA3, DSG2, GPD1L, SCN4B, DSC2, KCNJ2, SCN2B	5589	22	13824	1.68643	1	0.365906	0.354011
GOTERM_BP_ALL	GO:1901224~positive regulation of NIK/NF-kappaB signaling	15	0.20724	0.0235964	CARD10, TNFSF15, EIF2AK2, TRAF2, NOD1, NOD2, ACTN4, MALT1, RC3H2, TRAF4, AGO1, RPS3, CHI3L1, MAP3K7, SASH1	5589	22	13824	1.68643	1	0.365906	0.354011
GOTERM_BP_ALL	GO:0010575~positive regulation of vascular endothelial growth factor production	15	0.20724	0.0235964	CCBE1, FLT4, ARNT, RORA, BRCA1, SULF1, ISL1, HIF1A, SULF2, C3, C5, ADORA2B, CYP1B1, NODAL, NOX1	5589	22	13824	1.68643	1	0.365906	0.354011
GOTERM_BP_ALL	GO:0072666~establishment of protein localization to vacuole	17	0.234872	0.0146617	BECN1, SMURF1, VPS13C, VPS13D, PIK3R4, GCC2, AP3B1, SNF8, SORL1, ZFYVE16, SNX16, GNPTAB, HGS, NEDD4, VPS41, VPS36, VPS25	5589	25	13824	1.68193	1	0.266227	0.257572
GOTERM_BP_ALL	GO:0045471~response to ethanol	17	0.234872	0.0146617	USP46, CHRNB2, PRKCE, GOT2, ITPR2, OPRM1, ADH7, GRIN2B, GRIN1, EPS8, GRIN2A, GLRA2, GRIN3A, GNRH1, FYN, DRD3, UNC79	5589	25	13824	1.68193	1	0.266227	0.257572
GOTERM_BP_ALL	GO:0086001~cardiac muscle cell action potential	17	0.234872	0.0146617	DSP, RYR2, JUP, CAV3, NUP155, CACNA2D1, SCN10A, GJA5, RNF207, PKP2, CTNNA3, DSG2, GPD1L, SCN4B, DSC2, KCNJ2, SCN2B	5589	25	13824	1.68193	1	0.266227	0.257572
GOTERM_BP_ALL	GO:1903307~positive regulation of regulated secretory pathway	21	0.290135	0.00574453	NLGN1, RAB3A, IL4R, SYK, STXBP1, RAB3D, IL13, CACNA1H, CACNA1G, FGR, CACNA1I, SNX4, ZAP70, LAMP1, CDK5, ADORA2B, AP1G1, SYT10, F2RL1, FCER1A, STX4	5589	31	13824	1.67555	1	0.139079	0.134558
GOTERM_BP_ALL	GO:0035987~endodermal cell differentiation	27	0.373031	0.00144498	ITGB5, COL11A1, ITGB2, COL12A1, CTR9, CDC73, LEO1, ITGAV, ITGA4, LAMB3, MMP2, FN1, LAMB1, HNF1B, MMP8, MMP9, DUSP6, MMP14, COL4A2, MMP15, COL5A2, COL6A1, COL8A1, ITGA7, PAF1, ITGA5, NODAL	5589	40	13824	1.66957	1	0.0489987	0.0474057
GOTERM_BP_ALL	GO:0034502~protein localization to chromosome	34	0.469743	0.000388447	RB1, SPO11, TNKS, PINX1, BRCA2, MTBP, TNKS2, RUVBL2, RAD21, CHAMP1, SPDL1, CCT7, CCT4, CCT2, ACD, PARP3, SLF1, SLF2, PIH1D1, TINF2, ATRX, PLK1, TEX15, TERF2, WAPL, GNL3, GNL3L, STAG3, DKC1, ZW10, NABP2, CDK1, ATR, EZH2	5589	51	13824	1.64895	0.987399	0.0167553	0.0162106
GOTERM_BP_ALL	GO:0060996~dendritic spine development	28	0.386847	0.00150412	CAMK2B, ARF4, NLGN1, UBA6, CTNND2, LRRK2, ASAP1, PSEN1, KALRN, HDAC6, CUX2, RELN, EPHB2, PAK3, PAK2, EPHB3, EPHA4, SLC12A5, WNT7A, NRG1, SRCIN1, SLC9A6, CDK5, DLG4, CAPRIN1, CAPRIN2, NEURL1, PAFAH1B1	5589	42	13824	1.64895	1	0.0505473	0.048904
GOTERM_BP_ALL	GO:0055006~cardiac cell development	24	0.331583	0.00374078	FHOD3, MEF2A, PDGFRA, EDN1, JAG1, NOTCH1, NKX2-6, CAV3, NEBL, ACTN2, SRF, FHL2, HNRNPU, NEXN, MTOR, TBX3, HEY2, MYO18B, TCAP, MYH11, PITX2, NKX2-5, MYH10, MYH6	5589	36	13824	1.64895	1	0.0993248	0.0960957
GOTERM_BP_ALL	GO:0046839~phospholipid dephosphorylation	20	0.276319	0.00939261	MTMR1, MTMR2, PLPPR1, MTMR3, PLPPR2, PTPRQ, SACM1L, PLPPR5, OCRL, SYNJ2, MTMR6, MTMR7, MTM1, INPP5B, PLPP5, INPP5A, SYNJ1, INPP5E, PLPP2, PLPP1	5589	30	13824	1.64895	1	0.19408	0.18777
GOTERM_BP_ALL	GO:0060760~positive regulation of response to cytokine stimulus	18	0.248687	0.0149528	CD74, CSF1, RIPK2, IL1R1, GFI1, TXK, TAF9, WNT5A, TRAF2, HPX, IRF3, AXL, CREBRF, GAS6, UBE2K, TRIM32, LSM14A, PAFAH1B1	5589	27	13824	1.64895	1	0.269773	0.261003
GOTERM_BP_ALL	GO:0090218~positive regulation of lipid kinase activity	16	0.221056	0.023898	PDGFRB, SH3GLB1, PDGFRA, TGFB1, EPHA8, PDGFB, PIK3R4, AMBRA1, ATG14, VAV2, CDC42, FGR, PTK2B, TNFAIP8L3, TEK, FGFR3	5589	24	13824	1.64895	1	0.367414	0.355469
GOTERM_BP_ALL	GO:0046856~phosphatidylinositol dephosphorylation	14	0.193424	0.0383765	MTMR1, MTMR2, MTMR3, PTPRQ, SACM1L, OCRL, SYNJ2, MTMR6, MTMR7, MTM1, INPP5B, INPP5A, SYNJ1, INPP5E	5589	21	13824	1.64895	1	0.494327	0.478257
GOTERM_BP_ALL	GO:0014743~regulation of muscle hypertrophy	14	0.193424	0.0383765	MEF2A, CAMK2D, EDN1, CAV3, PARP1, TRPC3, IGFBP5, ATP2B4, PRKCA, SLC9A1, RGS2, P2RX4, PDE5A, LMCD1	5589	21	13824	1.64895	1	0.494327	0.478257
GOTERM_BP_ALL	GO:0098534~centriole assembly	14	0.193424	0.0383765	PLK4, CEP135, CCDC78, CEP152, WDR62, MCIDAS, CENPJ, KIAA0753, CDK2, SASS6, CEP72, TRIM37, CEP63, MDM1	5589	21	13824	1.64895	1	0.494327	0.478257
GOTERM_BP_ALL	GO:0046777~protein autophosphorylation	122	1.68555	2.60039e-12	MYLK2, ERRFI1, MRE11, IGF1R, STK11, SLK, RASSF2, STK16, KDR, TRIM24, ENPP1, NEK2, PIM3, NBN, MAP3K9, PRKACA, ROS1, EPHB4, EPHB3, PDGFRB, EPHA4, PDGFRA, EPHA8, DAPK3, MATK, DYRK1A, LMTK2, VRK1, PASK, UHMK1, TOM1L1, MAPKAPK3, MAK, ULK2, MAPKAPK5, ULK1, PRKD1, SIK2, TNIK, EPHA1, BLK, CSF1R, TXK, PDGFB, GRK1, GRK5, GRK7, ABL1, ABL2, TRPM7, RIPK1, ACE, EIF2AK1, TNK2, INSR, EIF2AK2, BMX, CLK4, PTK2, CL…	5589	184	13824	1.63999	2.92749e-08	1.17101e-09	1.13294e-09
GOTERM_BP_ALL	GO:0061387~regulation of extent of cell growth	50	0.690799	1.88449e-05	SEMA5A, SEMA5B, DRAXIN, BMPR2, CDH4, ZFYVE27, TNR, PLXNC1, SEMA6C, EPHA7, WDR36, SEMA6A, DSCAM, SEMA6D, WNT5A, IFRD1, ISLR2, NRG1, ULK2, MAPT, RTN4R, MACF1, SEMA3C, CRABP2, SEMA3D, SRF, SEMA3A, SEMA3B, SEMA3E, LPAR3, RNF6, SEMA3F, TTL, RTN4, ABL1, PLXNA2, PLXNA1, APOE, PLXNA4, WNT3, PLXNA3, SEMA4A, SEMA4D, RYK, SEMA4C, TRPV2, FN1, SEMA4F, SEMA4G, CDK5	5589	76	13824	1.62726	0.191163	0.0013468	0.00130302
GOTERM_BP_ALL	GO:1901222~regulation of NIK/NF-kappaB signaling	21	0.290135	0.00954961	CARD10, TNFSF15, EIF2AK2, TRAF2, PTPN22, NOD1, NOD2, ACTN4, UACA, MALT1, RC3H2, HDAC7, ADGRG3, RASSF2, TRAF4, TSPAN6, AGO1, RPS3, CHI3L1, MAP3K7, SASH1	5589	32	13824	1.62319	1	0.194764	0.188432
GOTERM_BP_ALL	GO:0031057~negative regulation of histone modification	21	0.290135	0.00954961	KDM5A, ZNF451, KDM3A, KDM4B, DNMT1, SMARCB1, KDM1A, CTBP1, PHF1, PIH1D1, TWIST1, BRCA1, PAX5, SUPT6H, SIRT1, MECP2, SIN3A, MTF2, UBR5, TRIP12, JARID2	5589	32	13824	1.62319	1	0.194764	0.188432
GOTERM_BP_ALL	GO:0045494~photoreceptor cell maintenance	19	0.262503	0.0151144	TUB, IQCB1, MKKS, ADGRV1, ABCA4, CIB2, USH2A, CDHR1, MAK, CROCC, CDH23, RHO, NPHP4, ERCC6, PROM1, DRAM2, NXNL2, BBS4, CNGB1	5589	29	13824	1.62052	1	0.270952	0.262143
GOTERM_BP_ALL	GO:0071827~plasma lipoprotein particle organization	17	0.234872	0.0239873	ABCA1, SCARB1, ABCA5, DGAT1, MTTP, LPL, ABCA7, APOA4, ACSL3, MPO, PLA2G7, APOM, LIPC, SOAT1, SOAT2, PLAGL2, APOE	5589	26	13824	1.61724	1	0.367414	0.355469
GOTERM_BP_ALL	GO:0001961~positive regulation of cytokine-mediated signaling pathway	17	0.234872	0.0239873	CD74, CSF1, RIPK2, IL1R1, GFI1, TXK, WNT5A, TRAF2, HPX, IRF3, AXL, CREBRF, GAS6, UBE2K, TRIM32, LSM14A, PAFAH1B1	5589	26	13824	1.61724	1	0.367414	0.355469
GOTERM_BP_ALL	GO:0044380~protein localization to cytoskeleton	17	0.234872	0.0239873	STIL, CCDC14, CEP131, SNX10, CSNK1D, HOOK3, MID1, MID2, FAM83H, NEDD1, PCM1, KIAA0753, CHAMP1, PIBF1, BBS4, MCPH1	5589	26	13824	1.61724	1	0.367414	0.355469
GOTERM_BP_ALL	GO:0050922~negative regulation of chemotaxis	30	0.414479	0.00159445	SEMA5A, ROBO2, SEMA5B, NOTCH1, SEMA3C, SEMA3D, SEMA3A, SEMA3B, SEMA3E, SEMA3F, ROBO1, C5, STAP1, SLIT2, WNT3, PLXNA3, SEMA4A, SEMA6C, ANGPT2, SEMA6A, SEMA4D, RYK, SEMA6D, SEMA4C, WNT5A, SEMA4F, SEMA4G, HRG, GPR18, PTPN2	5589	46	13824	1.61311	1	0.0524533	0.050748
GOTERM_BP_ALL	GO:0016242~negative regulation of macroautophagy	15	0.20724	0.0381899	RUBCN, VPS13C, EHMT2, LRRK2, PHF23, CLEC16A, MTOR, MTM1, SCFD1, PINK1, NPC1, FEZ1, FEZ2, QSOX1, LZTS1	5589	23	13824	1.61311	1	0.494094	0.478031
GOTERM_BP_ALL	GO:0048814~regulation of dendrite morphogenesis	28	0.386847	0.00249567	CAMK2B, CUL7, NLGN1, LRRK2, KALRN, PQBP1, STK11, CUX2, RELN, SIPA1L1, CHRNB2, EPHA4, SEMA4D, FBXW8, SS18L1, SRCIN1, NFATC4, GRIN1, CDK5, TLX2, NEDD4, CAPRIN1, GORASP1, CAPRIN2, SARM1, TNIK, OBSL1, PAFAH1B1	5589	43	13824	1.61061	1	0.0739946	0.0715891
GOTERM_BP_ALL	GO:0014896~muscle hypertrophy	24	0.331583	0.00613569	MEF2A, RYR2, CAMK2D, EDN1, MEF2C, CAV3, PARP1, TRPC3, IGFBP5, ATP2B4, ATP2A2, PRKCA, SLC9A1, RGS2, P2RX4, NPPA, HEY2, TCAP, CAMTA2, PDE5A, LMCD1, MYH6, EZH2, MYH7	5589	37	13824	1.60439	1	0.146969	0.142191
GOTERM_BP_ALL	GO:1990138~neuron projection extension	70	0.967118	6.64768e-07	SEMA5A, CYFIP1, SEMA5B, DRAXIN, NRP2, BMPR2, RIMS2, RIMS1, STK11, CDH4, ZFYVE27, TNR, PLXNC1, SPG11, SEMA6C, UNC13A, SEMA6A, DSCAM, SEMA6D, WNT5A, IFRD1, ISLR2, NRG1, IMPACT, SLC9A6, DCX, ULK2, ULK1, MAPT, VCL, RTN4R, MACF1, SEMA3C, SEMA3D, SRF, SEMA3A, SEMA3B, NEDD4L, SEMA3E, RNF6, RASAL1, SEMA3F, PRKCZ, RTN4, FLRT3, SLIT1, PLXNA2, PLXNA1, SLIT2, PLXNA4, WNT3, PLXNA3, SEMA4A, SYT3, SEMA4D, SYT1,…	5589	108	13824	1.60315	0.00745602	8.22151e-05	7.95423e-05
GOTERM_BP_ALL	GO:0055013~cardiac muscle cell development	22	0.303951	0.00963994	FHOD3, MEF2A, PDGFRA, EDN1, NKX2-6, CAV3, NEBL, ACTN2, SRF, FHL2, HNRNPU, NEXN, MTOR, TBX3, HEY2, MYO18B, TCAP, MYH11, PITX2, NKX2-5, MYH10, MYH6	5589	34	13824	1.60045	1	0.195191	0.188846
GOTERM_BP_ALL	GO:0072577~endothelial cell apoptotic process	22	0.303951	0.00963994	FGB, CD40, PRKCI, BMPR2, ANGPT1, IL13, SERPINE1, FGG, NDNF, BRAF, ANO6, HIPK1, RGCC, MAPK7, CD40LG, COL4A3, ABL1, KDR, TEK, GAS6, SCG2, NFE2L2	5589	34	13824	1.60045	1	0.195191	0.188846
GOTERM_BP_ALL	GO:0003300~cardiac muscle hypertrophy	22	0.303951	0.00963994	MEF2A, RYR2, CAMK2D, EDN1, MEF2C, CAV3, PARP1, TRPC3, ATP2B4, ATP2A2, PRKCA, SLC9A1, RGS2, P2RX4, NPPA, HEY2, TCAP, CAMTA2, PDE5A, MYH6, EZH2, MYH7	5589	34	13824	1.60045	1	0.195191	0.188846
GOTERM_BP_ALL	GO:0001706~endoderm formation	31	0.428295	0.00162679	ITGB5, COL11A1, ITGB2, COL12A1, CTR9, CDC73, LEO1, ITGAV, DUSP4, DUSP5, DUSP2, ITGA4, LAMB3, DUSP1, MMP2, FN1, LAMB1, HNF1B, MMP8, MMP9, DUSP6, MMP14, COL4A2, MMP15, COL5A2, COL6A1, COL8A1, ITGA7, PAF1, ITGA5, NODAL	5589	48	13824	1.59742	1	0.0530853	0.0513595
GOTERM_BP_ALL	GO:0035058~nonmotile primary cilium assembly	18	0.248687	0.0239086	MKKS, CEP135, PCDH15, IFT80, CSNK1D, WRAP73, PCM1, ARL13B, KIF3A, CENPJ, MAK, MKS1, CEP250, BBS7, PIBF1, CC2D2A, BBS4, CEP89	5589	28	13824	1.59006	1	0.367414	0.355469
GOTERM_BP_ALL	GO:0048168~regulation of neuronal synaptic plasticity	18	0.248687	0.0239086	RAB3A, UNC13A, RASGRF1, CAMK2A, GRIK2, S100B, GRIN1, SYNGR1, JPH3, SYNGAP1, NETO1, DLG4, NEURL1, CNTN2, NSMF, KRAS, EPHB2, RAB3GAP1	5589	28	13824	1.59006	1	0.367414	0.355469
GOTERM_BP_ALL	GO:0001508~action potential	52	0.718431	3.34806e-05	RYR2, CNTNAP1, FMR1, GRIK2, SCN11A, GJA5, SCN9A, NRCAM, SCN5A, SCN1A, CHRNB2, DSP, KCNH2, KCND2, CACNA2D1, ANK3, SCN10A, SCN8A, RNF207, KCNMA1, PKP2, SCN4A, DSG2, SCN4B, DSC2, CHRNA1, CATSPER3, CATSPER4, CACNA1B, CACNA1D, CACNA1F, NALCN, CACNA1E, CLCN1, CACNA1H, CACNA1G, CACNA1I, GNA11, MYH14, SCN7A, CTNNA3, CACNA1S, KCNJ2, CAV3, JUP, NUP155, KCNB1, TPCN1, GPD1L, SCN2A, PTPN3, SCN2B	5589	81	13824	1.58788	0.314037	0.00216624	0.00209581
GOTERM_BP_ALL	GO:0016239~positive regulation of macroautophagy	25	0.345399	0.00618769	LRSAM1, GBA, CLEC16A, NOD1, HIF1A, SPTLC1, TBK1, SPTLC2, KDR, HMOX1, PIP4K2B, PIP4K2C, ATG7, MAPK3, SH3GLB1, RIPK2, SUPT5H, SIRT1, DCN, PINK1, TRIM13, RAB3GAP2, ULK1, SQSTM1, RAB3GAP1	5589	39	13824	1.58553	1	0.147148	0.142364
GOTERM_BP_ALL	GO:0070198~protein localization to chromosome, telomeric region	16	0.221056	0.0377524	CCT2, ACD, TNKS, PINX1, TINF2, ATRX, BRCA2, TERF2, GNL3, GNL3L, TNKS2, DKC1, NABP2, CCT7, ATR, CCT4	5589	25	13824	1.583	1	0.490782	0.474826
GOTERM_BP_ALL	GO:0021955~central nervous system neuron axonogenesis	16	0.221056	0.0377524	CHRNB2, EPHA4, SZT2, FBXO45, DCLK1, PTK2, GLI2, NR4A2, NFIB, CDH11, DCX, SLIT2, EPHB2, PLXNA4, EPHB3, PAFAH1B1	5589	25	13824	1.583	1	0.490782	0.474826
GOTERM_BP_ALL	GO:0021591~ventricular system development	16	0.221056	0.0377524	NUMBL, KDM2B, DNAH5, SEMA6D, RPGRIP1L, PAX5, KIF27, UCHL5, AK8, MECP2, CENPF, TTC21B, NUMB, ANP32B, MYH10, BBS4	5589	25	13824	1.583	1	0.490782	0.474826
GOTERM_BP_ALL	GO:1902116~negative regulation of organelle assembly	16	0.221056	0.0377524	CAV3, EHMT2, LRRK2, PHF23, PATL2, MTM1, SCFD1, PINK1, FEZ1, MAK, TBC1D7, FEZ2, TBC1D30, TRIM37, CEP97, MDM1	5589	25	13824	1.583	1	0.490782	0.474826
GOTERM_BP_ALL	GO:0046470~phosphatidylcholine metabolic process	16	0.221056	0.0377524	SLC27A1, PNPLA8, PON1, LPCAT1, PLA2G3, APOA4, ACSL3, MECP2, PLA2G15, GPAT4, LPCAT2, ENPP2, CHPT1, PNPLA6, CEPT1, GPLD1	5589	25	13824	1.583	1	0.490782	0.474826
GOTERM_BP_ALL	GO:0097061~dendritic spine organization	16	0.221056	0.0377524	CAMK2B, NLGN1, ITGA3, CTNND2, WNT7A, KALRN, HDAC6, TANC1, CUX2, RELN, DLG4, CAPRIN1, CAPRIN2, EPHB2, EPHB3, PAFAH1B1	5589	25	13824	1.583	1	0.490782	0.474826
GOTERM_BP_ALL	GO:0014897~striated muscle hypertrophy	23	0.317767	0.00967341	MEF2A, RYR2, CAMK2D, EDN1, MEF2C, CAV3, PARP1, TRPC3, IGFBP5, ATP2B4, ATP2A2, PRKCA, SLC9A1, RGS2, P2RX4, NPPA, HEY2, TCAP, CAMTA2, PDE5A, MYH6, EZH2, MYH7	5589	36	13824	1.58025	1	0.195518	0.189161
GOTERM_BP_ALL	GO:0046578~regulation of Ras protein signal transduction	102	1.40923	4.79375e-09	CSF1, ITSN1, ARHGAP35, PREX1, ARHGAP42, SYNGAP1, PLCE1, FBXO8, MMD2, BCR, TIAM1, MADD, STAMBP, NGEF, NOTCH2, ARHGEF26, CUL3, LPAR1, ITPR3, RASAL1, RASAL2, KALRN, RASGRP4, ABR, ECT2, SCAI, ABCA1, ARHGEF33, DENND4B, ARHGEF37, IQSEC2, IQSEC3, DNMBP, BCL6, RGL2, OGT, GPR18, DENND1A, RASGRF2, RASGRF1, KIF14, ARRB1, ARHGEF10L, ROBO1, AKAP13, PSD2, PSD4, MCF2L, PSD3, FLOT1, ARFGEF3, TRIM67, RALGPS2, PLE…	5589	160	13824	1.57681	5.39666e-05	1.07936e-06	1.04427e-06
GOTERM_BP_ALL	GO:0048701~embryonic cranial skeleton morphogenesis	26	0.359215	0.0062085	SETD2, SPEF2, EIF4A3, SIX1, TWIST1, MED12, NDST1, NIPBL, MTHFD1L, CHST11, RDH10, SLC39A3, TFAP2A, PDGFRA, MEF2C, IRX5, PRRX1, WDR19, WNT9B, PAX5, RUNX2, TGFBR1, MMP14, MMP16, FGFR2, NODAL	5589	41	13824	1.56852	1	0.147148	0.142364
GOTERM_BP_ALL	GO:0060998~regulation of dendritic spine development	19	0.262503	0.0236971	CAMK2B, EPHA4, NLGN1, MEF2C, LRRK2, FMR1, NRG1, ASAP1, PSEN1, SRCIN1, KALRN, SDK1, CUX2, RELN, CDK5, CAPRIN1, CAPRIN2, NEURL1, PAFAH1B1	5589	30	13824	1.56651	1	0.366458	0.354545
GOTERM_BP_ALL	GO:0030199~collagen fibril organization	19	0.262503	0.0236971	COL11A1, SERPINF2, DPT, PLOD3, TGFBR1, LOXL2, ACAN, ADAMTS14, ADAMTS2, COL3A1, COL2A1, COL1A2, LOX, P4HA1, CHADL, COL5A2, SERPINH1, CYP1B1, DDR2	5589	30	13824	1.56651	1	0.366458	0.354545
GOTERM_BP_ALL	GO:0007492~endoderm development	41	0.566455	0.000461308	NOTCH1, ITGB5, COL11A1, ITGB2, COL12A1, CTR9, WNT8A, CDC73, MED12, EPB41L5, FGF8, LEO1, ITGAV, BPTF, DUSP4, DUSP5, DUSP2, TGFB1, ITGA4, LAMB3, DUSP1, MMP2, FN1, LAMB1, HNF1B, MMP8, MMP9, DUSP6, EXT1, MMP14, COL4A2, MMP15, COL5A2, PAX9, COL6A1, COL8A1, ITGA7, PAF1, ITGA5, NODAL, BMPR1A	5589	65	13824	1.56016	0.994454	0.0193063	0.0186787
GOTERM_BP_ALL	GO:0051056~regulation of small GTPase mediated signal transduction	114	1.57502	1.53985e-09	CSF1, ITSN1, ARHGAP35, PREX1, ARHGAP42, SYNGAP1, PLCE1, FBXO8, CDON, TSC2, MMD2, BCR, TIAM1, FRMD7, MADD, STAMBP, NGEF, NOTCH2, ARHGEF26, CUL3, LPAR1, ARHGAP18, ITPR3, RASAL1, RASAL2, KALRN, RAP1GAP, RASGRP4, ABR, ECT2, SCAI, ABCA1, ARHGEF33, DENND4B, ARHGEF37, IQSEC2, IQSEC3, ARHGAP26, DNMBP, BCL6, RGL2, OGT, GPR18, DENND1A, RASGRF2, RASGRF1, KIF14, ARRB1, ARHGEF10L, SIPA1L2, SIPA1L3, ROBO1, AKA…	5589	181	13824	1.55785	1.73355e-05	3.93991e-07	3.81182e-07
GOTERM_BP_ALL	GO:0090311~regulation of protein deacetylation	17	0.234872	0.0371285	KDM5A, SREBF1, TGFB1, RIPK3, CTBP1, AKAP8L, DYRK1A, AKAP8, FRY, CCAR2, NIPBL, PINK1, ZNHIT1, TADA2A, BCL6, NEK3, PRKD1	5589	27	13824	1.55734	1	0.490026	0.474095
GOTERM_BP_ALL	GO:0050770~regulation of axonogenesis	78	1.07765	8.24905e-07	SEMA5A, ROBO2, RET, SEMA5B, DRAXIN, BMPR2, ROBO1, STK11, CDH4, SYNGAP1, SIPA1L1, ZFYVE27, NEFL, TNR, PLXNC1, FEZF2, EPHB2, EPHB3, EPHA4, SEMA6C, EPHA7, WDR36, SEMA6A, DSCAM, SEMA6D, WNT5A, IFRD1, ISLR2, NRG1, TBR1, KEL, ULK2, MAPT, RTN4R, MACF1, SEMA3C, CRABP2, SEMA3D, SRF, SEMA3A, SEMA3B, LRP4, SEMA3E, LPAR3, RNF6, SEMA3F, PSEN1, TTL, RTN4, SLIT1, ABL1, PLXNA2, PLXNA1, SLIT2, APOE, PLXNA4, WNT3,…	5589	124	13824	1.55587	0.0092438	9.77556e-05	9.45776e-05
GOTERM_BP_ALL	GO:0007129~synapsis	22	0.303951	0.015028	MRE11, SYCP1, SPO11, EHMT2, TEX11, TEX12, TEX15, MLH1, REC8, MLH3, TERB1, BAG6, SYCE1, STAG3, SPATA22, AGO4, MSH4, DMC1, MEIOC, MAEL, MEIOB, HORMAD1	5589	35	13824	1.55473	1	0.269997	0.261219
GOTERM_BP_ALL	GO:0007062~sister chromatid cohesion	27	0.373031	0.00620229	RB1, MRE11, TNKS, PDS5B, SMC3, PDS5A, PHB2, NIPBL, RAD21, POGZ, MCMBP, HORMAD1, SLF1, SLF2, ESCO1, FBXW7, DDX11, ATRX, KIF22, REC8, WAPL, SMC1B, SGO2, MAU2, SFPQ, RAD51C, STAG2	5589	43	13824	1.55308	1	0.147148	0.142364
GOTERM_BP_ALL	GO:0048813~dendrite morphogenesis	40	0.552639	0.00071493	CAMK2B, CUL7, NLGN1, CTNND2, LRRK2, SEMA3A, CAMK2A, ELAVL4, VLDLR, KALRN, HDAC6, CUX2, RELN, MAP2, BTBD3, FYN, EPHB2, EPHB3, MEF2A, EPHA4, RBFOX2, DSCAM, FBXW8, KIDINS220, SS18L1, WNT7A, SRCIN1, DCLK1, NFATC4, KLF7, CDK5, DLG4, TLX2, CAPRIN1, GORASP1, ABI1, CAPRIN2, DCX, OBSL1, PAFAH1B1	5589	64	13824	1.54589	0.999681	0.0279468	0.0270383
GOTERM_BP_ALL	GO:0051057~positive regulation of small GTPase mediated signal transduction	20	0.276319	0.0233813	NOTCH2, NTRK1, CSF1, LPAR1, ARRB1, NRG1, MMD2, RASGRP4, ROBO1, AKAP13, COL3A1, KITLG, RELN, FRMD7, BNIP2, F2RL1, KRAS, SHOC2, GPR18, CDON	5589	32	13824	1.54589	1	0.365326	0.353449
GOTERM_BP_ALL	GO:0006892~post-Golgi vesicle-mediated transport	23	0.317767	0.0148621	ARFGEF2, CHIC2, SORT1, GBF1, MYO5A, AP1AR, WIPI1, SORL1, KLHL20, AP4M1, EHD3, MYO1B, RAB14, LAMP1, AP1G1, VPS54, ANKFY1, CCDC22, STXBP6, CCDC93, STEAP2, EPS15, EXOC2	5589	37	13824	1.53754	1	0.268567	0.259836
GOTERM_BP_ALL	GO:0098661~inorganic anion transmembrane transport	36	0.497375	0.00168509	CLIC4, GABRB1, SLC26A1, SLC20A2, TTYH1, SLC4A1, SLC4A2, SLC4A3, CLCN3, CLCN2, CLCN1, GABRR2, BEST4, CLCA2, SLC26A11, SLC17A2, CLIC1, GABRA2, GABRA1, SLC34A2, GABRA4, GABRA3, SLC4A11, ANO4, CLCN7, CLCN6, CLCN5, CLCN4, GLRB, SLC26A8, SLC26A7, NMUR2, SLC26A4, SLC26A3, CFTR, SLC26A5	5589	58	13824	1.53523	1	0.0543573	0.0525901
GOTERM_BP_ALL	GO:0035850~epithelial cell differentiation involved in kidney development	18	0.248687	0.036367	WWTR1, MEF2C, JAG1, NOTCH1, LAMB2, STAT1, OSR1, PTPRO, FOXJ1, AMPD2, MTSS1, NUP93, ACTA2, MYO1E, PAX8, NPHS1, FAT4, PROM1	5589	29	13824	1.53523	1	0.48293	0.46723
GOTERM_BP_ALL	GO:0090004~positive regulation of establishment of protein localization to plasma membrane	18	0.248687	0.036367	DPP10, PRKCI, PDPK1, ITGA3, ARHGEF16, ACSL3, NKD2, VIL1, CLIP3, DLG1, CNST, KIF5B, GPER1, WNK3, AGR2, STX4, EPHA2, PLS1	5589	29	13824	1.53523	1	0.48293	0.46723
GOTERM_BP_ALL	GO:0043551~regulation of phosphatidylinositol 3-kinase activity	18	0.248687	0.036367	PDGFRB, SH3GLB1, RUBCN, PDGFRA, TGFB1, EPHA8, PDGFB, PIK3R4, DAB2IP, AMBRA1, ATG14, VAV2, CDC42, FGR, PTK2B, TNFAIP8L3, TEK, FGFR3	5589	29	13824	1.53523	1	0.48293	0.46723
GOTERM_BP_ALL	GO:0018210~peptidyl-threonine modification	39	0.538823	0.00109811	MYLK2, CEMIP, CAMK2D, TNKS, LRRK2, STK39, MAPK8, MAPK1, S1PR2, PRKACA, STOX1, ACVR1, DMTN, TGFB1, GALNT3, PDPK1, RIPK2, GALNT2, GALNT1, SPHK1, WNT5A, PLK1, DYRK1A, LMTK2, GCG, OXSR1, SIRT2, TGFBR1, MTOR, HIPK3, CLK1, CDK5, WNK3, CDK1, CHI3L1, SPRY2, UBE2K, PPEF2, MAP3K12	5589	63	13824	1.53117	0.999996	0.0397507	0.0384584
GOTERM_BP_ALL	GO:0032206~positive regulation of telomere maintenance	26	0.359215	0.00951354	MRE11, TNKS, HMBOX1, SLX4, TNKS2, DHX36, MAPK1, NEK2, NBN, MAP2K7, CCT7, CCT4, MAPK3, CCT3, CCT2, ACD, TINF2, ATRX, MAPK15, PML, GNL3, DKC1, NABP2, MAPKAPK5, ATM, PRKCQ	5589	42	13824	1.53117	1	0.194764	0.188432
GOTERM_BP_ALL	GO:0030239~myofibril assembly	26	0.359215	0.00951354	FHOD3, WDR1, SRF, LMOD1, LDB3, MYPN, MYLK3, LMOD2, CFL2, MYOZ3, NKX2-5, MYH10, MEF2A, PDGFRA, EDN1, CAV3, ACTN2, NEBL, ACTN1, FOXP1, ACTA2, ACTA1, PRKAR1A, CASQ2, TCAP, MYH6	5589	42	13824	1.53117	1	0.194764	0.188432
GOTERM_BP_ALL	GO:0097164~ammonium ion metabolic process	26	0.359215	0.00951354	ACHE, SLC27A1, SLC44A4, SGMS1, PON1, LPCAT1, PLA2G3, SMPD3, MECP2, SPTLC1, SPTLC2, GPAT4, ENPP2, CEPT1, ENPP6, PNPLA8, APOA4, ACSL3, PLA2G15, LPCAT2, CHPT1, PNPLA6, SMPDL3B, ALDH7A1, GPLD1, PAFAH1B1	5589	42	13824	1.53117	1	0.194764	0.188432
GOTERM_BP_ALL	GO:0035023~regulation of Rho protein signal transduction	60	0.828958	3.76152e-05	RASGRF2, ITSN1, RASGRF1, ARHGEF10L, ARRB1, ARHGAP35, ROBO1, PREX1, AKAP13, ARHGAP42, MCF2L, FLOT1, PLEKHG3, PLEKHG1, ARHGEF12, ARHGEF15, ITGA3, PLEKHG5, ARHGEF16, VAV1, VAV2, BCR, TIAM1, ARHGEF9, ARHGEF3, ARHGEF4, ARHGEF1, ARHGEF7, SOS1, ECT2L, SOS2, NGEF, ARHGEF6, KANK1, ARHGEF26, CUL3, LPAR1, ITPR3, KALRN, FGD1, FGD2, FGD4, ABR, FGD5, FGD6, ALS2CL, EPS8L1, ECT2, SCAI, ARHGEF33, ABCA1, FARP1, AR…	5589	97	13824	1.52996	0.345235	0.00230148	0.00222665
GOTERM_BP_ALL	GO:0035136~forelimb morphogenesis	21	0.290135	0.0229842	TFAP2A, OSR2, CRABP2, ATRX, TWIST1, IFT122, WNT7A, RPGRIP1L, WNT9A, GDF5, HOXD10, RUNX2, TBX3, HOXA11, NIPBL, RDH10, RSPO2, MSX1, RECK, WNT3, RNF165	5589	34	13824	1.52771	1	0.362071	0.3503
GOTERM_BP_ALL	GO:0032835~glomerulus development	29	0.400663	0.00612328	RET, NOTCH3, ENPEP, NOTCH1, PTPRO, PDGFB, TCF21, NID1, PLCE1, PROM1, WWTR1, PDGFRA, MEF2C, JAG1, ANGPT1, LAMB2, OSR1, FOXJ1, AMPD2, SULF1, MTSS1, SULF2, ACTA2, NUP93, MYO1E, NPHS1, COL4A4, COL4A3, AGTR2	5589	47	13824	1.52616	1	0.146969	0.142191
GOTERM_BP_ALL	GO:2001252~positive regulation of chromosome organization	75	1.0362	4.72561e-06	RB1, MRE11, SMARCB1, KDM1A, PHF1, FMR1, AKAP8L, ARRB1, BRCA1, NIPBL, SART3, RPS6KA5, SIN3A, RUVBL2, MYB, NEK2, NBN, NOS1, JARID2, CCT3, CCT2, SREBF1, PIH1D1, TINF2, ATRX, LIG4, TET1, ISL1, SIRT1, RNF40, GNL3, SFPQ, ESPL1, DKC1, MTF2, PRKCQ, MAPKAPK5, PRKD1, BECN1, DNMT1, PAXIP1, CTBP1, TNKS, CUL3, CTR9, AKAP8, HMBOX1, SLX4, TNKS2, DHX36, TPR, MIER1, MAPK1, CCT7, BRD7, MAP2K7, MAPK3, CCT4, ACD, SL…	5589	122	13824	1.52055	0.0518107	0.000450855	0.000436198
GOTERM_BP_ALL	GO:0033619~membrane protein proteolysis	27	0.373031	0.00939541	RET, TMPRSS6, SPPL2C, HM13, PSEN1, APH1A, DAG1, TIMP2, PACSIN3, CTSH, SH3D19, NAPSA, TGFB1, RHBDD1, ERAP1, ADAM10, BACE1, ADAM19, ADAM17, ADAM9, MYH9, ADAM8, PRKCQ, RBMX, MBTPS2, GPLD1, PTPN3	5589	44	13824	1.51779	1	0.19408	0.18777
GOTERM_BP_ALL	GO:0031032~actomyosin structure organization	73	1.00857	7.17471e-06	FHOD3, ITGB5, WDR1, ELN, LMOD1, ARRB1, LDB3, MYPN, MYLK3, LMOD2, EPB41L4B, EPB41L4A, ALKBH4, CFL2, MYO18A, MYOZ3, MEF2A, PDGFRA, EDN1, ARHGEF15, ACTN2, LIMCH1, ACTN1, SERPINF2, KIF23, RHOA, TGFBR1, FOXP1, ACTA2, FRMD3, ACTA1, FRMD5, TMEFF2, FRMD6, FRMD7, PRKAR1A, CASQ2, MYH9, EVL, ITGB1BP1, EPHA1, PHLDB2, MYH6, EPB41, SRF, CUL3, LPAR1, PPM1E, CNN2, CNN1, EPB41L5, WNT11, EPB41L1, EPB41L2, EPB41L3,…	5589	119	13824	1.51731	0.0775971	0.000626146	0.00060579
GOTERM_BP_ALL	GO:0031058~positive regulation of histone modification	38	0.525007	0.00167106	DNMT1, SMARCB1, PAXIP1, KDM1A, CTBP1, PHF1, FMR1, CTR9, AKAP8L, AKAP8, ARRB1, BRCA1, NIPBL, SART3, RPS6KA5, RUVBL2, MYB, NOS1, BRD7, JARID2, MAPK3, SREBF1, TGFB1, PIH1D1, TET1, GCG, ISL1, SIRT1, RNF40, PINK1, TADA2A, BCL6, MTF2, PAF1, PRKD1, PAXBP1, OGT, PHF19	5589	62	13824	1.51597	1	0.0541511	0.0523906
GOTERM_BP_ALL	GO:2000351~regulation of endothelial cell apoptotic process	19	0.262503	0.0355056	FGB, CD40, PRKCI, ANGPT1, IL13, SERPINE1, FGG, NDNF, BRAF, ANO6, RGCC, MAPK7, CD40LG, ABL1, KDR, TEK, GAS6, SCG2, NFE2L2	5589	31	13824	1.51597	1	0.480435	0.464816
GOTERM_BP_ALL	GO:0030521~androgen receptor signaling pathway	19	0.262503	0.0355056	KDM3A, DAXX, TCF21, UBE3A, PHB, PARK7, MED4, ARID1A, MED16, SIRT1, SMARCA4, MED12, AR, DAB2, MED14, MED24, MED13, THRAP3, NODAL	5589	31	13824	1.51597	1	0.480435	0.464816
GOTERM_BP_ALL	GO:0048588~developmental cell growth	79	1.09146	3.1358e-06	SEMA5A, CYFIP1, SEMA5B, DRAXIN, RARG, NRP2, BMPR2, RIMS2, RIMS1, STK11, CDH4, ZFYVE27, TNR, PLXNC1, SPG11, SEMA6C, EPHA7, EDN1, UNC13A, SEMA6A, DSCAM, SEMA6D, WNT5A, IFRD1, ISLR2, NRG1, IMPACT, SLC9A6, DCX, ULK2, ULK1, MAPT, VCL, RTN4R, MACF1, SEMA3C, CRABP2, SEMA3D, SRF, SEMA3A, SEMA3B, NEDD4L, SEMA3E, LPAR3, RNF6, RASAL1, SEMA3F, PRKCZ, RTN4, HDAC6, FLRT3, SLIT1, ABL1, PLXNA2, PLXNA1, SLIT2, PL…	5589	129	13824	1.51474	0.0346871	0.000312415	0.000302258
GOTERM_BP_ALL	GO:0001755~neural crest cell migration	30	0.414479	0.00605676	SEMA5A, RET, SEMA5B, LAMA5, NRP2, SEMA3C, SEMA3D, SEMA3A, SEMA3B, TWIST1, SEMA3E, SEMA3F, HIF1A, EDNRB, ERBB4, ALX1, PITX2, PHACTR4, ACVR1, SEMA4A, SEMA6C, SEMA6A, SEMA4D, SEMA6D, SEMA4C, SEMA4F, SEMA4G, ISL1, SOX10, KITLG	5589	49	13824	1.51434	1	0.145699	0.140962
GOTERM_BP_ALL	GO:0010927~cellular component assembly involved in morphogenesis	142	1.96187	2.34924e-10	FHOD3, TRAF3IP1, IFT172, FNBP1L, MYLK3, CDC14A, CCDC28B, MCIDAS, CFL2, TBC1D30, DAG1, TEKT2, CEP250, NEK1, MYOZ3, CEP97, AGFG1, MEF2A, PDGFRA, CEP135, ACTN2, DNAAF2, ACTN1, RFX2, CSNK1D, IFT80, OCRL, RPGRIP1L, RFX1, FOXP1, GNPAT, PRKAR1A, IFT81, RFX4, MAK, WDPCP, PHLDB2, MTMR2, INTU, ARL6, PCDH15, PLA2G3, SPATA6, PKHD1, DYNC2LI1, KIF3A, STK36, EPB41L3, NKX2-5, PIBF1, ATP6V1D, MYH10, CAV3, NEBL, I…	5589	232	13824	1.51391	2.64477e-06	6.61193e-08	6.39698e-08
GOTERM_BP_ALL	GO:0007229~integrin-mediated signaling pathway	44	0.607903	0.000712524	LAMA5, ITGAM, ITGB5, ITGB4, TXK, CUL3, PLEK, ITGB2, ILK, ITGAE, ITGAL, FUT8, NMRK2, CTNNA1, FLNA, ITGB8, PTK2B, ITGAV, ITGB7, ITGB6, PHACTR4, DMTN, ITGA4, SYK, ITGA3, ITGA2, ITGA1, VAV1, PTK2, FGR, COL3A1, TEC, ADAM15, ITGA10, ITGA11, ZYX, ITGA7, ITGA6, ITGB1BP1, ITGA5, CDH17, LIMS2, FERMT2, ITGA9	5589	72	13824	1.51154	0.999673	0.0279468	0.0270383
GOTERM_BP_ALL	GO:0006476~protein deacetylation	33	0.455927	0.00392041	HDAC4, KDM5A, HDAC10, CTBP1, AKAP8L, AKAP8, PHB, FRY, HDAC9, HDAC6, ELK4, NIPBL, ZNHIT1, SIN3B, SIN3A, SMARCAD1, SUDS3, NEK3, SREBF1, TGFB1, RIPK3, DYRK1A, MSL3, SIRT7, SIRT1, SIRT2, PINK1, SFPQ, TADA2A, BCL6, TBL1XR1, BRMS1L, PRKD1	5589	54	13824	1.51154	1	0.102642	0.0993049
GOTERM_BP_ALL	GO:0030048~actin filament-based movement	36	0.497375	0.00254608	MYLK2, RYR2, ROCK1, WAS, FNBP1L, SYNE2, EPB41L5, GJA5, MYH14, CTNNA3, MYH10, KCNJ2, DSP, SUN2, JUP, NUP155, TNNC1, CACNA2D1, MYO5A, ACTN4, MYO7A, VIL1, MYO1B, MYH2, FRMD6, RNF207, PKP2, MYH8, MYH9, DSG2, GPD1L, SCN4B, DSC2, MYH6, MYH7, SCN2B	5589	59	13824	1.50921	1	0.0744636	0.0720428
GOTERM_BP_ALL	GO:0018107~peptidyl-threonine phosphorylation	36	0.497375	0.00254608	MYLK2, CEMIP, CAMK2D, TNKS, LRRK2, STK39, MAPK8, MAPK1, S1PR2, PRKACA, STOX1, ACVR1, DMTN, TGFB1, PDPK1, RIPK2, SPHK1, WNT5A, PLK1, DYRK1A, LMTK2, GCG, OXSR1, SIRT2, TGFBR1, MTOR, HIPK3, CLK1, CDK5, WNK3, CDK1, CHI3L1, SPRY2, UBE2K, PPEF2, MAP3K12	5589	59	13824	1.50921	1	0.0744636	0.0720428
GOTERM_BP_ALL	GO:0016575~histone deacetylation	25	0.345399	0.0143957	HDAC4, KDM5A, HDAC10, CTBP1, AKAP8L, AKAP8, PHB, HDAC9, ELK4, NIPBL, SIN3B, SIN3A, SMARCAD1, SUDS3, SREBF1, TGFB1, MSL3, SIRT7, SIRT2, PINK1, SFPQ, BCL6, TBL1XR1, BRMS1L, PRKD1	5589	41	13824	1.50819	1	0.263095	0.254541
GOTERM_BP_ALL	GO:0055117~regulation of cardiac muscle contraction	25	0.345399	0.0143957	HDAC4, RYR2, ATP2A2, SLC9A1, RGS2, GJA5, NPPA, ZC3H12A, CTNNA3, NKX2-5, DSP, CAV3, JUP, ATP1B1, ACE2, EHD3, SCN10A, P2RX4, RNF207, HRC, CASQ2, PKP2, DSG2, PDE5A, DSC2	5589	41	13824	1.50819	1	0.263095	0.254541
GOTERM_BP_ALL	GO:1905269~positive regulation of chromatin organization	42	0.580271	0.00108238	DNMT1, SMARCB1, PAXIP1, KDM1A, CTBP1, PHF1, FMR1, CTR9, AKAP8L, AKAP8, ARRB1, BRCA1, NIPBL, SART3, RPS6KA5, SIN3A, RUVBL2, MYB, TPR, MIER1, NOS1, BRD7, JARID2, MAPK3, SREBF1, TGFB1, SETDB1, PIH1D1, TET1, GCG, ISL1, SIRT1, RNF40, PINK1, TADA2A, BCL6, MTF2, PAF1, PRKD1, PAXBP1, OGT, PHF19	5589	69	13824	1.50557	0.999995	0.039308	0.0380301
GOTERM_BP_ALL	GO:1903076~regulation of protein localization to plasma membrane	34	0.469743	0.00387354	DPP10, LRRC15, PKDCC, PID1, KALRN, NKD2, CNST, KIF5B, GPER1, AGR2, STX4, CSK, STX3, LDLRAP1, SPTBN1, APPL1, PLS1, PRKCI, TGFB1, PDPK1, ITGA3, STX8, STX7, ARHGEF16, ACSL3, CLIP3, VIL1, AR, DLG1, DAB2, TMBIM1, WNK3, NUMB, EPHA2	5589	56	13824	1.50173	1	0.101651	0.0983464
GOTERM_BP_ALL	GO:1905037~autophagosome organization	37	0.511191	0.0025186	STX12, BECN1, LRSAM1, EHMT2, LRRK2, PHF23, PSEN1, PIK3C2B, MTM1, SCFD1, RAB23, TP53INP2, UBQLN1, MFN2, PIP4K2B, PIP4K2C, ATG5, SH3GLB1, GABARAPL2, ATG9B, WIPI1, WIPI2, ATG14, ATG13, ATG12, PINK1, PACS2, ATG16L2, FEZ1, FEZ2, ATG4C, RAB3GAP2, ATG4A, ATP13A2, PIK3C3, RAB3GAP1, ATG2B	5589	61	13824	1.50028	1	0.0742262	0.0718131
GOTERM_BP_ALL	GO:1903078~positive regulation of protein localization to plasma membrane	20	0.276319	0.0345732	DPP10, PRKCI, PDPK1, ITGA3, ARHGEF16, ACSL3, NKD2, VIL1, CLIP3, DLG1, CNST, KIF5B, GPER1, WNK3, AGR2, STX4, STX3, SPTBN1, EPHA2, PLS1	5589	33	13824	1.49905	1	0.471788	0.456451
GOTERM_BP_ALL	GO:0051058~negative regulation of small GTPase mediated signal transduction	20	0.276319	0.0345732	KANK1, ITGA3, CUL3, DAB2IP, RASAL1, RASAL2, ARHGAP35, ARHGAP42, SYNGAP1, BCL6, DLC1, RASA1, RASA2, RAPGEF1, MFN2, SPRY2, STAMBP, SLIT2, SCAI, TRIM67	5589	33	13824	1.49905	1	0.471788	0.456451
GOTERM_BP_ALL	GO:1904377~positive regulation of protein localization to cell periphery	20	0.276319	0.0345732	DPP10, PRKCI, PDPK1, ITGA3, ARHGEF16, ACSL3, NKD2, VIL1, CLIP3, DLG1, CNST, KIF5B, GPER1, WNK3, AGR2, STX4, STX3, SPTBN1, EPHA2, PLS1	5589	33	13824	1.49905	1	0.471788	0.456451
GOTERM_BP_ALL	GO:0043535~regulation of blood vessel endothelial cell migration	23	0.317767	0.0220168	STAT5A, HDAC5, STARD13, TGFB1, NOTCH1, ANGPT2, ANGPT1, PDGFB, PRCP, PRKCA, VASH1, KLF4, HDAC9, RHOA, VEGFA, HDAC7, RGCC, SRPX2, PDCD10, ITGB1BP1, PRKD1, HRG, EPHA2	5589	38	13824	1.49708	1	0.352581	0.341119
GOTERM_BP_ALL	GO:0016358~dendrite development	75	1.0362	1.08261e-05	ARF4, CTNND2, FMR1, LRRK2, ELAVL4, VLDLR, PQBP1, MECP2, STK11, SYNGAP1, SIPA1L1, FEZF2, EPHB2, SCARF1, PRKG1, BBS4, EPHB3, CHRNB2, MEF2A, EPHA4, MEF2C, RBFOX2, DSCAM, FBXW8, NRG1, SRCIN1, SLC9A6, GORASP1, DCX, TNIK, OBSL1, MATN2, PAFAH1B1, CAMK2B, CUL7, NLGN1, UBA6, SEMA3A, CAMK2A, ASAP1, PSEN1, KALRN, IGSF9, HDAC6, CUX2, RELN, MAP2, BTBD3, FYN, PAK3, PAK2, SLC12A5, SEMA4D, KIDINS220, TRAPPC4, SS…	5589	124	13824	1.49603	0.114746	0.000902818	0.000873467
GOTERM_BP_ALL	GO:0090003~regulation of establishment of protein localization to plasma membrane	26	0.359215	0.0141125	DPP10, LRRC15, PKDCC, PID1, NKD2, CNST, KIF5B, GPER1, AGR2, STX4, CSK, LDLRAP1, APPL1, PLS1, PRKCI, PDPK1, ITGA3, ARHGEF16, ACSL3, CLIP3, VIL1, AR, DLG1, TMBIM1, WNK3, EPHA2	5589	43	13824	1.49556	1	0.261061	0.252574
GOTERM_BP_ALL	GO:0044782~cilium organization	113	1.5612	5.07291e-08	TRAF3IP1, IFT172, FNBP1L, CDC14A, CCDC28B, MCIDAS, TBC1D30, TEKT2, CEP250, NEK1, RTTN, CEP97, CEP135, DNAAF2, CEP131, RFX2, TTC21A, CSNK1D, IFT80, OCRL, RPGRIP1L, RFX1, IFT81, RFX4, MAK, WDPCP, INTU, ARL6, PCDH15, PLA2G3, SPATA6, PKHD1, DYNC2LI1, KIF3A, STK36, TTC21B, NPHP4, PIBF1, ATP6V1D, IFT122, AHI1, EHD3, TMEM237, MKS1, CEP83, IFT27, DZIP1, CEP89, TTC26, SPAG17, SPEF2, CEP164, LRRC6, SNX10, …	5589	187	13824	1.49464	0.000570946	9.51848e-06	9.20903e-06
GOTERM_BP_ALL	GO:1902476~chloride transmembrane transport	32	0.442111	0.00588284	CLIC4, GABRB1, SLC26A1, TTYH1, SLC4A1, SLC4A2, SLC4A3, CLCN3, CLCN2, CLCN1, GABRR2, BEST4, CLCA2, SLC26A11, CLIC1, GABRA2, GABRA1, GABRA4, GABRA3, ANO4, CLCN7, CLCN6, CLCN5, CLCN4, GLRB, SLC26A8, SLC26A7, NMUR2, SLC26A4, SLC26A3, CFTR, SLC26A5	5589	53	13824	1.49339	1	0.142122	0.137502
GOTERM_BP_ALL	GO:0035601~protein deacylation	35	0.483559	0.00381912	HDAC4, KDM5A, HDAC10, CTBP1, AKAP8L, AKAP8, PHB, FRY, HDAC9, HDAC6, ELK4, NIPBL, ZNHIT1, SIN3B, SIN3A, SMARCAD1, SUDS3, NEK3, SREBF1, LYPLA1, TGFB1, RIPK3, DYRK1A, MSL3, SIRT7, SIRT1, SIRT2, PINK1, SFPQ, TADA2A, BCL6, TBL1XR1, BRMS1L, PRKD1, LYPLAL1	5589	58	13824	1.49259	1	0.100693	0.097419
GOTERM_BP_ALL	GO:0032204~regulation of telomere maintenance	35	0.483559	0.00381912	MRE11, TNKS, PINX1, HNRNPU, NAT10, SMG5, SMG6, HMBOX1, SLX4, TNKS2, MYC, DHX36, MAPK1, NEK2, NBN, MAP2K7, CCT7, CCT4, MAPK3, CCT3, CTC1, CCT2, ACD, TINF2, ATRX, TERF2, MAPK15, PML, GNL3, GNL3L, DKC1, NABP2, MAPKAPK5, ATM, PRKCQ	5589	58	13824	1.49259	1	0.100693	0.097419
GOTERM_BP_ALL	GO:0070646~protein modification by small protein removal	68	0.939486	3.71802e-05	USP35, USP37, WDR48, USPL1, USP38, TRRAP, USP33, USP34, OTUD7A, PARK7, USP39, MYSM1, SENP6, SENP5, SART3, ZC3H12A, USP30, ATXN7L3, USP46, USP47, USP48, USP7, USP5, USP42, USP4, USP43, USP44, USP3, USP45, USP2, SENP2, UCHL5, SENP1, KAT2A, DMWD, FAM76B, USP40, STAMBP, FAM76A, USP13, OTUB2, USP14, USP15, ENY2, VCP, USP27X, USP53, GPS1, COPS7B, WDR20, BRCC3, USP1, USP24, USP25, ZRANB1, USP20, USP21, …	5589	113	13824	1.48844	0.342021	0.00229986	0.00222509
GOTERM_BP_ALL	GO:0042384~cilium assembly	101	1.39541	3.9416e-07	TRAF3IP1, IFT172, FNBP1L, CDC14A, CCDC28B, MCIDAS, TBC1D30, TEKT2, CEP250, NEK1, CEP97, CEP135, DNAAF2, RFX2, CSNK1D, IFT80, OCRL, RPGRIP1L, RFX1, IFT81, RFX4, MAK, WDPCP, INTU, ARL6, PCDH15, PLA2G3, SPATA6, PKHD1, DYNC2LI1, KIF3A, STK36, PIBF1, ATP6V1D, IFT122, AHI1, EHD3, TMEM237, MKS1, CEP83, DZIP1, CEP89, TTC26, SPAG17, SPEF2, CEP164, LRRC6, SNX10, PCM1, BBS9, BBS7, IFT57, CC2D2A, RAB8A, BBS4…	5589	168	13824	1.487	0.00442763	5.3336e-05	5.1602e-05
GOTERM_BP_ALL	GO:0031060~regulation of histone methylation	30	0.414479	0.00891602	KDM3A, DNMT1, SMARCB1, PAXIP1, KDM1A, GFI1, PHF1, SETD7, CTR9, KMT2B, BRCA1, SUPT6H, MECP2, MYB, JARID2, KDM4B, PIH1D1, TET1, GCG, PAX5, SIRT1, CTCFL, PYGO2, GFI1B, MTF2, PAF1, PAXBP1, ZNF335, OGT, PHF19	5589	50	13824	1.48406	1	0.188678	0.182544
GOTERM_BP_ALL	GO:0001738~morphogenesis of a polarized epithelium	30	0.414479	0.00891602	LAMA5, TRAF3IP1, MLLT3, CELSR1, MED12, WNT11, ABL1, DVL2, TP63, DACT1, ANKRD6, SEC24B, RYK, WNT5A, FZD6, WNT9B, MSN, GRHL3, RPGRIP1L, AHI1, DAB2, TTC8, PTK7, DLG5, ALMS1, MKS1, NUMB, WDPCP, ROR2, PAFAH1B1	5589	50	13824	1.48406	1	0.188678	0.182544
GOTERM_BP_ALL	GO:0010389~regulation of G2/M transition of mitotic cell cycle	27	0.373031	0.0138054	BLM, MRE11, KIF14, FOXO4, SIN3A, CLSPN, NAE1, TOPBP1, NBN, MTA3, STOX1, FANCI, CTC1, WNT10B, USP47, KCNH5, CDC7, PBX1, TICRR, CCNA2, RAD51B, RINT1, CENPF, RAD51C, PKIA, CDK1, ATM	5589	45	13824	1.48406	1	0.257746	0.249366
GOTERM_BP_ALL	GO:0001736~establishment of planar polarity	24	0.331583	0.0214737	SEC24B, RYK, FZD6, WNT5A, WNT9B, GRHL3, RPGRIP1L, MLLT3, CELSR1, MED12, DAB2, TTC8, WNT11, PTK7, ALMS1, DVL2, ABL1, MKS1, WDPCP, ROR2, TP63, ANKRD6, DACT1, PAFAH1B1	5589	40	13824	1.48406	1	0.347843	0.336535
GOTERM_BP_ALL	GO:0007164~establishment of tissue polarity	24	0.331583	0.0214737	SEC24B, RYK, FZD6, WNT5A, WNT9B, GRHL3, RPGRIP1L, MLLT3, CELSR1, MED12, DAB2, TTC8, WNT11, PTK7, ALMS1, DVL2, ABL1, MKS1, WDPCP, ROR2, TP63, ANKRD6, DACT1, PAFAH1B1	5589	40	13824	1.48406	1	0.347843	0.336535
GOTERM_BP_ALL	GO:1904356~regulation of telomere maintenance via telomere lengthening	24	0.331583	0.0214737	CCT3, CTC1, CCT2, ACD, TNKS, PINX1, TINF2, HNRNPU, NAT10, TERF2, MAPK15, HMBOX1, GNL3L, TNKS2, DKC1, MAPK1, ATM, MAPKAPK5, PRKCQ, NEK2, MAP2K7, CCT7, CCT4, MAPK3	5589	40	13824	1.48406	1	0.347843	0.336535
GOTERM_BP_ALL	GO:0043502~regulation of muscle adaptation	21	0.290135	0.0335926	HDAC4, MEF2A, CAMK2D, EDN1, CAV3, PARP1, TRPC3, IGFBP5, NOS3, TNNC1, ATP2B4, ATP2A2, PRKCA, FBXO32, SLC9A1, RGS2, P2RX4, PDE5A, GTF2IRD1, LMCD1, MYH7	5589	35	13824	1.48406	1	0.465172	0.450049
GOTERM_BP_ALL	GO:0046928~regulation of neurotransmitter secretion	21	0.290135	0.0335926	NAPB, NLGN1, MEF2C, RAB3A, UNC13A, ACTN1, GRIK5, LRRK2, KCNC4, CAMK2A, ATP2A2, BRAF, SNCAIP, CPLX4, CPLX3, RIMS2, RIMS1, RIMS4, RAP1A, RAB3GAP1, ASIC1	5589	35	13824	1.48406	1	0.465172	0.450049
GOTERM_BP_ALL	GO:2001251~negative regulation of chromosome organization	52	0.718431	0.000445584	KDM5A, ZNF451, SMARCB1, KDM1A, PHF1, PINX1, HNRNPU, NAT10, BRCA1, PHF8, SMG6, MECP2, SIN3A, ZNF207, NBN, JARID2, APOBEC1, PIH1D1, TINF2, ATRX, CSNK2A2, TET1, TEX14, PAX5, TERF2, SIRT1, DYNC1LI1, ZW10, MTF2, MAD1L1, KDM3A, DNMT1, CTBP1, TNKS, TWIST1, SUPT6H, ATAD2B, TNKS2, TPR, UBR5, BUB3, LCMT1, BUB1, ACD, KDM4B, ATAD2, PLK1, WAPL, AICDA, GNL3L, TRIP12, ATM	5589	87	13824	1.47837	0.993379	0.0188586	0.0182455
GOTERM_BP_ALL	GO:0030203~glycosaminoglycan metabolic process	40	0.552639	0.00241047	ITIH5, ITIH4, CEMIP, ITIH3, PGLYRP3, PGLYRP2, ITIH2, CHPF, SLC35D1, IDUA, CLTC, PDGFB, XYLT2, NDNF, ITIH1, GNS, CLN6, NDST1, EGFLAM, CHST11, CHSY1, SPOCK2, HYAL2, HAS3, CYTL1, EXTL3, CSGALNACT1, TGFB1, ANGPT1, B3GAT2, GLCE, CSGALNACT2, NFKB1, DCN, EXT1, UGDH, EXT2, PXYLP1, CHST1, LYG2	5589	67	13824	1.47667	1	0.0723654	0.0700128
GOTERM_BP_ALL	GO:0014032~neural crest cell development	37	0.511191	0.00369212	SEMA5A, RET, SEMA5B, LAMA5, NRP2, SEMA3C, CITED2, SEMA3D, SEMA3A, SEMA3B, TWIST1, SEMA3E, SEMA3F, HIF1A, EDNRB, ERBB4, RDH10, MAPK1, ALX1, PITX2, PHACTR4, MAPK3, ACVR1, SEMA4A, SEMA6C, EDN1, JAG1, SEMA6A, SEMA4D, SEMA6D, SEMA4C, SEMA4F, SEMA4G, ISL1, SOX10, KITLG, BMPR1A	5589	62	13824	1.47608	1	0.0982646	0.09507
GOTERM_BP_ALL	GO:1904375~regulation of protein localization to cell periphery	34	0.469743	0.00566847	DPP10, LRRC15, PKDCC, PID1, KALRN, NKD2, CNST, KIF5B, GPER1, AGR2, STX4, CSK, STX3, LDLRAP1, SPTBN1, APPL1, PLS1, PRKCI, TGFB1, PDPK1, ITGA3, STX8, STX7, ARHGEF16, ACSL3, CLIP3, VIL1, AR, DLG1, DAB2, TMBIM1, WNK3, NUMB, EPHA2	5589	57	13824	1.47538	1	0.137831	0.13335
GOTERM_BP_ALL	GO:0051899~membrane depolarization	34	0.469743	0.00566847	CATSPER3, CATSPER4, LRRK2, CACNA1B, CACNA1D, PARK7, CACNA1F, CACNA1E, NALCN, CACNA1H, CACNA1G, CACNA1I, SCN11A, GJA5, SCN9A, KDR, SCN7A, SCN5A, CACNA1S, SCN1A, CHRNB2, KCNH2, CAV3, DCN, TPCN1, SCN10A, P2RX4, SCN8A, SCN4A, GPD1L, SCN2A, GCLM, SCN4B, SCN2B	5589	57	13824	1.47538	1	0.137831	0.13335
GOTERM_BP_ALL	GO:0006367~transcription initiation from RNA polymerase II promoter	31	0.428295	0.00872683	ZNF451, PAXIP1, THRA, SRF, TAF9, MED16, GTF2E1, MED12, TAF7L, MED14, MED13, HEY2, TAF9B, NKX2-5, ATF7IP, WNT10B, TAF12, HNF1B, GTF2F1, MED4, MED6, MED24, PSMC6, ERCC3, PSMC4, THRAP3, PSMC1, IRF8, TCF4, TAF6, TAF5	5589	52	13824	1.47454	1	0.185721	0.179684
GOTERM_BP_ALL	GO:0006801~superoxide metabolic process	25	0.345399	0.0209051	NCF2, PARK7, AATF, MPO, FBLN5, PRDX2, CYB5R4, IMMP2L, SH3PXD2A, PRDX1, SH3PXD2B, ACP5, SZT2, TGFB1, NOS2, SYK, NOS3, CYBB, APOA4, NOX3, NOX4, F2RL1, NOX5, NOX1, NFE2L2	5589	42	13824	1.47228	1	0.341582	0.330477
GOTERM_BP_ALL	GO:0097006~regulation of plasma lipoprotein particle levels	25	0.345399	0.0209051	SCARB1, MTTP, LPL, VLDLR, PLA2G7, MPO, LRP6, LIPC, APOM, PLAGL2, APOE, LDLRAP1, LDLR, ABCA1, MYLIP, ABCA5, DGAT1, NR1H4, ABCA7, APOA4, ACSL3, SOAT1, SOAT2, LPCAT3, GPLD1	5589	42	13824	1.47228	1	0.341582	0.330477
GOTERM_BP_ALL	GO:0045143~homologous chromosome segregation	25	0.345399	0.0209051	MRE11, SPO11, SYCP1, EHMT2, BAG6, SYCE1, SPATA22, MAEL, MEIOC, MEIOB, HORMAD1, TEX11, PLK1, TEX12, TEX15, MLH1, REC8, MLH3, TERB1, STAG3, ESPL1, AGO4, MSH4, DMC1, ATM	5589	42	13824	1.47228	1	0.341582	0.330477
GOTERM_BP_ALL	GO:0032210~regulation of telomere maintenance via telomerase	22	0.303951	0.0325811	CCT3, CCT2, ACD, TNKS, PINX1, TINF2, HNRNPU, NAT10, TERF2, MAPK15, HMBOX1, GNL3L, DKC1, MAPK1, ATM, MAPKAPK5, PRKCQ, NEK2, MAP2K7, CCT7, CCT4, MAPK3	5589	37	13824	1.47069	1	0.45715	0.442288
GOTERM_BP_ALL	GO:1903729~regulation of plasma membrane organization	38	0.525007	0.00362147	DPP10, LRRC15, PKDCC, PID1, WASL, KALRN, NKD2, CNST, KIF5B, GPER1, AGR2, STX4, CSK, STX3, LDLRAP1, SPTBN1, APPL1, PLS1, PRKCI, TGFB1, PDPK1, ITGA3, STX8, STX7, ARHGEF16, ACSL3, CLIP3, VIL1, AR, DLG1, DAB2, TMEFF2, TMBIM1, WNK3, NUMB, PLEKHM2, NOX1, EPHA2	5589	64	13824	1.4686	1	0.0970727	0.0939169
GOTERM_BP_ALL	GO:1902275~regulation of chromatin organization	73	1.00857	3.53749e-05	KDM5A, ZNF451, SMARCB1, KDM1A, PHF1, GFI1, FMR1, AKAP8L, SETD7, ARRB1, BRCA1, PHF8, MECP2, NIPBL, SART3, RPS6KA5, SIN3A, RUVBL2, MYB, TLK2, TLK1, NOS1, JARID2, APOBEC1, SREBF1, MYOCD, MAP1S, PIH1D1, TET1, PAX5, ISL1, SIRT1, RNF40, PYGO2, MTF2, PRKD1, KDM3A, DNMT1, PAXIP1, UHRF2, UHRF1, CTBP1, CTR9, KMT2B, AKAP8, TWIST1, SUPT6H, ATAD2B, ZNHIT1, CDC45, TPR, UBR5, MIER1, BRD7, MAPK3, KDM4B, TGFB1, S…	5589	123	13824	1.46797	0.328511	0.00226278	0.00218922
GOTERM_BP_ALL	GO:0000045~autophagosome assembly	35	0.483559	0.00555046	STX12, BECN1, LRSAM1, EHMT2, LRRK2, PHF23, PSEN1, MTM1, SCFD1, RAB23, TP53INP2, UBQLN1, MFN2, PIP4K2B, PIP4K2C, ATG5, SH3GLB1, GABARAPL2, ATG9B, WIPI1, WIPI2, ATG14, ATG13, ATG12, PINK1, PACS2, ATG16L2, FEZ1, FEZ2, ATG4C, RAB3GAP2, ATG4A, PIK3C3, RAB3GAP1, ATG2B	5589	59	13824	1.46729	1	0.136733	0.132288
GOTERM_BP_ALL	GO:0098732~macromolecule deacylation	35	0.483559	0.00555046	HDAC4, KDM5A, HDAC10, CTBP1, AKAP8L, AKAP8, PHB, FRY, HDAC9, HDAC6, ELK4, NIPBL, ZNHIT1, SIN3B, SIN3A, SMARCAD1, SUDS3, NEK3, SREBF1, LYPLA1, TGFB1, RIPK3, DYRK1A, MSL3, SIRT7, SIRT1, SIRT2, PINK1, SFPQ, TADA2A, BCL6, TBL1XR1, BRMS1L, PRKD1, LYPLAL1	5589	59	13824	1.46729	1	0.136733	0.132288
GOTERM_BP_ALL	GO:0030032~lamellipodium assembly	23	0.317767	0.0315526	CYFIP1, NCKAP1, CARMIL1, PTPRO, BRK1, PARVB, MTOR, VAV2, CCDC88A, FGD4, ABLIM1, ABLIM3, FRMD7, KIT, NCK2, ARHGEF4, SLIT2, ARHGEF7, HRG, AJUBA, VCL, NCK1, SH2B1	5589	39	13824	1.45869	1	0.446845	0.432318
GOTERM_BP_ALL	GO:0051298~centrosome duplication	23	0.317767	0.0315526	PLK4, BRSK1, STIL, FBXW5, CEP135, TUBGCP2, USP33, CEP152, CCNF, WDR62, BRCA2, CENPJ, KIAA0753, CDK2, SASS6, TUBGCP5, CEP72, TUBGCP3, TRIM37, CEP63, TUBGCP4, CEP76, MDM1	5589	39	13824	1.45869	1	0.446845	0.432318
GOTERM_BP_ALL	GO:0016579~protein deubiquitination	56	0.773694	0.00041897	USP35, USP37, WDR48, USP38, TRRAP, USP33, USP34, OTUD7A, PARK7, USP39, MYSM1, SART3, ZC3H12A, USP30, ATXN7L3, USP46, USP47, USP48, USP7, USP5, USP42, USP4, USP43, USP44, USP3, USP45, USP2, UCHL5, KAT2A, DMWD, USP40, STAMBP, USP13, OTUB2, USP14, USP15, ENY2, VCP, USP27X, USP53, WDR20, BRCC3, USP1, USP24, USP25, ZRANB1, USP20, USP21, USP9X, USP22, USP28, ASXL1, CYLD, OTULIN, EIF3F, OTUD3	5589	95	13824	1.45802	0.991065	0.0178665	0.0172857
GOTERM_BP_ALL	GO:0043648~dicarboxylic acid metabolic process	33	0.455927	0.00832145	OAT, GLS2, TAT, QPRT, ACMSD, GLS, ATCAY, AMDHD1, FPGS, ME1, ME3, ME2, ACOT8, GOT1, IDH1, GPT2, GOT2, IDH2, NR1H4, NMNAT3, NMNAT2, HOGA1, KMO, ACSF3, PRODH2, ALDH4A1, HAL, ALDH5A1, NMNAT1, KYAT3, ALDH18A1, GCLM, NIT2	5589	56	13824	1.45756	1	0.180855	0.174975
GOTERM_BP_ALL	GO:2000785~regulation of autophagosome assembly	20	0.276319	0.0492527	SH3GLB1, LRSAM1, MTMR3, NPRL2, EHMT2, LRRK2, PHF23, AMBRA1, MTM1, SCFD1, PIKFYVE, PINK1, FEZ1, FEZ2, TBC1D14, RAB3GAP2, PIP4K2B, TBC1D12, PIP4K2C, RAB3GAP1	5589	34	13824	1.45496	1	0.589252	0.570096
GOTERM_BP_ALL	GO:0043618~regulation of transcription from RNA polymerase II promoter in response to stress	20	0.276319	0.0492527	NOTCH1, EPAS1, CHD6, ARNT, HIF1A, BACH1, SIRT2, IMPACT, MAPK7, NEDD4, DDIT3, HSF1, NCK2, TMBIM6, ANKRD2, STOX1, MBTPS2, GCN1, NFE2L2, NCK1	5589	34	13824	1.45496	1	0.589252	0.570096
GOTERM_BP_ALL	GO:1903510~mucopolysaccharide metabolic process	27	0.373031	0.0197225	ITIH5, ITIH4, CEMIP, ITIH3, ITIH2, CHPF, SLC35D1, IDUA, CLTC, PDGFB, XYLT2, NDNF, ITIH1, EGFLAM, CHST11, CHSY1, SPOCK2, HYAL2, HAS3, CSGALNACT1, TGFB1, ANGPT1, B3GAT2, GLCE, NFKB1, DCN, CHST1	5589	46	13824	1.4518	1	0.330214	0.319479
GOTERM_BP_ALL	GO:0032922~circadian regulation of gene expression	27	0.373031	0.0197225	KDM5A, MAGED1, BHLHE41, HNRNPU, RORA, ARNTL, RELB, PPP1CB, NAMPT, NRIP1, PPARGC1A, DRD3, NCOA2, USP2, GFPT1, CSNK1D, NR1D1, SIRT1, PML, MYBBP1A, BHLHE40, CRY1, TOP1, PPARA, CLOCK, OGT	5589	46	13824	1.4518	1	0.330214	0.319479
GOTERM_BP_ALL	GO:0045921~positive regulation of exocytosis	34	0.469743	0.0081096	NLGN1, TSG101, RAB3A, SDC4, STXBP1, RAB3D, CACNA1H, CACNA1G, CACNA1I, SNX4, LAMP1, AP1G1, FCER1A, STX4, CLASP1, EXPH5, FGB, CADPS2, IL4R, SYK, IL13, FGG, SNF8, SYTL4, FGR, ZAP70, CDK5, HGS, ADORA2B, SYT10, RAB9A, F2RL1, ATP13A2, CFTR	5589	58	13824	1.44994	1	0.176592	0.170851
GOTERM_BP_ALL	GO:1902882~regulation of response to oxidative stress	24	0.331583	0.0305179	PDIA2, SZT2, FBXW7, LRRK2, PARK7, HIF1A, SIRT1, HDAC6, FBLN5, NUP93, SFPQ, PINK1, FUT8, NR4A3, MAPK7, SESN3, SESN1, STK26, UBQLN1, P4HB, MET, STOX1, NOX1, NFE2L2	5589	41	13824	1.44786	1	0.436003	0.421828
GOTERM_BP_ALL	GO:0010171~body morphogenesis	24	0.331583	0.0305179	PDGFRA, TGFB1, PLEKHA1, DLX5, ANKRD11, MMP2, IFT122, ARID5B, BRAF, LRP6, NIPBL, SGPL1, RRAS, CRISPLD2, PAX9, FLVCR1, DAG1, MSX1, PHLDB2, RAB3GAP1, CLASP1, WNT3, STRA6, CDON	5589	41	13824	1.44786	1	0.436003	0.421828
GOTERM_BP_ALL	GO:0000288~nuclear-transcribed mRNA catabolic process, deadenylation-dependent decay	24	0.331583	0.0305179	BTG2, PARN, LSM1, SAMD4B, MLH1, PATL1, PATL2, ZFP36L1, PAN2, EXOSC7, TNRC6C, PAN3, CNOT1, CNOT2, CNOT3, EXOSC8, PABPC1, CNOT8, CPEB3, DCP1A, EXOSC2, DCPS, DCP2, TNRC6B	5589	41	13824	1.44786	1	0.436003	0.421828
GOTERM_BP_ALL	GO:0051588~regulation of neurotransmitter transport	24	0.331583	0.0305179	RAB3B, NAPB, NLGN1, MEF2C, RAB3A, UNC13A, ACTN1, GRIK5, LRRK2, KCNC4, CAMK2A, ATP2A2, BRAF, SNCAIP, CPLX4, GFAP, CPLX3, RIMS2, RIMS1, RIMS4, RAP1A, NOS1, RAB3GAP1, ASIC1	5589	41	13824	1.44786	1	0.436003	0.421828
GOTERM_BP_ALL	GO:0097581~lamellipodium organization	35	0.483559	0.00789405	NCKAP1, KANK1, CYFIP1, PTPRO, BRK1, FGD4, ABLIM1, SNX2, ABLIM3, NCK2, ENPP2, SLIT2, WASF1, NCK1, SH2B1, CARMIL1, DMTN, PARVB, SSH2, MTOR, VAV2, SSH1, VIL1, CCDC88A, BIN3, FRMD7, KIT, ABI1, ARHGEF4, PLEKHO1, ARHGEF7, HRG, AJUBA, VCL, EPHA2	5589	60	13824	1.44283	1	0.172746	0.16713
GOTERM_BP_ALL	GO:0008589~regulation of smoothened signaling pathway	28	0.386847	0.0191204	RB1, INTU, TRAF3IP1, ARL6, HHIP, IFT172, CHRD, RORA, CD3E, GLI2, ANKMY2, CHSY1, STK36, TTC21B, CTNNA1, PRKACA, PRKACB, PRRX1, IFT122, IFT80, RPGRIP1L, WNT9A, RUNX2, EVC, RFX4, GPR161, MKS1, FGFR2	5589	48	13824	1.44283	1	0.324183	0.313644
GOTERM_BP_ALL	GO:0060271~cilium morphogenesis	116	1.60265	4.83253e-07	TRAF3IP1, IFT172, FNBP1L, CDC14A, PTPDC1, CCDC28B, MCIDAS, TBC1D32, TBC1D30, TEKT2, CEP250, NEK1, TEKT3, CEP97, CEP135, DNAAF2, CEP131, RFX2, TTC21A, CSNK1D, IFT80, OCRL, RPGRIP1L, RFX1, IFT81, RFX4, MAK, WDPCP, INTU, ARL6, PCDH15, PLA2G3, SPATA6, PKHD1, DYNC2LI1, KIF3A, STK36, TTC21B, PIBF1, ATP6V1D, WWTR1, IFT122, AHI1, EHD3, TMEM237, MKS1, CEP83, DZIP1, CEP89, TTC26, SPAG17, SPEF2, CEP164, LRR…	5589	199	13824	1.4418	0.00542569	6.32612e-05	6.12046e-05
GOTERM_BP_ALL	GO:0007265~Ras protein signal transduction	134	1.85134	5.99475e-08	RB1, CYFIP1, NCKAP1, CSF1, ITSN1, CELSR1, ARHGAP35, EPS8, PREX1, RASSF1, ARHGAP42, SYNGAP1, FBXO8, MMD2, BCR, TIAM1, DOK2, MADD, ELMO1, MAPKAPK5, PRKD1, STAMBP, NGEF, KPNB1, NOTCH2, DNMT1, ARHGEF26, CUL3, LPAR1, ITPR3, RASAL1, RASAL2, HACD3, KALRN, IQGAP3, RASGRP4, ABR, RAP1A, ECT2, SCAI, ABCA1, ARHGEF33, DENND4B, ARHGEF37, SETDB1, IQSEC2, IQSEC3, RFXANK, DNMBP, COL1A2, BCL6, CDK2, RGL2, OGT, GPR…	5589	230	13824	1.44104	0.000674661	1.0552e-05	1.02089e-05
GOTERM_BP_ALL	GO:0016241~regulation of macroautophagy	46	0.635535	0.00212584	LRSAM1, MTMR3, NPRL2, EHMT2, LRRK2, PHF23, GBA, CLEC16A, NOD1, AMBRA1, HIF1A, MTM1, SCFD1, SPTLC1, TBK1, SPTLC2, KDR, HMOX1, TBC1D14, PIP4K2B, QSOX1, TBC1D12, PIP4K2C, ATG7, LZTS1, ATP6V0A1, MAPK3, SH3GLB1, RUBCN, RIPK2, VPS13C, SUPT5H, SIRT1, MTOR, DCN, PIKFYVE, PINK1, NPC1, FEZ1, FEZ2, TRIM13, RAB3GAP2, ATP13A2, ULK1, SQSTM1, RAB3GAP1	5589	79	13824	1.44023	1	0.0659304	0.0637869
GOTERM_BP_ALL	GO:0034332~adherens junction organization	39	0.538823	0.00503666	NUMBL, COL16A1, ROCK1, PTPN23, CDC42, EPB41L5, SLK, ZNF703, KDR, APOD, CSK, GPM6B, CLASP1, S100A10, DSP, BCAS3, DMTN, JUP, ACTN2, ACTN1, DAPK3, TBCD, RASSF8, HIPK1, PTK2, VEGFA, DLC1, DLG5, TAOK2, NUMB, WDPCP, ITGB1BP1, TEK, ARHGEF7, HRG, AJUBA, PHLDB2, VCL, FERMT2	5589	67	13824	1.43976	1	0.126671	0.122553
GOTERM_BP_ALL	GO:0009064~glutamine family amino acid metabolic process	32	0.442111	0.0120775	OAT, GLS2, TAT, PFAS, GLS, MECP2, ATCAY, AMDHD1, FPGS, GLUL, ARG2, NOXRED1, GOT1, NOS2, ARG1, NOS3, GFPT2, GOT2, ATP2B4, NR1H4, CTPS2, PRODH2, ALDH4A1, HAL, SLC7A7, DAO, ALDH5A1, DDAH1, CPS1, ALDH18A1, GCLM, NIT2	5589	55	13824	1.43909	1	0.231632	0.224102
GOTERM_BP_ALL	GO:0006278~RNA-dependent DNA biosynthetic process	25	0.345399	0.0294853	TNKS, PINX1, HNRNPU, NAT10, SMG7, SMG5, SMG6, HMBOX1, MAPK1, NEK2, MAP2K7, CCT7, CCT4, MAPK3, CCT3, CCT2, ACD, TINF2, TERF2, MAPK15, GNL3L, DKC1, MAPKAPK5, ATM, PRKCQ	5589	43	13824	1.43804	1	0.42887	0.414928
GOTERM_BP_ALL	GO:0007004~telomere maintenance via telomerase	25	0.345399	0.0294853	TNKS, PINX1, HNRNPU, NAT10, SMG7, SMG5, SMG6, HMBOX1, MAPK1, NEK2, MAP2K7, CCT7, CCT4, MAPK3, CCT3, CCT2, ACD, TINF2, TERF2, MAPK15, GNL3L, DKC1, MAPKAPK5, ATM, PRKCQ	5589	43	13824	1.43804	1	0.42887	0.414928
GOTERM_BP_ALL	GO:0060560~developmental growth involved in morphogenesis	90	1.24344	1.30117e-05	SEMA5A, CYFIP1, KDM5B, SEMA5B, DRAXIN, RARG, NRP2, BMPR2, CSF1, MED12, RIMS2, RIMS1, STK11, CDH4, ZFYVE27, TNR, PLXNC1, SPG11, SEMA6C, EPHA7, UNC13A, SEMA6A, DSCAM, SEMA6D, WNT5A, IFRD1, ISLR2, NRG1, HNF1B, IMPACT, BIN3, SLC9A6, DCX, ULK2, ULK1, MAPT, VCL, RTN4R, MACF1, NOTCH1, SEMA3C, CRABP2, SEMA3D, SRF, SEMA3A, SEMA3B, NEDD4L, SEMA3E, LPAR3, RNF6, RASAL1, SEMA3F, PRKCZ, RTN4, HDAC6, LRP6, EPB4…	5589	155	13824	1.43619	0.136263	0.00104633	0.00101231
GOTERM_BP_ALL	GO:0070192~chromosome organization involved in meiotic cell cycle	29	0.400663	0.0185174	MRE11, SPO11, SYCP1, EHMT2, SMC4, SMC2, BAG6, SYCE1, DSN1, SPATA22, RAD21, MAEL, MEIOC, MEIOB, HORMAD1, TEX11, TEX12, TEX15, MLH1, REC8, MLH3, TERB1, SGO2, RAD51C, STAG3, AGO4, MSH4, DMC1, ATM	5589	50	13824	1.43459	1	0.315862	0.305593
GOTERM_BP_ALL	GO:1902749~regulation of cell cycle G2/M phase transition	29	0.400663	0.0185174	BLM, MRE11, PAXIP1, KIF14, FOXO4, SIN3A, CLSPN, NAE1, TOPBP1, NBN, MTA3, STOX1, FANCI, CTC1, WNT10B, USP47, KCNH5, CDC7, PBX1, TICRR, CCNA2, RAD51B, RINT1, CENPF, RAD51C, PKIA, NEK10, CDK1, ATM	5589	50	13824	1.43459	1	0.315862	0.305593
GOTERM_BP_ALL	GO:0006479~protein methylation	69	0.953302	0.000159901	RAB3B, SETD2, BTG2, SETD3, SMARCB1, KDM1A, RAB3D, PHF1, SUV39H1, GFI1, SETD7, ARID4A, CHD5, EHMT1, ASH2L, ARID4B, BRCA1, PCMTD2, MECP2, FBL, PCMT1, MYB, WDR5, VCPKMT, JARID2, PRMT6, PRMT7, PRMT2, PRMT1, KMT5C, PIH1D1, TET1, PAX5, ASH1L, SIRT1, PYURF, PYGO2, MTF2, DYDC2, ETF1, PRMT9, KDM3A, DNMT1, PAXIP1, CTR9, KMT2B, CXXC1, PRDM14, METTL21A, SUPT6H, RLF, GSPT1, SMYD2, LCMT1, KDM4B, NR1H4, GCG, CT…	5589	119	13824	1.43417	0.834753	0.007861	0.00760544
GOTERM_BP_ALL	GO:0008213~protein alkylation	69	0.953302	0.000159901	RAB3B, SETD2, BTG2, SETD3, SMARCB1, KDM1A, RAB3D, PHF1, SUV39H1, GFI1, SETD7, ARID4A, CHD5, EHMT1, ASH2L, ARID4B, BRCA1, PCMTD2, MECP2, FBL, PCMT1, MYB, WDR5, VCPKMT, JARID2, PRMT6, PRMT7, PRMT2, PRMT1, KMT5C, PIH1D1, TET1, PAX5, ASH1L, SIRT1, PYURF, PYGO2, MTF2, DYDC2, ETF1, PRMT9, KDM3A, DNMT1, PAXIP1, CTR9, KMT2B, CXXC1, PRDM14, METTL21A, SUPT6H, RLF, GSPT1, SMYD2, LCMT1, KDM4B, NR1H4, GCG, CT…	5589	119	13824	1.43417	0.834753	0.007861	0.00760544
GOTERM_BP_ALL	GO:0008360~regulation of cell shape	62	0.85659	0.000370882	CYFIP1, SH3KBP1, LIMD1, SYNE3, ARHGAP35, EPS8, KDR, TBCCD1, DAPK3, VRK1, CSNK1D, PRPF40A, F2, VRK3, ERMN, FGR, CFDP1, CDC42EP4, KIT, RHOJ, MYH9, PLEKHO1, PHIP, CSNK1G2, CSNK1G1, CSF1R, LPAR1, ARHGAP18, SEMA3E, FGD1, COCH, SPTA1, STRIP2, EPB41L3, GNA12, PTK2B, FYN, MYH10, SEMA4A, DMTN, SEMA4D, MYO10, FN1, MSN, CDC7, PARVB, PTK2, VEGFA, FMNL3, VIL1, MKLN1, DLG1, FMNL1, FES, DLC1, TAOK2, PLXNB2, PLX…	5589	107	13824	1.4332	0.984643	0.0160592	0.0155371
GOTERM_BP_ALL	GO:0006022~aminoglycan metabolic process	44	0.607903	0.00314354	ITIH5, ITIH4, CEMIP, ITIH3, PGLYRP3, PGLYRP2, ITIH2, CHPF, SLC35D1, IDUA, CLTC, PDGFB, XYLT2, NDNF, ITIH1, GNS, CLN6, NDST1, EGFLAM, CHST11, CHSY1, SPOCK2, HYAL2, HAS3, CYTL1, EXTL3, OVGP1, CSGALNACT1, CHIA, TGFB1, ANGPT1, B3GAT2, GLCE, CSGALNACT2, NFKB1, DCN, EXT1, UGDH, EXT2, B3GNT3, CHI3L1, PXYLP1, CHST1, LYG2	5589	76	13824	1.43199	1	0.0865372	0.0837238
GOTERM_BP_ALL	GO:0006402~mRNA catabolic process	59	0.815142	0.000559029	BTG2, DIS3L, EIF4A3, SMG9, CASC3, SMG7, SMG8, SMG5, SMG6, KHSRP, ZC3H12A, DIS3L2, UPF2, UPF1, NCBP1, DIS3, SECISBP2, PATL1, UHMK1, PATL2, SUPV3L1, XRN1, THRAP3, SLFN14, MRTO4, ETF1, PABPC1, DCP2, NBAS, PARN, ZC3HAV1, ZFP36L1, EXOSC7, CTIF, EXOSC10, EXOSC8, DCPS, EXOSC2, PNPT1, LSM1, PYM1, SAMD4B, UPF3B, MLH1, TNRC6C, PAN2, PAN3, AGO4, CNOT1, CNOT2, AGO1, CNOT3, EIF3E, ATM, DCP1A, CPEB3, CNOT8, CN…	5589	102	13824	1.43071	0.998155	0.0229691	0.0222224
GOTERM_BP_ALL	GO:0060048~cardiac muscle contraction	37	0.511191	0.00745749	HDAC4, RYR2, CAMK2D, ATP2A2, SLC9A1, RGS2, GJA5, NPPA, ZC3H12A, CTNNA3, TNNI3, NKX2-5, KCNJ2, MAP2K6, MAP2K3, DSP, JUP, NUP155, TNNC1, CACNA2D1, ATP1B1, MTOR, ACE2, RNF207, MYL3, HRC, CASQ2, PKP2, TCAP, DSG2, PDE5A, GPD1L, SCN4B, DSC2, MYH6, MYH7, SCN2B	5589	64	13824	1.42995	1	0.167122	0.161689
GOTERM_BP_ALL	GO:0045132~meiotic chromosome segregation	37	0.511191	0.00745749	TOP2A, MRE11, SPO11, SYCP1, EHMT2, SMC4, SMC2, M1AP, BAG6, SYCE1, DSN1, SLX4, SPATA22, RAD21, MAEL, MEIOC, MEIOB, HORMAD1, HFM1, TEX11, PLK1, TEX12, TEX15, MLH1, REC8, MLH3, WAPL, TERB1, SGO1, SGO2, RAD51C, STAG3, ESPL1, AGO4, MSH4, DMC1, ATM	5589	64	13824	1.42995	1	0.167122	0.161689
GOTERM_BP_ALL	GO:0060324~face development	26	0.359215	0.0284615	RARG, DLX5, SRF, ANKRD11, ZFAND5, LRP6, SGPL1, NIPBL, RRAS, MAPK1, MSX1, BBS4, STRA6, MAPK3, PDGFRA, MKKS, TGFB1, PLEKHA1, MMP2, WNT5A, ARID5B, BRAF, CRISPLD2, PAX9, HOXB3, RAB3GAP1	5589	45	13824	1.42909	1	0.418302	0.404703
GOTERM_BP_ALL	GO:0007041~lysosomal transport	30	0.414479	0.017917	GCC2, DENND3, TRAK1, LYST, MTM1, GNPTAB, LAMP1, SNX27, AP1G1, VPS53, VPS52, VPS54, ANKFY1, SCYL2, VPS16, HGSNAT, SORT1, AP3B1, HOOK3, ATG14, SORL1, EHD3, ZFYVE16, VAMP7, SNX16, NPC1, HGS, NEDD4, VPS41, VIPAS39	5589	52	13824	1.42698	1	0.307953	0.297941
GOTERM_BP_ALL	GO:0016571~histone methylation	53	0.732246	0.00127098	SETD2, SETD3, SMARCB1, KDM1A, PHF1, SUV39H1, GFI1, SETD7, ARID4A, CHD5, ASH2L, ARID4B, BRCA1, MECP2, FBL, MYB, WDR5, JARID2, PRMT6, PRMT7, PRMT1, KMT5C, PIH1D1, TET1, PAX5, ASH1L, SIRT1, PYGO2, MTF2, DYDC2, KDM3A, DNMT1, PAXIP1, CTR9, KMT2B, CXXC1, PRDM14, SUPT6H, RLF, SMYD2, KDM4B, NR1H4, GCG, CTCFL, GFI1B, CARM1, PAF1, ZNF335, PAXBP1, OGT, EZH1, EZH2, PHF19	5589	92	13824	1.42491	0.999999	0.0442816	0.042842
GOTERM_BP_ALL	GO:0010508~positive regulation of autophagy	38	0.525007	0.00723882	BECN1, LRSAM1, NPRL2, LRRK2, GBA, CLEC16A, NOD1, AMBRA1, HIF1A, MTDH, STK11, SPTLC1, TBK1, SPTLC2, TP53INP2, ZC3H12A, KDR, HMOX1, SH3BP4, PIP4K2B, PIP4K2C, ATG7, MAPK3, SH3GLB1, RIPK2, SUPT5H, ATG14, SIRT1, DCN, MID2, TPCN1, PINK1, TBC1D5, TRIM13, RAB3GAP2, ULK1, SQSTM1, RAB3GAP1	5589	66	13824	1.4241	1	0.164304	0.158962
GOTERM_BP_ALL	GO:0033044~regulation of chromosome organization	134	1.85134	1.70338e-07	RB1, ZNF451, MRE11, SMARCB1, KDM1A, GFI1, FMR1, HNRNPU, RPS6KA5, RUVBL2, MYC, MYB, CDC27, ZNF207, NEK2, NBN, MAP1S, PIH1D1, TINF2, CSNK2A2, LIG4, ISL1, RNF40, DYNC1LI1, PYGO2, DKC1, ZW10, ANAPC4, PRKCQ, MAPKAPK5, PRKD1, MAD1L1, DNMT1, PAXIP1, CTBP1, TNKS, CUL3, KMT2B, CTR9, TWIST1, SUPT6H, HMBOX1, ZNHIT1, MIER1, DHX36, TPR, UBR5, MAP2K7, CTC1, ACD, TGFB1, SETDB1, UBE2C, PLK1, WAPL, AICDA, PARP10,…	5589	233	13824	1.42249	0.00191583	2.59144e-05	2.5072e-05
GOTERM_BP_ALL	GO:0010501~RNA secondary structure unwinding	23	0.317767	0.0438713	DDX28, DDX6, EIF4A1, DDX5, DDX59, DDX3X, DDX49, DDX24, DDX47, DDX55, EIF4A3, DDX23, DDX56, DDX20, DDX10, DDX21, DDX54, DDX41, DDX50, DDX39A, AGO4, AGO1, DHX36	5589	40	13824	1.42222	1	0.542155	0.524529
GOTERM_BP_ALL	GO:0072665~protein localization to vacuole	23	0.317767	0.0438713	SH3GLB1, BECN1, TMEM30A, SMURF1, VPS13C, VPS13D, PIK3R4, MSN, GCC2, AP3B1, SNF8, SORL1, ZFYVE16, SNX16, GNPTAB, HGS, NEDD4, VPS41, MICALL1, SH3BP4, LAMTOR4, VPS36, VPS25	5589	40	13824	1.42222	1	0.542155	0.524529
GOTERM_BP_ALL	GO:0098656~anion transmembrane transport	54	0.746062	0.00123794	CLIC4, GABRB1, SLC4A1, SLC4A2, SLC4A3, SLC4A4, SLC4A5, GABRR2, BEST4, SLC16A7, SLC26A11, SLC16A3, CLIC1, SLC16A5, SLC34A2, ANO4, SLC5A6, SLC27A5, CFTR, OCA2, SLC26A1, SLC20A2, TTYH1, SLC5A12, CLCN3, CLCN2, CLCN1, SLC38A7, LRRC8C, CLCA2, LRRC8B, SLC17A2, GABRA2, GABRA1, TCAF1, SLC16A1, GABRA4, GABRA3, SLC4A10, SLC4A11, SLC4A7, CLCN7, CLCN6, SLC4A8, CLCN5, SLC4A9, CLCN4, GLRB, SLC26A8, NMUR2, SLC26…	5589	94	13824	1.42091	0.999999	0.0434165	0.042005
GOTERM_BP_ALL	GO:0010833~telomere maintenance via telomere lengthening	27	0.373031	0.0274515	TNKS, PINX1, HNRNPU, NAT10, SMG7, SMG5, SMG6, HMBOX1, TNKS2, MAPK1, NEK2, MAP2K7, CCT7, CCT4, MAPK3, CCT3, CTC1, CCT2, ACD, TINF2, TERF2, MAPK15, GNL3L, DKC1, MAPKAPK5, ATM, PRKCQ	5589	47	13824	1.42091	1	0.408255	0.394982
GOTERM_BP_ALL	GO:0010811~positive regulation of cell-substrate adhesion	43	0.594087	0.00449936	COL16A1, ECM2, CSF1, ROCK1, ALOX15, NDNF, DMP1, HSD17B12, NID1, FBLN2, TRIOBP, CDC42, EPB41L5, PREX1, EGFLAM, SPOCK2, KDR, AGR2, FLNA, PTK2B, EMILIN1, JAK2, S100A10, CARMIL1, COL26A1, DMTN, PRKCE, FN1, BRAF, NPNT, VEGFA, SMOC2, CCDC80, NINJ1, COL8A1, ITGB1BP1, RELL2, TEK, ARHGEF7, UTRN, HRG, EPHA1, CCL28	5589	75	13824	1.4181	1	0.115648	0.111888
GOTERM_BP_ALL	GO:0015698~inorganic anion transport	47	0.649351	0.00289278	CLIC4, GABRB1, SLC26A1, SLC20A2, TTYH1, WNK4, SLC4A1, SLC4A2, SLC4A3, CLCN3, CLCN2, SLC4A4, CLCN1, SLC5A5, GABRR2, BEST4, CLCA2, ENPP1, SLC26A11, SLC17A2, CLIC1, SLC13A1, GABRA2, SLC12A2, GABRA1, SLC34A2, GABRA6, GABRA4, GABRA3, SLC4A10, SLC4A11, ANO4, CLCN7, CLCN6, SFRP4, CLCN5, TG, CLCN4, GLRB, SLC26A8, SLC26A7, NMUR2, SLC26A4, SLC26A3, CFTR, SLC26A5, FGFR1	5589	82	13824	1.4177	1	0.0815878	0.0789354
GOTERM_BP_ALL	GO:0007160~cell-matrix adhesion	79	1.09146	9.04651e-05	SNED1, COL16A1, CSF1, ITGB5, ITGB4, ITGB2, SERPINE1, ITGAL, SLK, KDR, ITGB8, ITGAV, ITGB7, ITGB6, TECTA, FGB, CD96, BCAS3, ITGA4, ACTN2, ITGA2, ACTN1, ITGA1, DAPK3, FGG, CASK, NPNT, TIAM1, ADAM15, RASA1, NINJ1, ANGPTL3, PECAM1, ADAM9, ITGA6, VWA2, WDPCP, ITGB1BP1, ARHGEF7, UTRN, EPHA1, AJUBA, PHLDB2, FREM1, COL13A1, ROCK1, SRF, PXN, SEMA3E, LYPD5, NID1, ADAMTS12, EPB41L5, OTOA, PTK2B, TRPM7, APOD…	5589	138	13824	1.41595	0.638865	0.004873	0.00471457
GOTERM_BP_ALL	GO:0032434~regulation of proteasomal ubiquitin-dependent protein catabolic process	52	0.718431	0.00181289	RNF14, ZFAND2A, LRRK2, RNF19B, PARK7, CCAR2, UFL1, NUB1, RNF19A, TLK2, BBS7, ARIH1, SMARCC1, USP5, CSNK1D, RAD23A, RAD23B, CBFA2T3, SIRT2, PIAS1, SENP1, RNF144A, RNF144B, RNF125, TRIB1, TRIB2, PSMD10, USP14, VCP, TAF9, GBA, CLEC16A, PRICKLE1, PSEN1, RCHY1, NKD2, MTM1, BAG6, GNA12, UBQLN1, N4BP1, BCAP31, WNT10B, PLK3, GLMN, PLK1, DAB2IP, CHFR, DAB2, MDM2, UBE2K	5589	91	13824	1.41339	1	0.0578174	0.0559378
GOTERM_BP_ALL	GO:0007044~cell-substrate junction assembly	32	0.442111	0.0167349	COL17A1, COL16A1, ROCK1, ITGB4, EPB41L5, SLK, KDR, APOD, GPM6B, CLASP1, TNS1, S100A10, BCAS3, DMTN, ACTN2, ACTN1, DAPK3, FN1, PTK2, VEGFA, DLC1, TAOK2, WDPCP, ITGB1BP1, ITGA5, TEK, ARHGEF7, TLN1, HRG, AJUBA, PHLDB2, FERMT2	5589	56	13824	1.41339	1	0.291643	0.282162
GOTERM_BP_ALL	GO:0042632~cholesterol homeostasis	28	0.386847	0.0264592	SCARB1, MTTP, LPL, MED13, LIPC, HNF4A, APOE, LDLRAP1, SLC37A4, LDLR, ABCA1, MYLIP, ABCG8, ABCG5, SEC24A, G6PC, CAV3, NR1H3, AMPD2, APOA4, SIRT1, NR5A2, PLSCR3, SOAT1, NPC1, SOAT2, ALMS1, ANGPTL3	5589	49	13824	1.41339	1	0.397623	0.384697
GOTERM_BP_ALL	GO:0055092~sterol homeostasis	28	0.386847	0.0264592	SCARB1, MTTP, LPL, MED13, LIPC, HNF4A, APOE, LDLRAP1, SLC37A4, LDLR, ABCA1, MYLIP, ABCG8, ABCG5, SEC24A, G6PC, CAV3, NR1H3, AMPD2, APOA4, SIRT1, NR5A2, PLSCR3, SOAT1, NPC1, SOAT2, ALMS1, ANGPTL3	5589	49	13824	1.41339	1	0.397623	0.384697
GOTERM_BP_ALL	GO:0043500~muscle adaptation	28	0.386847	0.0264592	HDAC4, CAMK2D, ATP2A2, SLC9A1, RGS2, NPPA, HEY2, CAMTA2, LMCD1, MEF2A, EDN1, MEF2C, CAV3, TRPC3, IGFBP5, PARP1, NOS3, TNNC1, ATP2B4, PRKCA, FBXO32, P2RX4, TCAP, GTF2IRD1, PDE5A, MYH6, MYH7, EZH2	5589	49	13824	1.41339	1	0.397623	0.384697
GOTERM_BP_ALL	GO:0010977~negative regulation of neuron projection development	49	0.676983	0.0027276	SEMA5A, SEMA5B, DRAXIN, PRKCSH, GFI1, SYNGAP1, TNR, EPHB2, EPHA4, SEMA6C, EPHA7, SEMA6A, SEMA6D, WNT5A, IFRD1, GAK, GORASP1, ULK2, RTN4R, KANK1, NLGN1, SEMA3C, SEMA3D, SEMA3A, SEMA3B, LPAR1, CRMP1, LRP4, ASAP1, SEMA3E, RNF6, SEMA3F, PSEN1, KLK8, RTN4, SLIT2, WNT3, PLXNA3, SEMA4A, SEMA4D, RYK, SEMA4C, SEMA4F, SEMA4G, PTK2, NFATC4, GFAP, CDK5, TLX2	5589	86	13824	1.40928	1	0.0776	0.0750772
GOTERM_BP_ALL	GO:0031056~regulation of histone modification	58	0.801326	0.00110736	KDM5A, ZNF451, SMARCB1, KDM1A, PHF1, GFI1, FMR1, AKAP8L, SETD7, ARRB1, BRCA1, MECP2, NIPBL, SART3, RPS6KA5, SIN3A, RUVBL2, MYB, NOS1, JARID2, SREBF1, MYOCD, PIH1D1, TET1, PAX5, ISL1, SIRT1, RNF40, PYGO2, MTF2, PRKD1, KDM3A, DNMT1, PAXIP1, CTBP1, CTR9, KMT2B, AKAP8, TWIST1, SUPT6H, ZNHIT1, UBR5, BRD7, MAPK3, KDM4B, TGFB1, GCG, CTCFL, GFI1B, PINK1, TADA2A, BCL6, PAF1, TRIP12, ZNF335, PAXBP1, OGT, P…	5589	102	13824	1.40646	0.999996	0.0398296	0.0385347
GOTERM_BP_ALL	GO:0043534~blood vessel endothelial cell migration	29	0.400663	0.0254878	SCARB1, HDAC5, NOTCH1, SRF, PDGFB, HDAC9, HDAC7, ROBO1, EFNB2, SRPX2, PDCD10, SLIT2, EPHB4, STAT5A, STARD13, ANGPT2, TGFB1, ANGPT1, PRKCA, VASH1, KLF4, RHOA, VEGFA, RGCC, MYH9, ITGB1BP1, PRKD1, HRG, GPLD1	5589	51	13824	1.40646	1	0.386713	0.374141
GOTERM_BP_ALL	GO:0000956~nuclear-transcribed mRNA catabolic process	50	0.690799	0.00264627	BTG2, EIF4A3, SMG9, CASC3, SMG7, SMG8, SMG5, SMG6, ZC3H12A, DIS3L2, UPF2, UPF1, NCBP1, SECISBP2, PATL1, UHMK1, PATL2, XRN1, THRAP3, MRTO4, ETF1, PABPC1, DCP2, NBAS, PARN, ZFP36L1, EXOSC7, CTIF, EXOSC10, EXOSC8, DCPS, EXOSC2, LSM1, PYM1, SAMD4B, UPF3B, MLH1, TNRC6C, PAN2, PAN3, CNOT1, CNOT2, AGO1, CNOT3, EIF3E, ATM, DCP1A, CPEB3, CNOT8, TNRC6B	5589	88	13824	1.40536	1	0.0763428	0.0738608
GOTERM_BP_ALL	GO:0036473~cell death in response to oxidative stress	25	0.345399	0.0404847	LRRK2, PARK7, HIF1A, HDAC6, MAPK7, PDCD10, UBQLN1, CYP1B1, ZNF622, PDK1, MAP3K5, PDIA2, FBXW7, SIRT1, PML, NUP93, PINK1, SFPQ, NR4A3, STK25, STK26, P4HB, MET, NOX1, NFE2L2	5589	44	13824	1.40536	1	0.516168	0.499387
GOTERM_BP_ALL	GO:0060968~regulation of gene silencing	25	0.345399	0.0404847	DNMT1, UHRF2, UHRF1, FMR1, LIMD1, ATAD2B, PHF8, FXR1, CDC45, SIN3A, XPO5, ZC3H12A, MIER1, APOBEC1, TGFB1, SETDB1, ATAD2, TET1, PUM1, SIRT1, AICDA, PUM2, NCOR1, CDK2, AJUBA	5589	44	13824	1.40536	1	0.516168	0.499387
GOTERM_BP_ALL	GO:0008361~regulation of cell size	72	0.99475	0.000286855	SEMA5A, RET, SEMA5B, DRAXIN, BMPR2, PLEK, AQP3, CDH4, ZFYVE27, TNR, PLXNC1, SLC12A7, SEMA6C, EPHA7, EDN1, WDR36, SEMA6A, DSCAM, SEMA6D, WNT5A, IFRD1, ISLR2, NRG1, ANO6, VAV1, VAV2, KEL, FSHR, KCNMA1, ULK2, MAPT, RTN4R, MACF1, SEMA3C, CRABP2, SEMA3D, SRF, SEMA3A, SEMA3B, SEMA3E, LPAR3, RNF6, SEMA3F, CLCN3, IQGAP3, TTL, RTN4, ADD1, ABL1, PLXNA2, PLXNA1, LRRC8A, APOE, E2F4, KCNN4, PLXNA4, WNT3, PLXN…	5589	127	13824	1.40226	0.960438	0.0127645	0.0123495
GOTERM_BP_ALL	GO:0032507~maintenance of protein location in cell	34	0.469743	0.0155912	ANKRD13C, PSMD10, THRA, PKD2, SYNE3, SYNE2, HK2, HK1, OS9, EPB41L3, DAG1, FLNA, BBS4, SUN2, MORC3, HSPA5, VPS13C, VPS13D, SPAG4, ANK3, SORL1, PML, SUPT7L, NR5A1, CREB3, PINK1, CD4, TAF8, CCDC22, TLN2, TLN1, DZIP1, TAF3, DBN1	5589	60	13824	1.40161	1	0.276088	0.267112
GOTERM_BP_ALL	GO:0000819~sister chromatid segregation	77	1.06383	0.000181704	MAP10, RB1, CEP57, TOP2A, MRE11, AKAP8L, PINX1, KIF14, SMC3, PHB2, SMC4, CDC14A, SMC2, NIPBL, POGZ, CDC27, CHAMP1, ZNF207, NEK2, HORMAD1, SPDL1, DIS3L2, ESCO1, FBXW7, DDX11, ATRX, CSNK2A2, KIF23, TEX14, KIF22, KNSTRN, SMC1B, SGO2, DYNC1LI1, MAU2, SFPQ, PSRC1, RAD51C, ESPL1, KIFC1, ZW10, ANAPC4, KIF2C, KPNB1, MAD1L1, BECN1, SEH1L, TNKS, CUL3, AKAP8, NCAPG, PDS5B, PDS5A, NCAPH, DSN1, RAD21, TPR, AN…	5589	136	13824	1.4004	0.870724	0.0086679	0.0083861
GOTERM_BP_ALL	GO:0014033~neural crest cell differentiation	39	0.538823	0.00961794	SEMA5A, RET, SEMA5B, LAMA5, NRP2, SEMA3C, CITED2, SEMA3D, SEMA3A, SEMA3B, TWIST1, SEMA3E, SEMA3F, HIF1A, LRP6, EDNRB, ERBB4, RDH10, MAPK1, ALX1, PITX2, PHACTR4, MAPK3, ACVR1, SEMA4A, SEMA6C, EDN1, MEF2C, JAG1, SEMA6A, SEMA4D, SEMA6D, SEMA4C, SEMA4F, SEMA4G, ISL1, SOX10, KITLG, BMPR1A	5589	69	13824	1.39803	1	0.195191	0.188846
GOTERM_BP_ALL	GO:1903050~regulation of proteolysis involved in cellular protein catabolic process	74	1.02238	0.000270907	RNF14, HFE, ZFAND2A, LRRK2, RNF19B, UBE3A, PARK7, CCAR2, UFL1, NUB1, RNF19A, TLK2, BBS7, ARIH1, BTRC, PRKACA, TRIM67, RHBDF1, GABARAPL2, SMARCC1, USP5, FBXW7, CSNK1D, RAD23A, RAD23B, CBFA2T3, SIRT2, UCHL5, PIAS1, SENP1, RNF144A, RNF144B, RNF125, SCO1, PSME3, PSME1, PSME2, TRIB1, TRIB2, PSMD10, USP14, VCP, TMF1, TAF9, GBA, CLEC16A, PRICKLE1, PSEN1, RCHY1, NKD2, MTM1, BAG6, UBB, GNA12, UBQLN1, PTK2…	5589	131	13824	1.3972	0.952655	0.0121509	0.0117559
GOTERM_BP_ALL	GO:0006821~chloride transport	35	0.483559	0.0150371	CLIC4, GABRB1, SLC26A1, TTYH1, WNK4, SLC4A1, SLC4A2, SLC4A3, CLCN3, CLCN2, CLCN1, GABRR2, BEST4, CLCA2, SLC26A11, CLIC1, GABRA2, SLC12A2, GABRA1, GABRA6, GABRA4, GABRA3, ANO4, CLCN7, CLCN6, CLCN5, CLCN4, GLRB, SLC26A8, SLC26A7, NMUR2, SLC26A4, SLC26A3, CFTR, SLC26A5	5589	62	13824	1.39629	1	0.269997	0.261219
GOTERM_BP_ALL	GO:0001578~microtubule bundle formation	35	0.483559	0.0150371	SPAG17, DNAH1, SPEF2, DNAH7, MTCL1, DNAH5, PLA2G3, LRRC6, RSPH9, SPAST, CAPN6, MAP2, TEKT2, MARK4, GAS2L2, CC2D2A, CLASP1, CCDC183, CCDC39, DNAI2, DNAAF2, MAP1S, NCKAP5L, PLK1, IQCG, TTLL6, TPPP3, CLIP1, RSPH1, TTLL5, PSRC1, FES, NEURL1, CCSER2, CCDC40	5589	62	13824	1.39629	1	0.269997	0.261219
GOTERM_BP_ALL	GO:0018393~internal peptidyl-lysine acetylation	58	0.801326	0.00151294	ZNF451, SMARCB1, TRRAP, ARRB1, YEATS4, JADE3, BRCA1, MECP2, RPS6KA5, ING3, SIN3A, RUVBL2, SAP130, RUVBL1, WDR5, EPC2, KAT7, NOS1, MAP3K7, NCOA1, BRD1, PIH1D1, MSL3, WDR75, ISL1, SIRT1, SUPT7L, MSL1, KAT2B, KAT2A, KAT6B, KAT6A, NAA60, PAXIP1, CTBP1, TAF9, TWIST1, TAF5L, BAG6, EP400, DMAP1, BRD8, KANSL1L, BRD7, TAF9B, MAPK3, BRPF1, TGFB1, TAF12, BRPF3, PCGF2, USP22, ELP4, ATAT1, POLE4, TADA2A, MRGB…	5589	103	13824	1.39281	1	0.0506926	0.0490445
GOTERM_BP_ALL	GO:0071897~DNA biosynthetic process	59	0.815142	0.00146571	BMPR2, NVL, SYCP1, PINX1, HNRNPU, NAT10, SMG7, SMG5, SMG6, POLB, SPATA22, MYC, REV3L, ANKRD1, NEK2, TK1, POLE, POLH, CCT3, CCT2, RFC4, LIG1, TINF2, REV1, TEX12, LIG4, LIG3, DNTT, TERF2, SIRT1, DNAJC2, DKC1, PRKCQ, MAPKAPK5, DTL, VCP, PCNA, TNKS, PDGFB, PHB, PRIMPOL, HMBOX1, WRN, POLD1, MAPK1, CCT7, MAP2K7, MAPK3, CCT4, ACD, POLN, KLF4, MAPK15, POLE4, GNL3L, POLE2, NOX4, ATM, FGFR4	5589	105	13824	1.38983	1	0.0494042	0.0477981
GOTERM_BP_ALL	GO:0007224~smoothened signaling pathway	50	0.690799	0.00360345	RB1, TTC26, TRAF3IP1, HHIP, IFT172, IHH, PKD2L1, CD3E, PTPDC1, HSPB11, GLI2, NDST1, NSDHL, TCTN3, TBC1D32, BBS7, PRKACA, IFT57, PRKACB, CC2D2A, CDON, IFT80, WNT9A, RUNX2, EVC, RFX4, GPR161, WDPCP, ROR2, IFT46, INTU, CHRD, ARL13B, CHSY1, KIF3A, STK36, TTC21B, CTNNA1, EVC2, WNT10B, PRRX1, WDR19, IFT122, HIPK1, KIAA0586, CENPJ, MKS1, IFT27, B9D1, DZIP1	5589	89	13824	1.38957	1	0.0968203	0.0936726
GOTERM_BP_ALL	GO:0060021~palate development	41	0.566455	0.00896547	GABRB3, PKDCC, WFIKKN1, DLX5, SATB2, DLX6, IFT172, PAK1IP1, TCF21, LRP6, SGPL1, WNT11, PRDM16, ALX1, MSX1, BBS7, EPHB2, EPHB3, JAG2, TFAP2A, OSR2, PDGFRA, MEF2C, PLEKHA1, PRRX1, WNT5A, WNT9B, WNT7A, ARID5B, ACVR2B, TGFBR1, TBX3, DHRS3, PYGO2, DLG1, FRAS1, COL2A1, WDPCP, ANP32B, SOS1, BMPR1A	5589	73	13824	1.38919	1	0.189014	0.182869
GOTERM_BP_ALL	GO:0032200~telomere organization	46	0.635535	0.00557674	DCLRE1A, MRE11, TNKS, PINX1, HNRNPU, NAT10, SMC6, SMG7, BRCA2, SMG5, SMG6, HMBOX1, WRN, SLX4, TNKS2, DHX36, FBXO4, MAPK1, NEK2, NBN, MAP2K7, CCT7, CCT4, MAPK3, CCT3, CTC1, UPF1, CCT2, ACD, PARP3, XRCC6, TINF2, ATRX, RPA1, TERF2, MAPK15, PML, GNL3, GNL3L, RAD51C, DKC1, NABP2, MAPKAPK5, ATM, PRKCQ, DNA2	5589	82	13824	1.38753	1	0.136782	0.132335
GOTERM_BP_ALL	GO:0000723~telomere maintenance	46	0.635535	0.00557674	DCLRE1A, MRE11, TNKS, PINX1, HNRNPU, NAT10, SMC6, SMG7, BRCA2, SMG5, SMG6, HMBOX1, WRN, SLX4, TNKS2, DHX36, FBXO4, MAPK1, NEK2, NBN, MAP2K7, CCT7, CCT4, MAPK3, CCT3, CTC1, UPF1, CCT2, ACD, PARP3, XRCC6, TINF2, ATRX, RPA1, TERF2, MAPK15, PML, GNL3, GNL3L, RAD51C, DKC1, NABP2, MAPKAPK5, ATM, PRKCQ, DNA2	5589	82	13824	1.38753	1	0.136782	0.132335
GOTERM_BP_ALL	GO:0050773~regulation of dendrite development	37	0.511191	0.0139691	CAMK2B, CUL7, NLGN1, FMR1, LRRK2, ASAP1, VLDLR, PSEN1, KALRN, PQBP1, STK11, CUX2, RELN, SIPA1L1, CHRNB2, EPHA4, MEF2C, SEMA4D, FBXW8, SS18L1, DAB2IP, NRG1, SRCIN1, NFATC4, GRIN1, SDK1, CDK5, TLX2, NEDD4, CAPRIN1, GORASP1, CAPRIN2, NEURL1, SARM1, TNIK, OBSL1, PAFAH1B1	5589	66	13824	1.38662	1	0.259941	0.25149
GOTERM_BP_ALL	GO:0051983~regulation of chromosome segregation	37	0.511191	0.0139691	RB1, BECN1, TNKS, CUL3, SMC6, CDC42, TPR, CDC27, ZNF207, NEK2, BUB3, HORMAD1, ECT2, BUB1, LCMT1, SLF1, SLF2, UBE2C, ATRX, CSNK2A2, PLK1, TEX14, PUM1, KNSTRN, SIRT2, WAPL, PUM2, CENPE, DYNC1LI1, SFPQ, ESPL1, ZW10, ANAPC4, ATM, KIF2C, KIF2B, MAD1L1	5589	66	13824	1.38662	1	0.259941	0.25149
GOTERM_BP_ALL	GO:1904888~cranial skeletal system development	28	0.386847	0.0357823	SETD2, SPEF2, EIF4A3, SIX1, TWIST1, MED12, NDST1, NIPBL, MTHFD1L, CHST11, RAB23, RDH10, SLC39A3, TFAP2A, PDGFRA, MEF2C, IRX5, PRRX1, WDR19, WNT9B, PAX5, RUNX2, TGFBR1, MMP14, MMP16, FREM1, FGFR2, NODAL	5589	50	13824	1.38512	1	0.48293	0.46723
GOTERM_BP_ALL	GO:0006475~internal protein amino acid acetylation	61	0.842774	0.0013741	ZNF451, SMARCB1, TRRAP, ARRB1, YEATS4, JADE3, BRCA1, MECP2, RPS6KA5, ING3, SIN3A, RUVBL2, SAP130, RUVBL1, WDR5, EPC2, KAT7, NOS1, MAP3K7, NCOA1, BRD1, PIH1D1, MSL3, WDR75, ISL1, SIRT1, SUPT7L, MSL1, KAT2B, KAT2A, KAT6B, EHHADH, KAT6A, NAA60, PAXIP1, CTBP1, TAF9, TWIST1, TAF5L, BAG6, EP400, DMAP1, BRD8, KANSL1L, BRD7, PCK1, TAF9B, MAPK3, BRPF1, TGFB1, NAA10, TAF12, BRPF3, PCGF2, USP22, ELP4, ATAT1…	5589	109	13824	1.38421	1	0.0471635	0.0456302
GOTERM_BP_ALL	GO:0061136~regulation of proteasomal protein catabolic process	66	0.911854	0.000866206	RNF14, ZFAND2A, LRRK2, RNF19B, PARK7, CCAR2, UFL1, NUB1, RNF19A, TLK2, BBS7, ARIH1, BTRC, PRKACA, RHBDF1, GABARAPL2, SMARCC1, USP5, FBXW7, CSNK1D, RAD23A, RAD23B, CBFA2T3, SIRT2, UCHL5, PIAS1, SENP1, RNF144A, RNF144B, RNF125, SCO1, PSME3, PSME1, PSME2, TRIB1, TRIB2, PSMD10, USP14, VCP, TMF1, TAF9, GBA, CLEC16A, PRICKLE1, PSEN1, RCHY1, NKD2, MTM1, BAG6, UBB, GNA12, UBQLN1, N4BP1, BCAP31, WNT10B, P…	5589	118	13824	1.38344	0.999942	0.0323978	0.0313446
GOTERM_BP_ALL	GO:0010975~regulation of neuron projection development	153	2.11384	2.72316e-07	SEMA5A, SEMA5B, GFI1, FMR1, ARHGAP35, RIMS2, RIMS1, STK11, CDH4, SYNGAP1, ZFYVE27, TNR, NRCAM, PLXNC1, EPHB2, EPHB3, CHRNB2, EPHA4, SEMA6C, PRKCI, EPHA7, MEF2C, UNC13A, SEMA6A, DSCAM, FBXW8, SEMA6D, WNT5A, IFRD1, ISLR2, TBR1, SRCIN1, KEL, FRMD7, ULK2, PRKD1, TNIK, OBSL1, CHODL, RTN4R, MACF1, CUL7, CRABP2, LPAR1, NEDD4L, LPAR3, RASAL1, PSEN1, KALRN, KLK8, RTN4, NCKIPSD, RAP1A, ABL1, PLXNA2, PLXNA1…	5589	274	13824	1.38115	0.00306104	3.83217e-05	3.70758e-05
GOTERM_BP_ALL	GO:0016570~histone modification	168	2.32108	7.03307e-08	ZNF451, SMARCB1, KDM1A, HDAC10, TRRAP, GFI1, FMR1, JMJD1C, ARID4A, JADE3, ARID4B, HR, YEATS4, LOXL2, ELK4, FBL, RPS6KA5, RUVBL2, MYB, SAP130, RUVBL1, SMARCAD1, EPC2, KAT7, ATXN7L3, MAP3K7, RAG1, KDM2B, KMT5C, PIH1D1, USP3, WDR75, ISL1, SUPT7L, RNF40, PYGO2, KAT6B, TBL1XR1, KAT6A, DYDC2, PRKD1, NAA60, DNMT1, ENY2, PAXIP1, CTBP1, KMT2B, CTR9, TWIST1, PRDM14, UBR2, BRCC3, PHB, SUPT6H, RLF, TAF5L, ZN…	5589	301	13824	1.38052	0.00079147	1.16439e-05	1.12653e-05
GOTERM_BP_ALL	GO:0031345~negative regulation of cell projection organization	58	0.801326	0.00204348	SEMA5A, SEMA5B, DRAXIN, PRKCSH, GFI1, SYNGAP1, TBC1D30, TNR, CEP97, EPHB2, EPHA4, SEMA6C, EPHA7, SEMA6A, SEMA6D, WNT5A, IFRD1, GAK, GORASP1, MAK, TBC1D7, ULK2, EVL, RTN4R, KANK1, NLGN1, SEMA3C, SEMA3D, SEMA3A, SEMA3B, LPAR1, CRMP1, LRP4, ASAP1, SEMA3E, RNF6, SEMA3F, PSEN1, KLK8, RTN4, RAP1GAP, STAP1, SLIT2, WNT3, PLXNA3, SEMA4A, SEMA4D, RYK, SEMA4C, SEMA4F, SEMA4G, PTK2, NFATC4, GFAP, CDK5, TLX2,…	5589	104	13824	1.37941	1	0.0637272	0.0616554
GOTERM_BP_ALL	GO:0006942~regulation of striated muscle contraction	29	0.400663	0.0343204	HDAC4, RYR2, ATP2A2, ATP1A2, ATP2A1, SLC9A1, RGS2, GJA5, NPPA, ZC3H12A, CTNNA3, NKX2-5, DSP, CAV3, JUP, ATP1B1, ACE2, EHD3, SCN10A, P2RX4, RNF207, MYL3, HRC, CASQ2, PKP2, DSG2, PDE5A, DSC2, MYH7	5589	52	13824	1.37941	1	0.471788	0.456451
GOTERM_BP_ALL	GO:0055007~cardiac muscle cell differentiation	34	0.469743	0.0210015	FHOD3, SRF, FHL2, HNRNPU, NEXN, SLC9A1, EFNB2, MYO18B, HEY2, MYH11, ACADM, PITX2, SOX6, NKX2-5, MYH10, ACVR1, MEF2A, PDGFRA, EDN1, MYOCD, MEF2C, NKX2-6, TGFB1, CAV3, ACTN2, NEBL, NRG1, ARID1A, TBX3, MTOR, FOXP1, TCAP, NOX4, MYH6	5589	61	13824	1.37863	1	0.34266	0.33152
GOTERM_BP_ALL	GO:0002062~chondrocyte differentiation	44	0.607903	0.0080453	RARG, PKDCC, BMPR2, WNT2B, COL11A1, SDC3, COL11A2, ADAMTS12, LOXL2, GLI2, HOXA11, NPPC, ACAN, EFEMP1, CHST11, CHSY1, CHADL, CREB3L2, ANXA6, SERPINH1, CYTL1, SOX6, SOX5, ADAMTS7, WNT10B, OSR2, MEF2C, TGFB1, WNT7A, IFT80, WNT9A, SULF1, MEX3C, GDF5, RUNX2, TGFBR1, SULF2, COL2A1, NFIB, MATN1, BMPR1B, GPLD1, BMPR1A, FGFR1	5589	79	13824	1.37761	1	0.175531	0.169824
GOTERM_BP_ALL	GO:0031023~microtubule organizing center organization	54	0.746062	0.00314387	USP33, CCNF, GCC2, CHD3, BRCA1, BRCA2, PCM1, XPO1, CHORDC1, CEP250, NEK2, BBS4, CEP68, BCAS3, CEP135, PPP1R12A, FBXW5, CEP131, HAUS6, HAUS5, CKAP5, SGO1, CEP63, SSX2IP, PAFAH1B1, SDCCAG8, BRSK1, TUBGCP2, WDR62, PKHD1, HAUS8, HAUS7, KIAA0753, CEP72, BNIP2, CEP76, CLASP1, CNTLN, PLK4, STIL, SLC16A1, CEP152, PLK1, FES, CENPJ, CROCC, CHMP2B, CDK2, SASS6, TUBGCP5, TUBGCP3, TRIM37, TUBGCP4, MDM1	5589	97	13824	1.37696	1	0.0865372	0.0837238
GOTERM_BP_ALL	GO:0035051~cardiocyte differentiation	45	0.621719	0.007755	FHOD3, NOTCH1, TENM4, CITED2, SRF, FHL2, TWIST1, HNRNPU, NEXN, PRICKLE1, ECE2, SLC9A1, EFNB2, GPER1, MYO18B, HEY2, MAPK1, MYH11, ACADM, PITX2, SOX6, NKX2-5, MYH10, MAPK3, ACVR1, MEF2A, PDGFRA, EDN1, MYOCD, MEF2C, JAG1, NKX2-6, TGFB1, CAV3, ACTN2, NEBL, NRG1, ARID1A, ISL1, TBX3, MTOR, FOXP1, TCAP, NOX4, MYH6	5589	81	13824	1.37413	1	0.171776	0.166192
GOTERM_BP_ALL	GO:0002040~sprouting angiogenesis	30	0.414479	0.0329114	HDAC5, NOTCH1, SRF, FLT4, SEMA3E, HDAC9, LOXL2, HDAC7, ROBO1, EFNB2, SRPX2, BMPER, PDCD10, PTK2B, RSPO3, SLIT2, EPHB4, JAK1, PPP1R16B, STARD13, ANGPT1, KLF4, RHOA, VEGFA, OTULIN, ITGB1BP1, ITGA5, TEK, GPLD1, EPHA2	5589	54	13824	1.37413	1	0.460232	0.445269
GOTERM_BP_ALL	GO:0006401~RNA catabolic process	66	0.911854	0.0011628	BTG2, DIS3L, EIF4A3, SMG9, CASC3, SMG7, SMG8, SMG5, SMG6, KHSRP, ZC3H12A, DIS3L2, UPF2, UPF1, NCBP1, DIS3, SECISBP2, SND1, PATL1, UHMK1, PATL2, SUPV3L1, XRN1, THRAP3, OAS2, SLFN14, MRTO4, ETF1, DNA2, PABPC1, DCP2, RNASEH2B, NBAS, RNASEH2A, PARN, ZC3HAV1, ZFP36L1, STK31, EXOSC7, CTIF, EXOSC10, EXOSC8, DROSHA, DCPS, EXOSC2, PNPT1, LSM1, PYM1, SAMD4B, UPF3B, MLH1, TNRC6C, PAN2, PAN3, AGO4, CNOT1, CN…	5589	119	13824	1.37182	0.999998	0.0414105	0.0400642
GOTERM_BP_ALL	GO:0016573~histone acetylation	56	0.773694	0.00293097	ZNF451, SMARCB1, TRRAP, ARRB1, YEATS4, JADE3, BRCA1, MECP2, RPS6KA5, ING3, SIN3A, RUVBL2, SAP130, RUVBL1, WDR5, EPC2, KAT7, NOS1, MAP3K7, NCOA1, BRD1, PIH1D1, MSL3, WDR75, ISL1, SIRT1, SUPT7L, MSL1, KAT2B, KAT2A, KAT6B, KAT6A, NAA60, PAXIP1, CTBP1, TAF9, TWIST1, TAF5L, EP400, DMAP1, BRD8, KANSL1L, BRD7, TAF9B, MAPK3, BRPF1, TGFB1, TAF12, BRPF3, PCGF2, USP22, ELP4, POLE4, TADA2A, MRGBP, KANSL2	5589	101	13824	1.37141	1	0.0820817	0.0794132
GOTERM_BP_ALL	GO:0034330~cell junction organization	87	1.20199	0.000180881	CNTNAP1, COL16A1, ITGB4, FRMPD2, PTPRO, PTPN23, CLDN1, IKBKB, SLK, GJA5, KDR, FLOT1, PRKACA, TNS1, DSP, BCAS3, PRKCI, ACTN2, ACTN1, DAPK3, PRKCA, ACTN4, RHOA, TGFBR1, ACE2, GNPAT, PKP2, NUMB, PKP4, DSG2, WDPCP, ITGB1BP1, ITGA5, KIFC3, ARHGEF7, TLN1, AJUBA, PHLDB2, VCL, COL17A1, CSF1R, NUMBL, ROCK1, SRF, HDAC7, CDC42, EPB41L5, WNT11, EPB41L3, ZNF703, CTNNA1, MICALL2, XIRP2, CSK, APOD, ECT2, CLASP1…	5589	157	13824	1.37063	0.869521	0.00866535	0.00838364
GOTERM_BP_ALL	GO:0060173~limb development	77	1.06383	0.000449675	RARG, BMPR2, TRAF3IP1, ITGB4, IFT172, RAX, HOXC10, GLI2, HOXA11, NIPBL, LMBR1, CYP26B1, FGF8, TBC1D32, GJA5, RSPO2, FLVCR1, BBS7, PITX2, TP63, SLC39A3, FBXW4, OSR2, ATRX, WNT5A, RPGRIP1L, WNT9A, RUNX2, RC3H2, COL2A1, ITGA6, WDPCP, ROR2, RNF165, FBN2, PKDCC, NOTCH1, SEMA3C, CRABP2, INTU, DLX5, DLX6, TWIST1, LRP4, PSEN1, HOXD12, HOXD10, CHST11, RDH10, GNA12, PLXNA2, ALX1, MSX1, WNT3, TFAP2A, ACD, P…	5589	139	13824	1.37017	0.993677	0.0188897	0.0182756
GOTERM_BP_ALL	GO:0048736~appendage development	77	1.06383	0.000449675	RARG, BMPR2, TRAF3IP1, ITGB4, IFT172, RAX, HOXC10, GLI2, HOXA11, NIPBL, LMBR1, CYP26B1, FGF8, TBC1D32, GJA5, RSPO2, FLVCR1, BBS7, PITX2, TP63, SLC39A3, FBXW4, OSR2, ATRX, WNT5A, RPGRIP1L, WNT9A, RUNX2, RC3H2, COL2A1, ITGA6, WDPCP, ROR2, RNF165, FBN2, PKDCC, NOTCH1, SEMA3C, CRABP2, INTU, DLX5, DLX6, TWIST1, LRP4, PSEN1, HOXD12, HOXD10, CHST11, RDH10, GNA12, PLXNA2, ALX1, MSX1, WNT3, TFAP2A, ACD, P…	5589	139	13824	1.37017	0.993677	0.0188897	0.0182756
GOTERM_BP_ALL	GO:0010976~positive regulation of neuron projection development	72	0.99475	0.000710295	ROBO2, RET, BMPR2, VLDLR, ARHGAP35, ROBO1, RIMS2, RIMS1, STK11, CDH4, ZFYVE27, NEFL, SCARF1, TRIM67, NCK1, PRKCI, UNC13A, DSCAM, FBXW8, WNT5A, ISLR2, NRG1, CBFA2T2, RAPGEF1, PRKD1, MAPT, OBSL1, PAFAH1B1, CAMK2B, MACF1, CUL7, NLGN1, CRABP2, SRF, PLPPR5, NEDD4L, NDNF, LPAR3, RASAL1, PSEN1, KALRN, NCKIPSD, RAP1A, CUX2, RELN, PTK2B, ABL2, FYN, WNT3, NTRK1, SYT3, TMEM30A, SEMA4D, SYT1, SMURF1, FBXO38,…	5589	130	13824	1.3699	0.999664	0.0279468	0.0270383
GOTERM_BP_ALL	GO:0016569~covalent chromatin modification	186	2.56977	3.00496e-08	ZNF451, SMARCB1, KDM1A, HDAC10, TRRAP, GFI1, FMR1, JMJD1C, ARID4A, JADE3, ARID4B, HR, YEATS4, MBD3L1, LOXL2, ELK4, FBL, RPS6KA5, RUVBL2, MYB, SAP130, RUVBL1, SMARCAD1, EPC2, KAT7, ATXN7L3, MAP3K7, RAG1, KDM2B, KMT5C, PIH1D1, USP3, WDR75, ISL1, SUPT7L, RNF40, PYGO2, KAT6B, TBL1XR1, KAT6A, DYDC2, PRKD1, NAA60, DNMT1, ENY2, L3MBTL2, PAXIP1, CTBP1, KMT2B, CTR9, TWIST1, PRDM14, UBR2, BRCC3, PHB, SUPT6…	5589	336	13824	1.36922	0.000338242	6.04105e-06	5.84466e-06
GOTERM_BP_ALL	GO:0007043~cell-cell junction assembly	31	0.428295	0.0315546	CNTNAP1, ROCK1, SRF, FRMPD2, PTPRO, CLDN1, HDAC7, IKBKB, WNT11, GJA5, EPB41L3, CTNNA1, MICALL2, ECT2, ACE, JUP, TBCD, NR1H4, PRKCA, ACTN4, RHOA, ACE2, GNPAT, DLG1, DLG5, TRPV4, PKP2, CD9, PKN2, PKP4, VCL	5589	56	13824	1.36922	1	0.446845	0.432318
GOTERM_BP_ALL	GO:0043062~extracellular structure organization	88	1.21581	0.000175025	ERO1A, ERO1B, ECM2, OLFML2B, B4GALT1, ELN, POMT1, PLOD3, DMP1, RXFP1, LOXL2, ADAMTS2, IBSP, ADAMTSL2, SH3PXD2B, FLOT1, DAG1, TNR, CYP1B1, EMILIN1, SERAC1, CD36, CSGALNACT1, PDGFRA, RIPK3, SERPINF2, TEX14, NPNT, MMP9, TGFBR1, SERPINB5, ADAMTS20, CCDC80, COL2A1, LOX, COL4A1, CRISPLD2, COL4A4, FSHR, COL4A3, COL4A6, LCP1, GAS6, PHLDB2, DDR2, NOTCH1, COL11A1, DPT, FBLN1, TNFRSF11B, LTBP2, NDNF, HSD17B…	5589	159	13824	1.36894	0.860627	0.00842064	0.00814689
GOTERM_BP_ALL	GO:0014020~primary neural tube formation	42	0.580271	0.0115517	RARG, SETD2, LUZP1, SDC4, CITED2, IFT172, TWIST1, PRICKLE1, CELSR1, HIF1A, ARHGAP35, LRP6, MED12, CECR2, MTHFD1L, DVL2, ALX1, PRKACA, IFT57, PRKACB, CC2D2A, BBS4, PHACTR4, KDM6A, ST14, SEC24B, KDM2B, APAF1, SEMA4C, GLMN, WNT5A, FZD6, IFT122, SHROOM3, GRHL3, ARID1A, KAT2A, MTHFD1, PTK7, MKS1, PLXNB2, NODAL	5589	76	13824	1.3669	1	0.224708	0.217403
GOTERM_BP_ALL	GO:0001704~formation of primary germ layer	58	0.801326	0.00272958	BMPR2, ITGB5, ITGB4, ITGB2, COL12A1, ETS2, CDC73, HOXA11, ITGAV, PRKACA, WLS, KDM6A, ACVR1, DUSP4, DUSP5, DUSP2, ITGA4, DUSP1, ITGA3, ITGA2, MMP2, WNT5A, AXIN1, HNF1B, ETV2, MMP8, MMP9, DUSP6, MMP14, COL4A2, MMP15, PRKAR1A, COL6A1, EXOC4, COL8A1, ITGA7, ITGA5, EPHA2, COL11A1, SRF, CTR9, CHRD, EPB41L5, WNT11, LEO1, WNT3, LAMB3, FN1, LAMB1, EXT2, NR4A3, TLX2, COL5A2, PAF1, NF2, NODAL, BMPR1A, FGFR1	5589	105	13824	1.36628	1	0.0776	0.0750772
GOTERM_BP_ALL	GO:0010594~regulation of endothelial cell migration	48	0.663167	0.0069343	HDAC5, BMPR2, NOTCH1, FLT4, PDGFB, PRCP, ETS1, HDAC9, HDAC7, SRPX2, BMPER, PDCD10, ZC3H12A, KDR, PTK2B, SLIT2, AAMP, SASH1, STAT5A, BCAS3, SEMA4A, CCBE1, STARD13, ANGPT2, TGFB1, ANGPT1, PDPK1, ANXA3, WNT5A, DAB2IP, WNT7A, PRKCA, NR2F2, VASH1, KLF4, RHOA, DCN, VEGFA, FGF16, RGCC, ITGB1BP1, PRKD1, TEK, HRG, MET, GPLD1, EPHA2, FGFR1	5589	87	13824	1.36465	1	0.159319	0.15414
GOTERM_BP_ALL	GO:0010771~negative regulation of cell morphogenesis involved in differentiation	48	0.663167	0.0069343	SEMA5A, RTN4R, KANK1, SEMA5B, DRAXIN, NLGN1, SEMA3C, SEMA3D, SEMA3A, SEMA3B, LRP4, SEMA3E, RNF6, FBLN1, SEMA3F, PSEN1, RTN4, SYNGAP1, TNR, DACT3, SLIT2, EPHB2, WNT3, PLXNA3, SEMA4A, SEMA6C, EPHA7, DMTN, SEMA6A, SEMA4D, RYK, SEMA6D, SEMA4C, WNT5A, IFRD1, DAB2IP, AP1AR, SEMA4F, ACTN4, SEMA4G, VASN, PTK2, NFATC4, CDK5, TLX2, GORASP1, ULK2, ITGB1BP1	5589	87	13824	1.36465	1	0.159319	0.15414
GOTERM_BP_ALL	GO:0007030~Golgi organization	43	0.594087	0.0111124	LMAN2L, LRRK2, ATL2, USO1, HTT, GCC2, LMAN1, GOLGA5, PDCD10, MYO18A, DYM, CLASP1, BCAS3, PLK3, ATP8B4, HACE1, COG7, FBXW8, ATP8B2, LMAN1L, ATP8B1, GBF1, COG3, COG1, VRK1, CSNK1D, BHLHA15, TJAP1, GAK, VMP1, SEC23IP, RAB30, STK25, ZW10, GORASP1, CDK1, PLEKHM2, KIFC3, PRKD1, ARHGEF7, OBSL1, BLZF1	5589	78	13824	1.36356	1	0.219095	0.211973
GOTERM_BP_ALL	GO:0030522~intracellular receptor signaling pathway	81	1.11909	0.000392656	CITED2, RNF14, TCF21, UBE3A, UFSP2, PTPN22, ARRB2, PARK7, BRCA1, MED16, PHB2, MED12, IFIH1, UFL1, CYP26B1, MED14, MED13, GPER1, TRIM68, PDK3, NCOA1, NCOA2, DAXX, RBFOX2, PRMT2, RIPK2, DDX58, NCOA3, ACTN4, ARID1A, MED4, SIRT1, NR5A1, AR, MED24, THRAP3, FSHR, CRY1, TRIM15, CLOCK, KANK2, ANKRD17, KDM3A, DDX5, RNF34, TWIST1, RNF6, NOD2, PHB, CYP27B1, SEC14L1, FAM120B, TSPAN6, UBR5, SAFB2, NR2F1, NR1H…	5589	147	13824	1.36291	0.987983	0.0168722	0.0163237
GOTERM_BP_ALL	GO:0042733~embryonic digit morphogenesis	27	0.373031	0.049549	NOTCH1, INTU, TRAF3IP1, TWIST1, LRP4, HOXD12, GLI2, HOXA11, LMBR1, CHST11, TBC1D32, GNA12, FLVCR1, MSX1, FBXW4, OSR2, WNT5A, FZD6, IFT122, WNT7A, TBX3, MKS1, BAX, WDPCP, B9D1, ROR2, BMPR1A	5589	49	13824	1.36291	1	0.590914	0.571703
GOTERM_BP_ALL	GO:0030198~extracellular matrix organization	87	1.20199	0.000240919	ERO1A, ERO1B, ECM2, OLFML2B, B4GALT1, ELN, POMT1, PLOD3, DMP1, RXFP1, LOXL2, ADAMTS2, IBSP, ADAMTSL2, SH3PXD2B, FLOT1, DAG1, TNR, CYP1B1, EMILIN1, SERAC1, CD36, CSGALNACT1, PDGFRA, RIPK3, SERPINF2, NPNT, MMP9, TGFBR1, SERPINB5, ADAMTS20, CCDC80, COL2A1, LOX, COL4A1, CRISPLD2, COL4A4, FSHR, COL4A3, COL4A6, LCP1, GAS6, PHLDB2, DDR2, NOTCH1, COL11A1, DPT, FBLN1, TNFRSF11B, LTBP2, NDNF, HSD17B12, NID…	5589	158	13824	1.36195	0.933635	0.0109808	0.0106238
GOTERM_BP_ALL	GO:0035107~appendage morphogenesis	66	0.911854	0.00154592	RARG, TRAF3IP1, HOXC10, GLI2, HOXA11, NIPBL, LMBR1, CYP26B1, FGF8, TBC1D32, GJA5, RSPO2, FLVCR1, PITX2, TP63, FBXW4, OSR2, ATRX, WNT5A, RPGRIP1L, WNT9A, RUNX2, COL2A1, WDPCP, ROR2, RNF165, FBN2, PKDCC, NOTCH1, SEMA3C, CRABP2, INTU, DLX5, DLX6, TWIST1, LRP4, PSEN1, HOXD12, HOXD10, CHST11, RDH10, GNA12, PLXNA2, ALX1, MSX1, WNT3, TFAP2A, ACD, PRRX1, WDR19, FZD6, IFT122, WNT7A, SULF1, GDF5, TBX3, PBX…	5589	120	13824	1.36039	1	0.0514436	0.0497712
GOTERM_BP_ALL	GO:0035108~limb morphogenesis	66	0.911854	0.00154592	RARG, TRAF3IP1, HOXC10, GLI2, HOXA11, NIPBL, LMBR1, CYP26B1, FGF8, TBC1D32, GJA5, RSPO2, FLVCR1, PITX2, TP63, FBXW4, OSR2, ATRX, WNT5A, RPGRIP1L, WNT9A, RUNX2, COL2A1, WDPCP, ROR2, RNF165, FBN2, PKDCC, NOTCH1, SEMA3C, CRABP2, INTU, DLX5, DLX6, TWIST1, LRP4, PSEN1, HOXD12, HOXD10, CHST11, RDH10, GNA12, PLXNA2, ALX1, MSX1, WNT3, TFAP2A, ACD, PRRX1, WDR19, FZD6, IFT122, WNT7A, SULF1, GDF5, TBX3, PBX…	5589	120	13824	1.36039	1	0.0514436	0.0497712
GOTERM_BP_ALL	GO:0090263~positive regulation of canonical Wnt signaling pathway	33	0.455927	0.0289944	WNT2B, DLX5, TNKS, LRRK2, LRRK1, USP34, DIXDC1, ILK, XIAP, CCAR2, LRP6, TNKS2, UBR5, DVL2, RSPO2, RSPO3, RSPO1, WLS, WNT10B, DAPK3, WNT7A, CSNK1D, NLE1, NFKB1, SULF2, TMEM198, SFRP4, CAPRIN2, ROR2, LGR5, FGFR2, RNF220	5589	60	13824	1.36039	1	0.423319	0.409557
GOTERM_BP_ALL	GO:0048515~spermatid differentiation	61	0.842774	0.0024489	CEP57, ZMYND15, PIWIL1, TTC26, CELF1, SPO11, SYCP1, EHMT2, TSSK1B, AFF4, PCSK4, ING2, STK11, RNF17, PDILT, PRKACA, BBS4, AGFG1, MKKS, PACRG, STRBP, NSUN2, SPACA1, RFX2, FNDC3A, IQCG, PYGO2, CATSPERB, NUP210L, FSHR, KIT, PSME4, DMC1, SPEM1, DLD, CFTR, PAFAH1B1, OSBP2, OCA2, KDM3A, CATSPER3, TMF1, CATSPER4, ABHD2, RNF8, PLA2G3, ADAD1, RHBDD1, TDRD5, QKI, REC8, TTLL5, RSPH1, DPY19L2, ALMS1, NEURL1, …	5589	111	13824	1.35927	1	0.0731293	0.0707518
GOTERM_BP_ALL	GO:0031397~negative regulation of protein ubiquitination	28	0.386847	0.0473636	HFE, PINX1, ARRB1, PSEN1, ARRB2, PARK7, FBXO43, UFL1, UBR5, ABL1, RPS3, FYN, N4BP1, USP4, USP44, PRKCE, ISG15, SENP2, KLHL40, PML, GTPBP4, PARP10, GNL3L, CDK5, CRY1, SPOPL, TRIP12, OGT	5589	51	13824	1.35796	1	0.572124	0.553524
GOTERM_BP_ALL	GO:0031589~cell-substrate adhesion	129	1.78226	8.09277e-06	COL16A1, CSF1, SERPINE1, DMP1, PREX1, SLK, KDR, TECTA, EPHB3, CD96, ACTN2, PRKCE, ACTN1, DAPK3, CASK, AP1AR, ACTN4, NPNT, SRCIN1, TIAM1, CCDC80, ADAM15, NINJ1, ADAM9, COL8A1, WDPCP, RELL2, UTRN, EPHA1, AJUBA, PHLDB2, FREM1, NOTCH1, COL13A1, TTYH1, ALOX15, PXN, FBLN1, NID1, LYPD5, ADAMTS12, FBLN2, EPB41L5, OTOA, ABL1, TRPM7, APOD, GPM6B, S100A10, CARMIL1, TBCD, FN1, BRAF, PTK2, ACER2, BCL6, CDK5, …	5589	235	13824	1.35776	0.0870816	0.000700834	0.00067805
GOTERM_BP_ALL	GO:0034329~cell junction assembly	68	0.939486	0.00143853	CNTNAP1, COL16A1, ITGB4, FRMPD2, PTPRO, CLDN1, IKBKB, SLK, GJA5, KDR, FLOT1, PRKACA, TNS1, BCAS3, ACTN2, ACTN1, DAPK3, PRKCA, ACTN4, RHOA, ACE2, GNPAT, PKP2, PKP4, WDPCP, ITGB1BP1, ITGA5, ARHGEF7, TLN1, AJUBA, PHLDB2, VCL, COL17A1, ROCK1, SRF, HDAC7, EPB41L5, WNT11, EPB41L3, ZNF703, CTNNA1, MICALL2, APOD, ECT2, CLASP1, GPM6B, S100A10, ACE, DMTN, FZD5, JUP, TBCD, FN1, NR1H4, HIPK1, PTK2, VEGFA, VM…	5589	124	13824	1.3564	1	0.0489274	0.0473367
GOTERM_BP_ALL	GO:0040014~regulation of multicellular organism growth	34	0.469743	0.0277887	FTO, CSF1, CELF1, GPR21, HTRA2, SLC6A3, NPPC, SGPL1, NIPBL, TNKS2, GPAT4, HSF1, DRD3, BBS4, PLS1, GAMT, STAT5A, STAT5B, GHSR, MBD5, MKKS, NPY1R, CACNA2D2, GDF5, TSHR, VIL1, ATRN, PIK3CA, GPAM, GHRH, ALMS1, GNAS, PPIB, FGFR2	5589	62	13824	1.3564	1	0.411097	0.397732
GOTERM_BP_ALL	GO:0007018~microtubule-based movement	92	1.27107	0.00020267	TTC26, SPAG17, TRAF3IP1, KIF14, LRRC6, KIF17, BICD1, HSPB11, BICD2, KIF15, FYCO1, PCM1, KIF19, LAMP1, KIF5C, KIF5B, KIF5A, NEFL, KIF21A, AP3S2, KIF1B, KIF1A, KIF21B, IFT57, SPG11, BBS4, BORCS5, CCDC39, MKKS, DNAI2, CEP131, TTC21A, KIF24, KIF23, AP3B1, KIF22, KIF7, KIF27, DYNC1LI1, CFAP221, DYNC1LI2, KIFC1, IFT81, KIF2C, KIF2B, MAPT, KIFC3, IFT46, SSX2IP, KPNB1, PAFAH1B1, CCDC40, DNAH3, DYNC1I2, D…	5589	168	13824	1.3545	0.897909	0.00942835	0.00912183
GOTERM_BP_ALL	GO:0035637~multicellular organismal signaling	46	0.635535	0.00988086	CHRNA1, RYR2, CNTNAP1, CATSPER4, CACNA1D, GRIK2, CLCN1, SLC9A1, CACNA1G, CACNG7, CACNA1I, OTOA, GRM7, SCN11A, GJA5, SCN9A, TNR, MYH14, SCN7A, CTNNA3, NRCAM, SCN5A, KCNJ2, CACNG4, SCN1A, KCNH2, MEF2A, DSP, KCND2, JUP, NUP155, CACNA2D1, ANK3, SCN10A, SCN8A, KCNMA1, AKAP9, HRC, PKP2, DSG2, SCN4A, SCN2A, SCN4B, DSC2, PAFAH1B1, SCN2B	5589	84	13824	1.3545	1	0.198996	0.192526
GOTERM_BP_ALL	GO:0015918~sterol transport	29	0.400663	0.0452752	STX12, SCARB1, ABCB4, PON1, ABCA12, LRP6, LIPC, APOM, SCP2, NPC1L1, CD36, APOE, LDLRAP1, LDLR, ABCA1, ABCG8, ABCG5, ABCA5, NR1H3, ABCA7, APOA4, SIRT1, SOAT1, STAR, NPC1, SOAT2, ABCG4, CFTR, PNLIP	5589	53	13824	1.35339	1	0.55223	0.534277
GOTERM_BP_ALL	GO:0010595~positive regulation of endothelial cell migration	29	0.400663	0.0452752	BMPR2, FLT4, PDGFB, ETS1, HDAC9, HDAC7, SRPX2, ZC3H12A, KDR, PTK2B, AAMP, SASH1, STAT5A, BCAS3, CCBE1, TGFB1, ANGPT1, ANXA3, WNT5A, WNT7A, PRKCA, VEGFA, FGF16, ITGB1BP1, PRKD1, TEK, MET, GPLD1, FGFR1	5589	53	13824	1.35339	1	0.55223	0.534277
GOTERM_BP_ALL	GO:0030301~cholesterol transport	29	0.400663	0.0452752	STX12, SCARB1, ABCB4, PON1, ABCA12, LRP6, LIPC, APOM, SCP2, NPC1L1, CD36, APOE, LDLRAP1, LDLR, ABCA1, ABCG8, ABCG5, ABCA5, NR1H3, ABCA7, APOA4, SIRT1, SOAT1, STAR, NPC1, SOAT2, ABCG4, CFTR, PNLIP	5589	53	13824	1.35339	1	0.55223	0.534277
GOTERM_BP_ALL	GO:0000070~mitotic sister chromatid segregation	64	0.884222	0.0021932	MAP10, RB1, CEP57, AKAP8L, PINX1, KIF14, SMC3, SMC4, CDC14A, SMC2, NIPBL, POGZ, CDC27, CHAMP1, ZNF207, NEK2, SPDL1, DIS3L2, ATRX, CSNK2A2, KIF23, TEX14, KIF22, KNSTRN, DYNC1LI1, MAU2, PSRC1, ESPL1, KIFC1, ZW10, ANAPC4, KIF2C, KPNB1, MAD1L1, BECN1, SEH1L, TNKS, CUL3, AKAP8, NCAPG, PDS5B, PDS5A, NCAPH, DSN1, RAD21, TPR, ANKRD53, BUB3, LCMT1, BUB1, PIBF1, SLF1, SLF2, UBE2C, PLK1, NDC80, WAPL, REC8, …	5589	117	13824	1.35299	1	0.0670951	0.0649139
GOTERM_BP_ALL	GO:0045185~maintenance of protein location	35	0.483559	0.0266307	ANKRD13C, FBN2, PSMD10, THRA, PKD2, SYNE3, SYNE2, HK2, HK1, OS9, EPB41L3, DAG1, FLNA, BBS4, SUN2, MORC3, HSPA5, VPS13C, VPS13D, SPAG4, ANK3, SORL1, PML, SUPT7L, NR5A1, CREB3, PINK1, CD4, TAF8, CCDC22, TLN2, TLN1, DZIP1, TAF3, DBN1	5589	64	13824	1.35266	1	0.397623	0.384697
GOTERM_BP_ALL	GO:0030193~regulation of blood coagulation	35	0.483559	0.0266307	SERPINC1, TMPRSS6, TXK, PLEK, SERPINE1, PDGFB, STAB2, PLG, KNG1, UBASH3B, ADAMTS18, STXBP5, ENPP4, STX2, PRKG1, FGB, PDGFRA, DMTN, SCARA5, SYK, FGG, SERPINF2, F11, PRKCA, ANO6, TC2N, F2, VAV2, ZAP70, TEC, F2RL1, PRKCQ, HRG, KLKB1, NFE2L2	5589	64	13824	1.35266	1	0.397623	0.384697
GOTERM_BP_ALL	GO:1900046~regulation of hemostasis	35	0.483559	0.0266307	SERPINC1, TMPRSS6, TXK, PLEK, SERPINE1, PDGFB, STAB2, PLG, KNG1, UBASH3B, ADAMTS18, STXBP5, ENPP4, STX2, PRKG1, FGB, PDGFRA, DMTN, SCARA5, SYK, FGG, SERPINF2, F11, PRKCA, ANO6, TC2N, F2, VAV2, ZAP70, TEC, F2RL1, PRKCQ, HRG, KLKB1, NFE2L2	5589	64	13824	1.35266	1	0.397623	0.384697
GOTERM_BP_ALL	GO:0030031~cell projection assembly	165	2.27964	5.90373e-07	CYFIP1, NCKAP1, TRAF3IP1, IFT172, FMR1, FNBP1L, CDC14A, CCDC28B, MYLK, MCIDAS, TBC1D30, TEKT2, CEP250, NEK1, CEP97, PPP1R16B, CEP135, ACTN2, DNAAF2, RFX2, CSNK1D, IFT80, OCRL, RPGRIP1L, RFX1, BIN3, FRMD7, IFT81, RFX4, MAK, WDPCP, TNIK, AJUBA, VCL, EPHA2, ARHGEF26, INTU, ARL6, TTYH1, LPAR1, PCDH15, PLA2G3, LPAR3, PLD1, SPATA6, RAP1GAP, PKHD1, DYNC2LI1, KIF3A, STK36, ABL1, STAP1, PIBF1, ATP6V1D, MY…	5589	302	13824	1.35138	0.00662438	7.55275e-05	7.30721e-05
GOTERM_BP_ALL	GO:0007286~spermatid development	59	0.815142	0.00347353	CEP57, ZMYND15, PIWIL1, TTC26, CELF1, SPO11, SYCP1, EHMT2, TSSK1B, AFF4, PCSK4, ING2, STK11, RNF17, PDILT, PRKACA, BBS4, AGFG1, MKKS, PACRG, STRBP, NSUN2, SPACA1, RFX2, FNDC3A, IQCG, PYGO2, CATSPERB, NUP210L, FSHR, KIT, PSME4, DMC1, SPEM1, DLD, CFTR, PAFAH1B1, OSBP2, OCA2, KDM3A, CATSPER3, TMF1, CATSPER4, ABHD2, RNF8, PLA2G3, ADAD1, TDRD5, QKI, REC8, TTLL5, RSPH1, DPY19L2, ALMS1, NEURL1, SLC26A8,…	5589	108	13824	1.35123	1	0.0940024	0.0909464
GOTERM_BP_ALL	GO:0045216~cell-cell junction organization	77	1.06383	0.000788766	CNTNAP1, COL16A1, FRMPD2, PTPRO, PTPN23, CLDN1, IKBKB, SLK, GJA5, KDR, DSP, BCAS3, PRKCI, ACTN2, ACTN1, DAPK3, PRKCA, ACTN4, RHOA, TGFBR1, ACE2, GNPAT, PKP2, NUMB, PKP4, DSG2, WDPCP, ITGB1BP1, KIFC3, ARHGEF7, AJUBA, PHLDB2, VCL, CSF1R, NUMBL, ROCK1, SRF, HDAC7, CDC42, EPB41L5, WNT11, EPB41L3, ZNF703, CTNNA1, MICALL2, XIRP2, CSK, APOD, ECT2, CLASP1, GPM6B, S100A10, ACE, DMTN, TGFB1, JUP, WHRN, TBC…	5589	141	13824	1.35074	0.999861	0.0303069	0.0293217
GOTERM_BP_ALL	GO:1903052~positive regulation of proteolysis involved in cellular protein catabolic process	42	0.580271	0.015205	PSMD10, VCP, RNF14, ZFAND2A, LRRK2, GBA, RNF19B, PRICKLE1, PSEN1, RCHY1, NKD2, NUB1, RNF19A, UBQLN1, PTK2B, ARIH1, BBS7, TRIM67, BCAP31, PLK3, USP5, FBXW7, SMURF1, PLK1, DAB2IP, CSNK1D, CBFA2T3, SIRT2, PTK2, CHFR, PIAS1, RNF144A, RNF144B, DAB2, PSMC6, RNF125, PSMC4, MDM2, CCDC22, TRIB1, TRIB2	5589	77	13824	1.34914	1	0.271712	0.262878
GOTERM_BP_ALL	GO:0051492~regulation of stress fiber assembly	30	0.414479	0.0432798	ROCK1, ASAP3, LPAR1, PPM1E, WNT11, SYNPO, BBS4, CLASP1, S100A10, CARMIL1, MKKS, ARHGEF15, SERPINF2, BRAF, ARHGAP28, SORBS3, RHOA, TGFBR1, MTOR, TTC8, TMEFF2, RGCC, FRMD7, DLC1, ALMS1, EVL, ITGB1BP1, NF2, EPHA1, PHLDB2	5589	55	13824	1.34914	1	0.538392	0.520888
GOTERM_BP_ALL	GO:0014902~myotube differentiation	43	0.594087	0.014594	HDAC4, TRIM72, HDAC5, NOTCH1, THRA, BHLHE41, BARX2, CYP26B1, FLOT1, CAPN2, SMYD1, ANKRD2, SMYD3, PITX2, NKX2-5, CDON, CD53, WNT10B, MYOCD, FER1L5, MEF2C, IL4R, CAV3, HOMER1, TNFSF14, SORT1, ACTN1, NFATC2, BHLHA15, KLHL40, MTOR, SKI, ACTA2, PLPP7, TANC1, BCL9, ACTA1, MMP14, KEL, BIN3, NPHS1, MYH9, PLEKHO1	5589	79	13824	1.3463	1	0.266227	0.257572
GOTERM_BP_ALL	GO:0007605~sensory perception of sound	56	0.773694	0.00510099	GABRB3, THRB, PTPRQ, SIX1, NIPBL, GRM7, CCDC50, TECTA, TPRN, CHRNB2, TMC1, MKKS, SRRM4, ADGRV1, MYO7A, FBXO11, DNM1, COL2A1, KIT, KCNMA1, ATP6V1B1, CEMIP, USP53, COL11A1, TMPRSS3, PCDH15, CACNA1D, COCH, GJC3, OTOA, LRIG1, OTOG, CDH23, MYH14, ATP6V0A4, LRIG2, TUB, TFAP2A, CEACAM16, CNTN5, ATP8B1, WHRN, HOMER2, EYA4, ATP2B2, TSPEAR, USH2A, POU4F3, OTOGL, TJP1, TMIE, MYO1A, ALMS1, SPRY2, SLC26A5, FG…	5589	103	13824	1.34478	1	0.127615	0.123467
GOTERM_BP_ALL	GO:0051297~centrosome organization	50	0.690799	0.00843044	USP33, CCNF, CHD3, BRCA1, BRCA2, PCM1, XPO1, CHORDC1, CEP250, NEK2, BBS4, CEP68, CEP135, PPP1R12A, FBXW5, CEP131, HAUS6, HAUS5, CKAP5, SGO1, CEP63, SSX2IP, SDCCAG8, BRSK1, TUBGCP2, WDR62, PKHD1, HAUS8, HAUS7, KIAA0753, CEP72, BNIP2, CEP76, CNTLN, PLK4, STIL, SLC16A1, CEP152, PLK1, FES, CENPJ, CROCC, CHMP2B, CDK2, SASS6, TUBGCP5, TUBGCP3, TRIM37, TUBGCP4, MDM1	5589	92	13824	1.34426	1	0.181472	0.175572
GOTERM_BP_ALL	GO:0030518~intracellular steroid hormone receptor signaling pathway	44	0.607903	0.0140062	KANK2, KDM3A, DDX5, RNF14, TCF21, RNF6, UBE3A, UFSP2, PHB, ARRB2, PARK7, BRCA1, MED16, PHB2, MED12, UFL1, MED14, MED13, GPER1, UBR5, SAFB2, TRIM68, DAXX, RBFOX2, PRMT2, TRIP4, ARID1A, MED4, SIRT1, SMARCA4, AR, DAB2, NR6A1, MED24, THRAP3, CNOT1, NEDD4, FSHR, CARM1, CNOT2, CRY1, CLOCK, CNOT9, NODAL	5589	81	13824	1.34359	1	0.2602	0.251741
GOTERM_BP_ALL	GO:0032436~positive regulation of proteasomal ubiquitin-dependent protein catabolic process	32	0.442111	0.039553	PSMD10, VCP, RNF14, ZFAND2A, LRRK2, RNF19B, PRICKLE1, PSEN1, RCHY1, NKD2, NUB1, RNF19A, UBQLN1, ARIH1, BBS7, BCAP31, PLK3, USP5, PLK1, CSNK1D, CBFA2T3, SIRT2, CHFR, PIAS1, RNF144A, RNF144B, DAB2, RNF125, MDM2, TRIB1, TRIB2	5589	59	13824	1.34152	1	0.50774	0.491234
GOTERM_BP_ALL	GO:0050806~positive regulation of synaptic transmission	32	0.442111	0.039553	RAB3B, NLGN1, NLGN2, LAMA2, CLSTN1, ITPR3, ARRB2, GRIK2, MECP2, GRIN2A, CUX2, RELN, NETO1, KIF5B, LRRTM2, ADORA1, FLOT1, TNR, MAPK1, STX4, STX3, CHRNB2, LGI1, UNC13A, SYT1, PRKCE, WNT7A, BRAF, GFAP, PINK1, IGSF9B, RAB3GAP1	5589	59	13824	1.34152	1	0.50774	0.491234
GOTERM_BP_ALL	GO:0098813~nuclear chromosome segregation	103	1.42305	0.000136781	MAP10, RB1, MRE11, EHMT2, SMC3, PHB2, SMC4, CDC14A, SMC2, SPATA22, POGZ, CDC27, ZNF207, MAEL, MEIOC, MEIOB, NEK2, HFM1, ESCO1, FBXW7, DDX11, CSNK2A2, KNSTRN, SGO1, TERB1, DYNC1LI1, SGO2, MAU2, ZW10, MSH4, ANAPC4, KPNB1, MAD1L1, SEH1L, TNKS, CUL3, NCAPG, PDS5B, PDS5A, NCAPH, BAG6, SYCE1, DSN1, RAD21, TPR, MCMBP, PIBF1, UBE2C, PLK1, WAPL, NDC80, KIF18A, STAG2, KIF18B, STAG3, AGO4, CHMP2B, PHF13, AT…	5589	190	13824	1.34086	0.785617	0.00699948	0.00677192
GOTERM_BP_ALL	GO:0055067~monovalent inorganic cation homeostasis	52	0.718431	0.00778166	CLIC4, LRRK2, SLC4A1, SLC4A2, SLC4A3, ATP12A, SLC9C1, SLC4A4, SLC4A5, EDNRB, SPX, SLC26A11, PDK2, KCNH2, EDN1, ATP1B2, ATP1B1, SLC9A2, SCNN1G, SLC9A5, SLC9A6, SLC9A8, SCNN1B, KCNMA1, SCNN1A, RHCG, SGK2, CFTR, ATP6V1B1, SLC26A1, TMPRSS3, ATP1A4, ATP1A2, CLCN3, CLN6, SLC9A1, TMEM165, ATP6V0A2, SCN7A, ATP6V0A4, ATP6V0A1, SLC4A10, SLC4A11, SLC4A7, SLC4A8, SLC4A9, SLC26A8, SLC26A7, SLC26A4, SLC26A3, N…	5589	96	13824	1.33977	1	0.171776	0.166192
GOTERM_BP_ALL	GO:0060606~tube closure	39	0.538823	0.0224477	RARG, SETD2, SDC4, CITED2, IFT172, TWIST1, PRICKLE1, CELSR1, ARHGAP35, LRP6, MED12, CECR2, MTHFD1L, DVL2, ALX1, PRKACA, IFT57, PRKACB, CC2D2A, BBS4, PHACTR4, KDM6A, ST14, SEC24B, KDM2B, APAF1, SEMA4C, GLMN, WNT5A, FZD6, IFT122, SHROOM3, GRHL3, ARID1A, KAT2A, MTHFD1, PTK7, MKS1, PLXNB2	5589	72	13824	1.33977	1	0.356659	0.345064
GOTERM_BP_ALL	GO:0001843~neural tube closure	39	0.538823	0.0224477	RARG, SETD2, SDC4, CITED2, IFT172, TWIST1, PRICKLE1, CELSR1, ARHGAP35, LRP6, MED12, CECR2, MTHFD1L, DVL2, ALX1, PRKACA, IFT57, PRKACB, CC2D2A, BBS4, PHACTR4, KDM6A, ST14, SEC24B, KDM2B, APAF1, SEMA4C, GLMN, WNT5A, FZD6, IFT122, SHROOM3, GRHL3, ARID1A, KAT2A, MTHFD1, PTK7, MKS1, PLXNB2	5589	72	13824	1.33977	1	0.356659	0.345064
GOTERM_BP_ALL	GO:0006885~regulation of pH	40	0.552639	0.0215067	CLIC4, SLC26A1, LRRK2, ATP1A4, SLC4A1, SLC4A2, SLC4A3, ATP12A, CLCN3, SLC9C1, SLC4A4, CLN6, SLC4A5, SLC9A1, TMEM165, EDNRB, ATP6V0A2, SLC26A11, ATP6V0A4, PDK2, ATP6V0A1, EDN1, SLC4A10, SLC4A11, SLC4A7, SLC9A2, SLC4A8, SLC4A9, SLC9A5, SLC9A6, SLC9A8, SLC26A8, SLC26A7, SLC26A4, RHCG, SLC26A3, NOX1, CFTR, ATP6V1B1, SLC26A5	5589	74	13824	1.33699	1	0.347878	0.336568
GOTERM_BP_ALL	GO:0007059~chromosome segregation	128	1.76844	2.48842e-05	MAP10, RB1, MRE11, EHMT2, SMC6, SMC3, PHB2, SMC4, CDC14A, SMC2, SPATA22, POGZ, CDC27, ZNF207, MAEL, MEIOC, SMARCAD1, RCC1, MEIOB, NEK2, NEK3, HFM1, ESCO1, FBXW7, DDX11, CSNK2A2, KNSTRN, SGO1, TERB1, DYNC1LI1, SGO2, MAU2, ZW10, MSH4, ANAPC4, KPNB1, MAD1L1, ARL8B, NAA60, SEH1L, TNKS, CUL3, NCAPG, PDS5B, PDS5A, SKA3, SKA1, NCAPH, CIAO1, BAG6, SYCE1, DSN1, RAD21, TPR, MCMBP, ECT2, PIBF1, NEK9, UBE2C,…	5589	237	13824	1.33586	0.244329	0.00165767	0.00160378
GOTERM_BP_ALL	GO:0010769~regulation of cell morphogenesis involved in differentiation	135	1.86516	1.48207e-05	SEMA5A, SEMA5B, PREX1, STK11, CDH4, SYNGAP1, ZFYVE27, DAG1, TNR, PLXNC1, EPHB2, EPHB3, CHRNB2, EPHA4, SEMA6C, EPHA7, SEMA6A, DSCAM, FBXW8, SEMA6D, WNT5A, IFRD1, ISLR2, TBR1, AP1AR, ACTN4, SRCIN1, KEL, ULK2, TNIK, PHLDB2, OBSL1, RTN4R, MACF1, CUL7, NOTCH1, CRABP2, TWIST1, FBLN1, LPAR3, PSEN1, KALRN, RTN4, EPB41L5, ZNF703, ABL1, PLXNA2, PLXNA1, ALX1, APOE, PLXNA4, WNT3, PLXNA3, S100A10, BCL9L, WWTR…	5589	250	13824	1.33565	0.153675	0.00115869	0.00112102
GOTERM_BP_ALL	GO:0043401~steroid hormone mediated signaling pathway	54	0.746062	0.0071801	RNF14, TCF21, UBE3A, UFSP2, ARRB2, PARK7, BRCA1, MED16, PHB2, NR2E3, MED12, UFL1, MED14, MED13, GPER1, TRIM68, DAXX, RBFOX2, PRMT2, ARID1A, MED4, SIRT1, NR5A1, AR, MED24, THRAP3, FSHR, CRY1, CLOCK, KANK2, KDM3A, DDX5, ABHD2, RNF6, PHB, UBR5, SAFB2, NR2F1, NR1H4, NR1H3, TRIP4, NR2F2, NR1D1, SMARCA4, NR4A2, DAB2, NR6A1, CNOT1, NEDD4, CARM1, CNOT2, CREBRF, CNOT9, NODAL	5589	100	13824	1.33565	1	0.16336	0.158049
GOTERM_BP_ALL	GO:0048017~inositol lipid-mediated signaling	54	0.746062	0.0071801	PRR5, SERPINA12, IRS1, PIK3CD, UBE3A, PIK3CB, PIK3CG, PIK3C2B, IGF1R, GPER1, KDR, TNFAIP8L3, PDGFRB, PDGFRA, EDN1, UNC5B, NRG1, F2, SIRT1, SIRT2, DCN, FGR, PIK3CA, FSHR, PIK3C3, STAMBP, CSF1R, PDGFB, TWIST1, NYAP2, PLD1, PIK3R6, PLD2, PIK3R5, RELN, ERBB3, ERBB4, ERBB2, PLEKHA1, ANGPT1, SEMA4D, DAB2IP, PTK2, GPR143, NEDD4, PI4KA, F2RL1, PLCH1, PTPN6, PLXNB1, TEK, PIK3AP1, RGL2, OGT	5589	100	13824	1.33565	1	0.16336	0.158049
GOTERM_BP_ALL	GO:0021761~limbic system development	34	0.469743	0.0361535	YWHAE, NRP2, BTG2, PTPRS, UBA6, SRF, SEMA3A, KIF14, RAX, RELN, KIF3A, NEUROD6, PITX2, FEZF2, BBS4, PLXNA3, EPHA5, MKKS, NKX2-6, XRCC1, DCLK2, TBR1, TBX3, ATAT1, BCAN, NR4A3, CDK5, DCX, OGDH, BAX, NF2, RAB3GAP1, PAFAH1B1, FGFR1	5589	63	13824	1.33487	1	0.48293	0.46723
GOTERM_BP_ALL	GO:0060041~retina development in camera-type eye	55	0.759878	0.00689614	ACHE, RARG, CLIC4, BMPR2, LAMC3, LPCAT1, TSPAN12, NR2E3, SLC4A5, CALB1, TBC1D32, GRM6, CYP1B1, CDON, PDGFRA, AGTPBP1, DSCAM, ARHGEF15, COL4A1, RHOJ, ZNF513, PFDN5, RD3, SMARCD3, ARL6, HIF1A, CLCN2, LRP6, MAN2A1, RHO, PDE6C, PDE6B, NPHP4, RDH13, PROM1, MYH10, RAB11FIP4, TUB, TFAP2A, IRX5, LAMB2, MERTK, HIPK1, ACVR2B, SMARCA4, AHI1, TTC8, GNB1, BAX, CCDC66, BMPR1B, NECTIN3, VSX1, HCN1, MDM1	5589	102	13824	1.33371	1	0.159092	0.15392
GOTERM_BP_ALL	GO:0048638~regulation of developmental growth	125	1.727	3.60805e-05	SEMA5A, SEMA5B, CSF2, CSF1, WWC1, WWC2, RIMS2, NPPC, RIMS1, CDH4, ZFYVE27, FGF8, MAEL, TNR, PLXNC1, RAG2, PLS1, GAMT, GHSR, SEMA6C, EPHA7, MEF2C, UNC13A, SEMA6A, DSCAM, SEMA6D, WNT5A, IFRD1, NPY1R, ISLR2, CACNA2D2, HNF1B, FOXP1, AR, ULK2, PPIB, FTO, RTN4R, MACF1, NOTCH1, CRABP2, HTRA2, NEDD4L, LPAR3, RASAL1, ACACB, RTN4, MTM1, SGPL1, ABL1, PLXNA2, PLXNA1, APOE, NKX2-5, DRD3, PLXNA4, WNT3, PLXNA3,…	5589	232	13824	1.33267	0.333824	0.00228199	0.0022078
GOTERM_BP_ALL	GO:0048858~cell projection morphogenesis	329	4.54545	9.16648e-12	CYFIP1, TRAF3IP1, IFT172, FNBP1L, PTPDC1, SYNGAP1, ZFYVE27, DPYSL4, MCIDAS, DAG1, EPHB2, CEP97, EPHB3, MEF2A, EPHA5, EPHA4, EPHA7, UNC13A, RBFOX2, UNC5A, UNC5B, EPHA8, DNAAF2, MAP1S, IFRD1, OMG, RFX2, ISLR2, IFT80, CSNK1D, ANK3, RFX1, UNC5D, ISL1, KEL, IFT81, RFX4, ULK2, WDPCP, ULK1, OBSL1, MACF1, NUMBL, INTU, CRABP2, STXBP1, PCDH15, NEDD4L, PLA2G3, LPAR3, NYAP2, KALRN, PRKCZ, KLK8, PKHD1, DYNC2L…	5589	611	13824	1.33185	1.03196e-07	3.68558e-09	3.56576e-09
GOTERM_BP_ALL	GO:0042391~regulation of membrane potential	140	1.93424	1.23378e-05	PID1, FMR1, PARK7, RIMS2, RIMS1, RIMS4, SCN11A, GJA5, KIF5B, NPPA, SCN9A, ADORA1, KDR, SLC26A11, NRCAM, SCN1A, KCNH2, CHRNB2, KCNH3, KCNH4, MEF2C, KCNH5, KCNH6, KCNH7, ACTN2, CACNA2D1, ATP1B2, ANK3, ATP1B1, SCN10A, SCN8A, AKAP9, KCNQ3, PKP2, DSC2, CFTR, CHRNA1, VCP, SLC26A1, ABCB5, CACNA1B, NEDD4L, CACNA1D, PSEN1, CACNA1F, NALCN, CACNA1E, CACNA1H, CACNA1G, PRDX3, CACNA1I, GRIN2A, UBB, MYH14, CACN…	5589	260	13824	1.33185	0.129685	0.00100652	0.000973796
GOTERM_BP_ALL	GO:0051017~actin filament bundle assembly	56	0.773694	0.00662292	ITGB5, ELN, PLEK, ARRB1, EPS8, BAIAP2L1, PLS3, SYNPO, BBS4, PLS1, MKKS, ARHGEF15, SWAP70, ACTN1, SERPINF2, ACTN4, RHOA, TGFBR1, TMEFF2, FRMD7, EVL, ITGB1BP1, FSCN2, LCP1, EPHA1, PHLDB2, ROCK1, SRF, SYNPO2, CUL3, ASAP3, PCDH15, LPAR1, PPM1E, ADD1, HSP90B1, ADD2, CDC42, LIMA1, WNT11, CLASP1, S100A10, CARMIL1, DMTN, BRAF, ARHGAP28, SORBS3, MTOR, VIL1, MYO1B, TTC8, RGCC, DLC1, ALMS1, ZYX, NF2	5589	104	13824	1.33185	1	0.153734	0.148736
GOTERM_BP_ALL	GO:0018022~peptidyl-lysine methylation	42	0.580271	0.0197401	KDM3A, DNMT1, SETD2, SETD3, SMARCB1, PAXIP1, KDM1A, PHF1, SUV39H1, SETD7, CTR9, KMT2B, CXXC1, CHD5, EHMT1, ARID4A, ASH2L, ARID4B, BRCA1, METTL21A, RLF, SUPT6H, MYB, SMYD2, WDR5, VCPKMT, JARID2, KDM4B, KMT5C, PIH1D1, GCG, PAX5, ASH1L, SIRT1, MTF2, DYDC2, ETFBKMT, ZNF335, OGT, EZH1, PHF19, EZH2	5589	78	13824	1.33185	1	0.330214	0.319479
GOTERM_BP_ALL	GO:0071456~cellular response to hypoxia	35	0.483559	0.0345676	ACAA2, NOTCH1, EPAS1, SUV39H1, HP1BP3, PDGFB, TWIST1, NDNF, RORA, HIF1A, BACH1, NDRG1, NPEPPS, FAM162A, UBQLN1, HMOX1, PDK3, STOX1, PDK1, PLK3, PRKCE, SIRT1, SIRT2, VASN, MTOR, VEGFA, PINK1, RGCC, TBL2, MDM2, TMBIM6, ADAM8, HYOU1, MDM4, P4HB	5589	65	13824	1.33185	1	0.471788	0.456451
GOTERM_BP_ALL	GO:0035113~embryonic appendage morphogenesis	57	0.78751	0.00636009	RARG, TRAF3IP1, HOXC10, GLI2, HOXA11, NIPBL, LMBR1, CYP26B1, FGF8, TBC1D32, GJA5, RSPO2, FLVCR1, PITX2, TP63, FBXW4, OSR2, WNT5A, RPGRIP1L, WNT9A, RUNX2, WDPCP, ROR2, FBN2, NOTCH1, CRABP2, INTU, DLX5, DLX6, TWIST1, LRP4, PSEN1, HOXD12, HOXD10, CHST11, RDH10, GNA12, ALX1, MSX1, WNT3, TFAP2A, ACD, PRRX1, WDR19, FZD6, IFT122, WNT7A, GDF5, TBX3, PBX1, FRAS1, MKS1, BAX, B9D1, RECK, BMPR1A, FGFR1	5589	106	13824	1.33005	1	0.150109	0.145229
GOTERM_BP_ALL	GO:0030326~embryonic limb morphogenesis	57	0.78751	0.00636009	RARG, TRAF3IP1, HOXC10, GLI2, HOXA11, NIPBL, LMBR1, CYP26B1, FGF8, TBC1D32, GJA5, RSPO2, FLVCR1, PITX2, TP63, FBXW4, OSR2, WNT5A, RPGRIP1L, WNT9A, RUNX2, WDPCP, ROR2, FBN2, NOTCH1, CRABP2, INTU, DLX5, DLX6, TWIST1, LRP4, PSEN1, HOXD12, HOXD10, CHST11, RDH10, GNA12, ALX1, MSX1, WNT3, TFAP2A, ACD, PRRX1, WDR19, FZD6, IFT122, WNT7A, GDF5, TBX3, PBX1, FRAS1, MKS1, BAX, B9D1, RECK, BMPR1A, FGFR1	5589	106	13824	1.33005	1	0.150109	0.145229
GOTERM_BP_ALL	GO:1903362~regulation of cellular protein catabolic process	80	1.10528	0.00119322	RNF14, HFE, ZFAND2A, LRRK2, RNF19B, UBE3A, PARK7, CCAR2, UFL1, NUB1, RNF19A, TLK2, BBS7, ARIH1, BTRC, PRKACA, DACT1, TRIM67, RHBDF1, MYLIP, GABARAPL2, SMARCC1, USP5, FBXW7, CSNK1D, RAD23A, RAD23B, CBFA2T3, SIRT2, UCHL5, PIAS1, SENP1, RNF144A, RNF144B, RNF125, SCO1, PSME3, PSME1, PSME2, TRIB1, TRIB2, PSMD10, USP14, VCP, TMF1, TAF9, GBA, CLEC16A, PRICKLE1, PSEN1, RCHY1, NKD2, MTM1, BAG6, UBB, GNA12…	5589	149	13824	1.32802	0.999999	0.0421107	0.0407417
GOTERM_BP_ALL	GO:0006650~glycerophospholipid metabolic process	73	1.00857	0.00202203	PIGS, PIGU, SLC27A1, PIGO, PIGN, PTPRQ, PGAP3, PLEK, PIK3CB, PIGV, PIK3C2B, PIGX, MECP2, ABHD12, IMPA1, IMPA2, PIP4K2C, PDGFRB, TMEM150A, PCYT2, SACM1L, ALG5, OCRL, GPCPD1, FAM126A, PISD, PLA2G15, GNPAT, PYURF, DPM2, PIGB, ALDH5A1, PIK3CA, FAR1, PIGG, AJUBA, GPLD1, PAFAH1B1, MTMR1, CSF1R, MTMR2, MTMR3, INPP1, ALOX15, PDGFB, PLA2G6, SELENOI, MTMR6, MTMR7, MTM1, INPP5B, PGS1, PTDSS1, INPP5A, GPAT4,…	5589	136	13824	1.32765	1	0.0632333	0.0611776
GOTERM_BP_ALL	GO:0034968~histone lysine methylation	37	0.511191	0.0316065	KDM3A, DNMT1, SETD2, SETD3, SMARCB1, PAXIP1, KDM1A, PHF1, SUV39H1, CTR9, KMT2B, CXXC1, CHD5, ARID4A, ASH2L, ARID4B, BRCA1, RLF, SUPT6H, MYB, SMYD2, WDR5, JARID2, KDM4B, KMT5C, PIH1D1, GCG, PAX5, ASH1L, SIRT1, MTF2, DYDC2, ZNF335, OGT, EZH1, PHF19, EZH2	5589	69	13824	1.32633	1	0.447018	0.432486
GOTERM_BP_ALL	GO:0046165~alcohol biosynthetic process	38	0.525007	0.0302252	DPAGT1, ISYNA1, GFI1, PLEK, GBA, HMGCR, HSD17B7, TM7SF2, CYP27B1, NSDHL, SPTLC1, CYB5R3, IMPA1, PPIP5K1, SPTLC2, NPC1L1, GPER1, PTK2B, SC5D, HMGCS2, APOE, PCK1, FDFT1, FDPS, SREBF1, GOT1, SPHK2, SPHK1, IPMK, ERLIN1, APOA4, LSS, NFKB1, DHDDS, ACER2, ACER1, DHCR7, CFTR	5589	71	13824	1.32381	1	0.435179	0.421031
GOTERM_BP_ALL	GO:0030168~platelet activation	38	0.525007	0.0302252	STXBP1, SRF, PLEK, PDGFB, ILK, PIK3CB, GATA1, ACTB, UBASH3B, ADAMTS18, P2RY1, FLNA, CLIC1, PRKG1, FGB, FGA, PDGFRA, DMTN, VWF, SYK, FGG, FZD6, PRKCA, F2, MERTK, F5, TREML1, ZAP70, F8, CD40LG, AXL, P2RX1, MYH9, PRKCQ, PTPN6, TLN1, HRG, VCL	5589	71	13824	1.32381	1	0.435179	0.421031
GOTERM_BP_ALL	GO:0030258~lipid modification	77	1.06383	0.00172694	ACADVL, ABCD2, ACAA2, ABCD3, PTPRQ, IRS1, PIK3CB, ETFB, PIK3C2B, IMPA1, AUH, ACADL, IMPA2, CYP4V2, LONP2, PIP4K2C, ACADM, ACAD11, ABCD1, HIBCH, TMEM150A, SACM1L, SLC35C1, PEX2, OCRL, APOA4, CPT1B, FAM126A, HADHB, HADHA, PEX7, PLPP5, PIK3CA, SOAT1, SOAT2, ACOX1, EHHADH, ACOX3, PPARA, SLC27A2, PLPP2, PLPP1, GCDH, MTMR1, MTMR2, PLPPR1, MTMR3, PLPPR2, INPP1, PLPPR5, ETFDH, TWIST1, GLT6D1, ADH7, ADIPO…	5589	144	13824	1.3226	1	0.0555482	0.0537423
GOTERM_BP_ALL	GO:0006941~striated muscle contraction	54	0.746062	0.00925225	MYLK2, RYR2, SYNM, ATP2A2, ATP2A1, RGS2, GJA5, NPPA, ZC3H12A, NOS1, DSP, MAP2K3, ARG2, CCDC78, TNNC1, CACNA2D1, ATP1B1, ACE2, SCN10A, MYH3, RNF207, MYL3, CASQ2, PKP2, MYH8, DSG2, PDE5A, SCN4B, DSC2, MYH6, MYH7, CHRNA1, HDAC4, CAMK2D, SMPX, ATP1A2, SLC9A1, MYH14, CTNNA3, TNNI3, NKX2-5, KCNJ2, MAP2K6, CAV3, HOMER1, JUP, NUP155, MTOR, EHD3, P2RX4, HRC, TCAP, GPD1L, SCN2B	5589	101	13824	1.32243	1	0.191826	0.18559
GOTERM_BP_ALL	GO:0070925~organelle assembly	271	3.74413	1.91452e-09	MAP10, TRAF3IP1, EHMT2, IFT172, FNBP1L, MCIDAS, OGFOD1, RCC1, PIP4K2B, MYOZ3, PIP4K2C, CEP97, AGFG1, EIF2A, MEF2A, GABARAPL2, MEF2C, CCDC78, ACTN2, DNAAF2, ACTN1, CIRBP, RFX2, IFT80, CSNK1D, MYO7A, RFX1, ATG14, ATG13, ATG12, PRKAR1A, IFT81, FEZ1, RFX4, FEZ2, WDPCP, GRB7, MTMR3, INTU, SDC4, NPRL2, PCDH15, PLA2G3, WDR62, RRP7A, PKHD1, DYNC2LI1, DHX30, SCFD1, WBP2NL, CEP72, NKX2-5, CEP76, ATG5, PLK4…	5589	507	13824	1.32209	2.15534e-05	4.68557e-07	4.53325e-07
GOTERM_BP_ALL	GO:1901605~alpha-amino acid metabolic process	78	1.07765	0.0016599	DMGDH, ERO1A, ERO1B, AHCYL2, AHCYL1, MTRR, GLDC, TAT, APIP, MTR, PARK7, PFAS, GLS, MECP2, ATCAY, TDO2, FPGS, PHGDH, EIF2B1, GLUL, ENOPH1, AASS, PSPH, GAMT, ARG2, HGD, ARG1, GPT2, PIPOX, CTPS2, HOGA1, KMO, THNSL2, PRODH2, SLC7A7, ALDH5A1, DDAH1, MTHFD1, PADI1, GCDH, OAT, AHCY, GLS2, DLST, GLYAT, ACMSD, PRDX3, SRR, PRDX4, AMDHD1, EIF2B4, EIF2B2, NOXRED1, GOT1, NOS2, NOS3, GFPT2, GOT2, ATP2B4, NR1H4…	5589	146	13824	1.32142	1	0.054009	0.0522532
GOTERM_BP_ALL	GO:0010970~establishment of localization by movement along microtubule	39	0.538823	0.0289058	TTC26, TRAF3IP1, HTT, SPG7, HIF1A, BICD1, BICD2, HSPB11, AP3M2, AP3M1, FYCO1, IFT74, KLC3, PCM1, RHOT2, SPAST, UBB, BLOC1S2, KIF5B, TTC21B, NEFL, AP3S2, KIF1B, IFT57, SPG11, DYNC1I1, BORCS5, CEP131, WDR19, IFT122, TTC21A, KIF23, AP3B1, IFT81, IFT27, MAPT, IFT46, SSX2IP, PAFAH1B1	5589	73	13824	1.32142	1	0.423319	0.409557
GOTERM_BP_ALL	GO:0032990~cell part morphogenesis	336	4.64217	1.98861e-11	CYFIP1, PID1, TRAF3IP1, IFT172, FNBP1L, PTPDC1, SYNGAP1, ZFYVE27, DPYSL4, MCIDAS, DAG1, EPHB2, CEP97, EPHB3, MEF2A, EPHA5, EPHA4, EPHA7, UNC13A, RBFOX2, UNC5A, UNC5B, EPHA8, DNAAF2, MAP1S, IFRD1, OMG, RFX2, ISLR2, IFT80, CSNK1D, ANK3, RFX1, UNC5D, ISL1, KEL, IFT81, RFX4, ULK2, WDPCP, ULK1, OBSL1, MACF1, NUMBL, INTU, CRABP2, STXBP1, PCDH15, NEDD4L, PLA2G3, LPAR3, NYAP2, KALRN, PRKCZ, KLK8, PKHD1, …	5589	629	13824	1.32126	2.23878e-07	6.99617e-09	6.76872e-09
GOTERM_BP_ALL	GO:0006338~chromatin remodeling	56	0.773694	0.00851191	SMARCB1, RSF1, TTF1, MYSM1, CHD1, ACTB, VPS72, RUVBL2, MYC, MYB, RUVBL1, SCMH1, SMARCAD1, BAHCC1, TP63, DAXX, SMARCC1, SMARCC2, ACTL6B, PIH1D1, ATRX, MSL3, ACTR8, CHD1L, BAZ1B, ARID1A, KAT2B, FSHR, PSME4, TOP1, HDAC4, INO80C, SMARCD1, HDAC2, SMARCD2, SMARCD3, SATB2, RNF8, CECR2, ZNHIT1, TPR, SMYD1, TNRC18, DMAP1, BPTF, SMARCA5, DEK, SMARCA2, GATAD2B, SMARCA4, TADA2A, NASP, SYCP3, ANP32B, CENPP, B…	5589	105	13824	1.31916	1	0.182042	0.176124
GOTERM_BP_ALL	GO:0048589~developmental growth	240	3.31583	2.87344e-08	CYFIP1, EHMT2, ZFYVE27, ZMIZ1, ALKBH1, TNS2, GAMT, EPHA7, MEF2C, UNC13A, IFRD1, ISLR2, CACNA2D2, HNF1B, SOX10, RC3H2, AR, BIN3, PRKAR1A, NINJ1, ULK2, ULK1, MACF1, CRABP2, TXK, SDC3, CTR9, PCDH15, NEDD4L, LPAR3, PRKCZ, GIGYF2, EPB41L5, SGPL1, CHST11, FLRT3, RDH10, APOD, APOE, NKX2-5, STAT5A, CTC1, WNT10B, STAT5B, WWTR1, INSR, FN1, MEX3C, GDF5, DCLK1, PTK2, GDF9, PTK7, EZH2, CLIC4, RARG, NRP2, WDR4…	5589	451	13824	1.31624	0.000323439	5.88167e-06	5.69045e-06
GOTERM_BP_ALL	GO:0035264~multicellular organism growth	59	0.815142	0.00750981	RARG, CLIC4, WDR48, CSF1, CELF1, GPR21, SLC6A3, NIPBL, FLVCR1, BBS4, TNS2, PLS1, KDM6A, GHSR, MKKS, G6PC, ATRX, ARID5B, RC3H2, AR, KAT2A, TBL1XR1, GPD2, PPIB, SOS1, STK40, PKDCC, ANKRD11, PCDH15, SLC1A2, GIGYF2, ADD1, ZFP36L1, CDC42, TNKS2, HSF1, RBBP6, DUOX2, STAT5A, CTC1, WWTR1, STAT5B, SLC12A5, PLEKHA1, SLC4A10, MTOR, TSHR, VIL1, TTC8, GPAM, GHRH, ALMS1, GNAS, CCM2, APBA1, ERCC6, DHCR7, UNC79,…	5589	111	13824	1.31471	1	0.167122	0.161689
GOTERM_BP_ALL	GO:0050954~sensory perception of mechanical stimulus	59	0.815142	0.00750981	GABRB3, RAB3A, THRB, PTPRQ, SIX1, NIPBL, GRM7, CCDC50, TECTA, TPRN, CHRNB2, TMC1, MKKS, SRRM4, ADGRV1, MYO7A, FBXO11, DNM1, COL2A1, KIT, KCNMA1, ATP6V1B1, CEMIP, USP53, COL11A1, TMPRSS3, PCDH15, CACNA1D, COCH, GJC3, OTOA, LRIG1, OTOG, CDH23, MYH14, FYN, ATP6V0A4, LRIG2, TUB, TFAP2A, CEACAM16, CNTN5, TRPA1, ATP8B1, WHRN, HOMER2, EYA4, ATP2B2, TSPEAR, USH2A, POU4F3, OTOGL, TJP1, TMIE, MYO1A, ALMS1,…	5589	111	13824	1.31471	1	0.167122	0.161689
GOTERM_BP_ALL	GO:0042787~protein ubiquitination involved in ubiquitin-dependent protein catabolic process	68	0.939486	0.00406049	UBE3C, RNF14, HFE, KLHL32, RNF19B, UBE3A, HERC5, HERC4, RNF115, MAEA, RNF19A, ARIH1, RNF111, TRIM67, MYLIP, AREL1, FBXW7, FBXO10, RNF144A, RNF144B, SPOPL, RNF122, RNF165, RNF34, CUL5, UBA6, UHRF1, CUL3, UBR4, NEDD4L, FBXO45, PSEN1, RCHY1, HECTD1, RMND5A, OS9, HECTD2, HECTD3, BTBD3, UBR5, PTK2B, RBBP6, HACE1, SMURF2, SMURF1, HUWE1, WWP1, WWP2, BTBD11, KLHL3, BTBD6, BTBD9, PTK2, PML, KLHL20, CUL4A,…	5589	128	13824	1.31401	1	0.106063	0.102614
GOTERM_BP_ALL	GO:0031123~RNA 3'-end processing	34	0.469743	0.0462907	SLBP, AHCYL1, ZC3H3, CSTF2, CTR9, CSTF2T, CDC73, EXOSC7, FBL, PCF11, CLP1, ERI2, PAPOLG, ERI3, EXOSC8, HSF1, LEO1, SYMPK, EXOSC2, ZC3H14, PNPT1, CPSF6, NCBP1, ELAC2, CPSF3, TRNT1, SUPT5H, RNF40, SUPV3L1, DKC1, PAF1, INTS7, PABPC1L, RPS21	5589	64	13824	1.31401	1	0.56218	0.543903
GOTERM_BP_ALL	GO:0031396~regulation of protein ubiquitination	78	1.07765	0.00212132	WDR48, KDM1A, HFE, LRRK2, PHF23, PINX1, UBE3A, ARRB1, PTPN22, ARRB2, PARK7, BRCA1, UFL1, FBXO4, RNF111, TRIM67, ARRDC4, ZYG11B, DAXX, HSP90AA1, ZYG11A, ZER1, FBXW7, USP4, RIPK2, USP44, PRKCE, SPHK1, ARRDC3, AXIN1, TICAM1, SENP2, KLHL40, TGFBR1, GTPBP4, RNF40, CDC20B, TBC1D7, CRY1, PELI1, SPOPL, BIRC3, PSMD10, PAXIP1, DCUN1D5, DCUN1D3, CTR9, DCUN1D1, PRICKLE1, PSEN1, RCHY1, FBXO43, UBB, UBR5, UBQL…	5589	147	13824	1.31243	1	0.0659304	0.0637869
GOTERM_BP_ALL	GO:0032091~negative regulation of protein binding	35	0.483559	0.0441816	WFIKKN1, KDM1A, ROCK1, HFE, LRRK2, USP33, PDGFB, CRMP1, ARRB2, PARK7, PTPRF, EPB41L5, MAPK8, CRTAC1, RUVBL2, DACT1, MAPK3, SPAG9, ACE, ITGA4, TFIP11, TEX14, SORL1, GTPBP4, NFATC4, DAB2, GNL3L, FRMD7, ADAM15, CARM1, BAX, TMBIM6, MITD1, ITGB1BP1, NES	5589	66	13824	1.31167	1	0.543601	0.525929
GOTERM_BP_ALL	GO:0038127~ERBB signaling pathway	35	0.483559	0.0441816	ERRFI1, PTPRR, SHC3, MVP, CBLB, PSEN1, RNF115, RASSF2, GPER1, ABL1, AGR2, MVB12A, PTK2B, MAPK1, CPNE3, FAM83B, RHBDF1, AFAP1L2, TGFB1, PDPK1, FBXW7, ITGA1, GAB1, NRG1, MMP9, PTK2, VIL1, EPGN, ADAM17, GAREM1, FES, SHKBP1, NEURL1, SOS1, PTPN2	5589	66	13824	1.31167	1	0.543601	0.525929
GOTERM_BP_ALL	GO:0001824~blastocyst development	35	0.483559	0.0441816	CSF2, SMARCB1, CITED2, SRF, CUL3, NCAPG2, CTR9, PRDM14, BRCA2, RRP7A, RBBP8, CAPN2, MFN2, BNIP2, NEK2, HORMAD1, NBN, SKIL, GINS4, HNF1B, ETV2, TGFBR1, NLE1, BYSL, RAD51B, TJP1, XAB2, NASP, PSMC4, MED21, CNOT2, CNOT3, SP3, TAF8, NODAL	5589	66	13824	1.31167	1	0.543601	0.525929
GOTERM_BP_ALL	GO:1903305~regulation of regulated secretory pathway	44	0.607903	0.023145	NAPB, NLGN1, RAB3A, NOTCH1, STXBP1, RAB3D, GRIK5, LRRK2, ATP2A2, CACNA1H, CACNA1G, RIMS2, ABR, CACNA1I, RIMS1, SNX4, RIMS4, RAP1A, LAMP1, AP1G1, FCER1A, STX4, IL13RA2, SYT5, SYT3, IL4R, SYT1, SYK, PDPK1, IL13, SYTL1, BRAF, SYTL5, SYTL4, SYTL2, BCR, FGR, ZAP70, CDK5, ADORA2B, FES, SYT10, F2RL1, RAB3GAP1	5589	83	13824	1.31122	1	0.363413	0.351598
GOTERM_BP_ALL	GO:0050818~regulation of coagulation	36	0.497375	0.0421748	SERPINC1, TMPRSS6, TXK, PLEK, SERPINE1, PDGFB, STAB2, PLG, PSEN1, KNG1, UBASH3B, ADAMTS18, STXBP5, ENPP4, STX2, PRKG1, FGB, PDGFRA, DMTN, SCARA5, SYK, FGG, SERPINF2, F11, PRKCA, ANO6, TC2N, F2, VAV2, ZAP70, TEC, F2RL1, PRKCQ, HRG, KLKB1, NFE2L2	5589	68	13824	1.30946	1	0.532292	0.514987
GOTERM_BP_ALL	GO:0022604~regulation of cell morphogenesis	218	3.01188	2.3147e-07	CYFIP1, EPS8, PREX1, SYNGAP1, ZFYVE27, KDR, DAG1, EPHB2, CEP97, EPHB3, EPHA4, EPHA7, UNC13A, IFRD1, DAPK3, ISLR2, CSNK1D, AP1AR, ACTN4, CFDP1, KEL, ULK2, OBSL1, MACF1, CRABP2, LPAR1, NEDD4L, TWIST1, LPAR3, KALRN, STRIP1, EPB41L5, STRIP2, ZNF703, EPB41L3, ALX1, APOE, ATG5, S100A10, CARMIL1, WWTR1, ZRANB1, SS18L1, FN1, CDC7, BRAF, PARVB, LARP4, VASN, PTK2, NFATC4, CYLD, AGO4, EZH2, ROBO2, RET, SH3K…	5589	412	13824	1.30876	0.0026025	3.31979e-05	3.21186e-05
GOTERM_BP_ALL	GO:0048640~negative regulation of developmental growth	37	0.511191	0.040265	SEMA5A, RTN4R, SEMA5B, DRAXIN, SEMA3C, SEMA3D, WWC1, SEMA3A, WWC2, SEMA3B, SEMA3E, RNF6, SEMA3F, RTN4, SLC6A4, TNR, WNT3, PLXNA3, SEMA4A, SEMA6C, EPHA7, SEMA6A, SEMA4D, RYK, SEMA6D, SEMA4C, WNT5A, IFRD1, SEMA4F, SEMA4G, PTK2, MAPK11, CDK5, ALMS1, GNAS, TLL2, ULK2	5589	70	13824	1.30738	1	0.515118	0.498371
GOTERM_BP_ALL	GO:0061572~actin filament bundle organization	56	0.773694	0.0108325	ITGB5, ELN, PLEK, ARRB1, EPS8, BAIAP2L1, PLS3, SYNPO, BBS4, PLS1, MKKS, ARHGEF15, SWAP70, ACTN1, SERPINF2, ACTN4, RHOA, TGFBR1, TMEFF2, FRMD7, EVL, ITGB1BP1, FSCN2, LCP1, EPHA1, PHLDB2, ROCK1, SRF, SYNPO2, CUL3, ASAP3, PCDH15, LPAR1, PPM1E, ADD1, HSP90B1, ADD2, CDC42, LIMA1, WNT11, CLASP1, S100A10, CARMIL1, DMTN, BRAF, ARHGAP28, SORBS3, MTOR, VIL1, MYO1B, TTC8, RGCC, DLC1, ALMS1, ZYX, NF2	5589	106	13824	1.30672	1	0.214705	0.207725
GOTERM_BP_ALL	GO:0001667~ameboidal-type cell migration	136	1.87897	6.3669e-05	SEMA5A, SEMA5B, SCARB1, ZFAND5, ETS1, LOXL2, FGF8, EDNRB, BMPER, CAPN7, ZC3H12A, KDR, ENPP2, CYP1B1, PITX2, EPHB4, TNS1, ACVR1, CCBE1, SEMA6C, SEMA6A, SEMA6D, PRKCE, KRT2, WNT5A, ARID5B, PRKCA, VASH1, SOX10, ISL1, NUP93, ADAM9, WDPCP, PRKD1, GPLD1, EPHA2, NOTCH1, PAXIP1, PDGFB, TWIST1, HIF1A, DPP4, EFNB2, EPB41L5, SGPL1, PDCD10, ALX1, STAT5A, STARD13, TGFB1, SMURF2, BRAF, NR2F2, MCC, PTK2, VIL1, …	5589	258	13824	1.30382	0.511692	0.00351366	0.00339943
GOTERM_BP_ALL	GO:0055088~lipid homeostasis	49	0.676983	0.0185593	SCARB1, ACADVL, RORA, ABCA12, ASGR2, LIPC, MED13, ACADL, HNF4A, ACADM, SLC37A4, LDLRAP1, ACAD11, MYLIP, ABCG8, ABCG5, G6PC, DGAT1, AMPD2, APOA4, SIRT1, NR5A2, PLSCR3, NPC1, SOAT1, SOAT2, ACOX1, ANGPTL3, ACOX3, GCDH, ABCB4, MTTP, LPL, ACACA, POLD1, APOE, LDLR, ABCA1, SEC24A, CAV3, GOT1, NR1H4, NR1H3, NR1D2, ACADSB, USF1, GPAM, ALMS1, PNPLA3	5589	93	13824	1.30321	1	0.316098	0.305822
GOTERM_BP_ALL	GO:0010810~regulation of cell-substrate adhesion	69	0.953302	0.004943	COL16A1, ECM2, CSF1, SERPINE1, DMP1, PIK3CB, TRIOBP, PREX1, SLK, KDR, EMILIN1, JAK2, BCAS3, PRKCE, MINK1, DAPK3, CASK, AP1AR, ACTN4, NPNT, CCDC80, ADAM15, RASA1, NINJ1, COL8A1, WDPCP, ITGB1BP1, RELL2, ARHGEF7, UTRN, EPHA1, PHLDB2, KANK1, NOTCH1, ROCK1, ALOX15, FBLN1, NDNF, SEMA3E, HSD17B12, NID1, FBLN2, CDC42, EPB41L5, EGFLAM, SPOCK2, AGR2, FLNA, PTK2B, APOD, CLASP1, GPM6B, S100A10, CARMIL1, COL2…	5589	131	13824	1.3028	1	0.125052	0.120987
GOTERM_BP_ALL	GO:0018205~peptidyl-lysine modification	119	1.6441	0.000200515	ZNF451, SMARCB1, KDM1A, TRRAP, ARID4A, EHMT1, JADE3, ARID4B, YEATS4, PARK7, RPS6KA5, RUVBL2, MYB, SAP130, RUVBL1, NFATC2IP, EPC2, KAT7, MAP3K7, PIAS3, KMT5C, PIH1D1, WDR75, ISL1, SUPT7L, PIAS1, KAT6B, KAT6A, DYDC2, FAM76B, FAM76A, NAA60, DNMT1, PAXIP1, CTBP1, KMT2B, CTR9, TWIST1, SUPT6H, RLF, TAF5L, BAG6, SMYD2, EP400, DMAP1, CREBBP, BRPF1, TGFB1, BRPF3, GNL3L, TADA2A, MRGBP, OGT, EZH1, PHF19, EZ…	5589	226	13824	1.30238	0.895401	0.00936678	0.00906227
GOTERM_BP_ALL	GO:0016054~organic acid catabolic process	80	1.10528	0.00247874	ACADVL, ABCD2, AHCYL2, ACAA2, MTRR, ABCD3, GLDC, IRS1, TAT, QPRT, ABAT, ETFB, GLS, CYP26B1, AUH, TDO2, ACADL, ENOSF1, ACADM, ACAD11, ABCD1, AASS, HIBCH, ACOT8, HGD, PIPOX, PEX2, HOGA1, KMO, CPT1B, THNSL2, RENBP, PRODH2, HADHB, HADHA, PEX7, ALDH5A1, DDAH1, ACOX1, EHHADH, IDNK, ACOX3, SLC27A2, GCDH, OAT, AHCY, GLS2, HDC, PON1, ETFDH, DLST, TWIST1, NPL, ACACB, ACMSD, ACAT1, AMDHD1, HACL1, GOT1, NOS2…	5589	152	13824	1.30181	1	0.0738245	0.0714244
GOTERM_BP_ALL	GO:0018394~peptidyl-lysine acetylation	60	0.828958	0.00912978	ZNF451, SMARCB1, TRRAP, ARRB1, YEATS4, JADE3, BRCA1, MECP2, RPS6KA5, ING3, SIN3A, RUVBL2, SAP130, RUVBL1, WDR5, EPC2, KAT7, NOS1, MAP3K7, NCOA1, BRD1, MYOCD, PIH1D1, MSL3, WDR75, ISL1, SIRT1, SUPT7L, MSL1, KAT2B, KAT2A, KAT6B, KAT6A, NAA60, PAXIP1, CTBP1, TAF9, TWIST1, TAF5L, BAG6, EP400, DMAP1, BRD8, KANSL1L, BRD7, TAF9B, MAPK3, CREBBP, BRPF1, TGFB1, TAF12, BRPF3, PCGF2, USP22, ELP4, ATAT1, POLE…	5589	114	13824	1.30181	1	0.189987	0.183811
GOTERM_BP_ALL	GO:0048015~phosphatidylinositol-mediated signaling	51	0.704615	0.016997	PRR5, SERPINA12, IRS1, PIK3CD, UBE3A, PIK3CB, PIK3CG, PIK3C2B, IGF1R, GPER1, KDR, PDGFRB, PDGFRA, EDN1, UNC5B, NRG1, F2, SIRT1, SIRT2, DCN, FGR, PIK3CA, FSHR, PIK3C3, STAMBP, CSF1R, PDGFB, TWIST1, NYAP2, PIK3R6, PIK3R5, RELN, ERBB3, ERBB4, ERBB2, PLEKHA1, ANGPT1, SEMA4D, DAB2IP, PTK2, GPR143, NEDD4, PI4KA, F2RL1, PLCH1, PTPN6, PLXNB1, TEK, PIK3AP1, RGL2, OGT	5589	97	13824	1.30046	1	0.295753	0.286138
GOTERM_BP_ALL	GO:0048667~cell morphogenesis involved in neuron differentiation	195	2.69411	1.892e-06	RB1, CYFIP1, SYNGAP1, ZFYVE27, DAG1, EPHB2, EPHB3, MEF2A, EPHA5, EPHA4, EPHA7, MEF2C, RBFOX2, UNC5A, UNC5B, EPHA8, IFRD1, OMG, ISLR2, MYO7A, ANK3, UNC5D, ISL1, KEL, ULK2, WDPCP, ULK1, OBSL1, MACF1, NUMBL, CRABP2, STXBP1, PCDH15, LPAR3, KALRN, SPAST, FLRT3, MAP2, APOE, NTNG2, SS18L1, FN1, BRAF, GP5, DCLK1, PTK2, NFATC4, EXT1, ROBO2, NRP2, ECM2, PTPRQ, PTPRO, VLDLR, ROBO1, GLI2, CCKAR, CHL1, ZNF280…	5589	371	13824	1.30005	0.021075	0.000206798	0.000200075
GOTERM_BP_ALL	GO:0072655~establishment of protein localization to mitochondrion	62	0.85659	0.0083825	OSCP1, MIPEP, LRRK2, PDCD5, MAIP1, HK2, HK1, CHCHD4, DTWD2, NPEPPS, IMMP2L, RUVBL1, SNIP1, PMPCA, SH3GLB1, CDKL2, SREBF1, HSP90AA1, LRRC46, FBXW7, STARD7, CSNK2A2, PAM16, ELMOD1, TOMM34, WDR75, NRG1, TIMM22, TIMM21, ATG13, TOMM40L, KAT2A, DDIT3, TOMM40, GLS2, TIMM9, HTRA2, TIMM50, UGCG, CYB5R1, SAMM50, SLC17A9, ABLIM3, GRPEL1, U2AF2, MICALL2, MFN2, PLAGL2, FZD5, MTX1, MTX2, HSPA4, MTX3, MTERF4, P…	5589	118	13824	1.2996	1	0.18127	0.175377
GOTERM_BP_ALL	GO:0031346~positive regulation of cell projection organization	96	1.32633	0.0010197	ROBO2, RET, TENM1, NCKAP1, BMPR2, BRK1, VLDLR, FNBP1L, ARHGAP35, ROBO1, RIMS2, RIMS1, STK11, CDH4, ZFYVE27, ENPP2, NEFL, SCARF1, BBS4, TRIM67, NCK1, BCAS3, PRKCI, UNC13A, CEP135, DSCAM, FBXW8, WNT5A, ISLR2, NRG1, CBFA2T2, TGFBR1, WRAP73, FRMD7, CDC42EP4, RAPGEF1, PRKD1, MAPT, SAXO1, ARHGEF7, OBSL1, PAFAH1B1, CAMK2B, MACF1, CUL7, NLGN1, CRABP2, SRF, PLPPR5, HTT, NEDD4L, NDNF, LPAR3, RASAL1, PSEN1,…	5589	183	13824	1.29754	0.99999	0.0372722	0.0360605
GOTERM_BP_ALL	GO:1903320~regulation of protein modification by small protein conjugation or removal	87	1.20199	0.00185687	WDR48, KDM1A, HFE, LRRK2, PHF23, PINX1, UBE3A, ARRB1, PTPN22, ARRB2, PARK7, BRCA1, UFL1, SART3, ZC3H12A, FBXO4, RNF111, TRIM67, ARRDC4, PIAS3, ZYG11B, DAXX, HSP90AA1, ZYG11A, ZER1, FBXW7, USP4, RIPK2, USP44, PRKCE, SPHK1, ARRDC3, AXIN1, ARNT, TICAM1, SENP2, KLHL40, TGFBR1, GTPBP4, RNF40, PIAS1, GNL3, CDC20B, TBC1D7, CRY1, PELI1, SPOPL, BIRC3, HDAC4, PSMD10, VCP, PAXIP1, DCUN1D5, DCUN1D3, CTR9, DC…	5589	166	13824	1.29632	1	0.0588863	0.0569719
GOTERM_BP_ALL	GO:0031344~regulation of cell projection organization	198	2.73556	2.11807e-06	NCKAP1, GFI1, FNBP1L, SYNGAP1, ZFYVE27, EPHB2, CEP97, EPHB3, EPHA4, PRKCI, EPHA7, MEF2C, UNC13A, IFRD1, ISLR2, KEL, BIN3, ULK2, WDPCP, PRKD1, OBSL1, EPHA2, MACF1, CRABP2, LPAR1, NEDD4L, LPAR3, KALRN, KLK8, APOE, ATG5, PROM2, CARMIL1, SS18L1, FN1, BRAF, PTK2, NFATC4, SETX, CCDC88A, CYLD, PTK7, HRG, ROBO2, RET, TENM1, VLDLR, PTPRF, ROBO1, PQBP1, SIPA1L1, NEFL, FEZF2, BBS4, WDR36, CBFA2T2, GAK, CDC4…	5589	378	13824	1.29561	0.0235632	0.000227097	0.000219714
GOTERM_BP_ALL	GO:0030324~lung development	77	1.06383	0.00353666	ERRFI1, RAB3A, BMPR2, THRB, WNT2B, THRA, NUMA1, HHIP, FLT4, CTSZ, TCF21, PLOD3, CELSR1, ABCA12, LIPA, HS6ST1, RXFP1, HSPB11, GLI2, ADAMTS2, FGF8, MAN1A2, ADAMTSL2, RSPO2, DAG1, CTSH, PITX2, TNS3, CCBE1, CCDC39, PDGFRA, MYOCD, IGFBP5, ITGA3, WNT5A, FOXP2, RC3H2, FOXP1, MMP14, LOX, NUMB, CHI3L1, STK40, CCDC40, LAMA5, PKDCC, NOTCH1, EPAS1, SRF, BAG6, CDC42, WNT11, MAN2A1, RDH10, AGR2, MAPK1, MAPK3, …	5589	147	13824	1.29561	1	0.0952529	0.0921562
GOTERM_BP_ALL	GO:0051271~negative regulation of cellular component movement	100	1.3816	0.000865806	SEMA5A, SEMA5B, SERPINE1, ADARB1, GPR173, ADORA1, DAG1, CYP1B1, SEMA6C, SEMA6A, IGFBP5, SEMA6D, ACTN1, WNT5A, AP1AR, ACTN4, VASH1, GTPBP4, BCR, ADAM15, EPHA1, TRIB1, PHLDB2, NDRG4, NOTCH1, ABHD2, CHRD, FBLN1, ABHD6, CNN2, ABR, C5, RRAS, PDCD10, STAP1, APOD, SRGAP3, SRGAP1, WNT3, SCAI, PLXNA3, OSBPL8, STARD13, TCAF1, TGFB1, BRAF, NR2F2, MCC, CXCL12, RGCC, GNRH1, HRG, NODAL, GPR18, PTPRU, PTPRR, CL…	5589	191	13824	1.29499	0.999942	0.0323978	0.0313446
GOTERM_BP_ALL	GO:0040013~negative regulation of locomotion	100	1.3816	0.000865806	SEMA5A, SEMA5B, SERPINE1, ADARB1, GPR173, ADORA1, DAG1, CYP1B1, SEMA6C, SEMA6A, IGFBP5, SEMA6D, WNT5A, ARRDC3, AP1AR, VASH1, GTPBP4, BCR, ADAM15, EPHA1, TRIB1, PHLDB2, NDRG4, NOTCH1, ABHD2, CHRD, FBLN1, ABHD6, CNN2, ABR, C5, RRAS, PDCD10, STAP1, APOD, SRGAP3, SRGAP1, WNT3, SCAI, PLXNA3, OSBPL8, STARD13, TCAF1, TGFB1, BRAF, NR2F2, MCC, CXCL12, RGCC, GNRH1, HRG, NODAL, GPR18, ROBO2, PTPRU, PTPRR, C…	5589	191	13824	1.29499	0.999942	0.0323978	0.0313446
GOTERM_BP_ALL	GO:0010632~regulation of epithelial cell migration	67	0.92567	0.00677329	PTPRR, BMPR2, FLT4, PTPN23, ETS1, PTPRG, EPB41L4B, BMPER, CAPN7, ZC3H12A, KDR, ENPP2, CTSH, CCBE1, BCAS3, PDPK1, ANXA3, PRKCE, WNT5A, PRKCA, VASH1, MMP9, RHOA, DCN, ADAM9, EVL, ITGB1BP1, PRKD1, MET, GPLD1, EPHA2, HDAC5, NOTCH1, SEMA3A, PDGFB, PRCP, HIF1A, HDAC9, HDAC6, HDAC7, EPB41L5, SRPX2, PDCD10, PTK2B, SLIT2, AAMP, CLASP1, SASH1, STAT5A, SEMA4A, STARD13, ANGPT2, TGFB1, ANGPT1, DAB2IP, WNT7A, …	5589	128	13824	1.29469	1	0.156901	0.1518
GOTERM_BP_ALL	GO:0051053~negative regulation of DNA metabolic process	45	0.621719	0.0279198	BLM, BMPR2, PARPBP, MRE11, PID1, TNKS, PINX1, TWIST1, HNRNPU, NAT10, SMC3, PDS5A, BRCA2, SMG6, HELB, TNKS2, UBR5, ANKRD1, RPS3, NBN, ZRANB3, APOBEC1, TSPYL2, TIPIN, ACD, TGFB1, FBXW7, GZMA, TINF2, TET1, LIG3, MLH1, TERF2, GTPBP4, AICDA, WAPL, DNAJC2, GNL3L, STAG2, BCL6, MSH3, TRIP12, ATM, NF2, ATR	5589	86	13824	1.29424	1	0.411954	0.398562
GOTERM_BP_ALL	GO:0030177~positive regulation of Wnt signaling pathway	45	0.621719	0.0279198	KANK1, WNT2B, DLX5, TNKS, LRRK2, LRRK1, USP34, DIXDC1, ILK, XIAP, MLLT3, CDC73, CCAR2, LRP6, TNKS2, UBR5, ABL1, DVL2, RSPO2, RSPO3, RSPO1, WNT3, DACT1, ANKRD6, WLS, WNT10B, ZRANB1, DAPK3, WNT5A, WNT7A, CSNK1D, SULF1, NLE1, NFKB1, SMARCA4, SULF2, TMEM198, SFRP4, DAB2, CAPRIN2, ROR2, LGR5, FGFR2, RNF220	5589	86	13824	1.29424	1	0.411954	0.398562
GOTERM_BP_ALL	GO:0061564~axon development	169	2.3349	1.35204e-05	SEMA5A, CYFIP1, SEMA5B, RAB3A, TNC, STK11, CDH4, SYNGAP1, ZFYVE27, KIF5C, KIF5B, KIF5A, DAG1, TNR, NRCAM, PLXNC1, EPHB2, EPHB3, CHRNB2, EPHA5, EPHA4, SEMA6C, SZT2, EPHA7, SEMA6A, DSCAM, UNC5A, UNC5B, EPHA8, SEMA6D, WNT5A, IFRD1, OMG, ISLR2, TBR1, KERA, UNC5D, ANK3, ISL1, FOXP1, KEL, SLC9A6, ULK2, ULK1, VCL, RTN4R, MACF1, BRSK1, CSF1R, NUMBL, NOTCH1, CRABP2, CNP, DLX5, STXBP1, FBXO45, LPAR3, PSEN1…	5589	323	13824	1.29415	0.141195	0.00107192	0.00103707
GOTERM_BP_ALL	GO:0006403~RNA localization	68	0.939486	0.00649098	SETD2, NUP107, NUP188, ZC3H3, AKAP8L, EIF4A3, CASC3, SMG7, SMG5, SMG6, GLE1, YY1, FBL, KIF5C, RUVBL2, XPO5, RUVBL1, FLOT1, CCT3, NUP214, CCT2, SEC13, NUP133, NCBP1, PIH1D1, THOC3, THOC5, THOC6, NUP93, POM121L2, DDX39A, SHQ1, PRPF6, DKC1, SIDT1, SRSF3, NUP98, SRSF7, SIDT2, FYTTD1, KHDRBS1, SLBP, ENY2, SEH1L, POLDIP3, MRPL18, SUPT6H, NUP160, NOL6, EXOSC10, PABPN1, ZNHIT6, TPR, CCT7, EXOSC2, CCT4, R…	5589	130	13824	1.29379	1	0.151691	0.146759
GOTERM_BP_ALL	GO:0046395~carboxylic acid catabolic process	71	0.980934	0.00571332	ACADVL, ABCD2, ACAA2, ABCD3, GLDC, IRS1, TAT, QPRT, ABAT, ETFB, GLS, CYP26B1, AUH, ACADL, ENOSF1, ACADM, ACAD11, ABCD1, AASS, HIBCH, ACOT8, HGD, PIPOX, PEX2, HOGA1, CPT1B, RENBP, PRODH2, HADHB, HADHA, PEX7, ALDH5A1, DDAH1, ACOX1, EHHADH, IDNK, ACOX3, SLC27A2, GCDH, OAT, GLS2, HDC, PON1, ETFDH, DLST, TWIST1, NPL, ACACB, ACAT1, AMDHD1, HACL1, GOT1, NOS2, NOS3, GOT2, ATP2B4, ACSF3, ACADSB, ALDH4A1, …	5589	136	13824	1.29128	1	0.138622	0.134115
GOTERM_BP_ALL	GO:0051146~striated muscle cell differentiation	95	1.31252	0.00133416	FHOD3, RB1, TRIM72, THRA, WFIKKN1, WDR1, BHLHE41, FHL2, LMOD1, HNRNPU, LDB3, MYPN, MYLK3, LMOD2, CYP26B1, CDH2, CFL2, MYO18B, HEY2, CAPN2, FLOT1, MYOZ3, ANKRD2, ACADM, SOX6, PITX2, CDON, ACVR1, MEF2A, CD53, PDGFRA, EDN1, MYOCD, MEF2C, NKX2-6, IL4R, IGFBP5, ACTN2, ACTN1, CACNA2D2, NRG1, BHLHA15, ARID1A, KLHL40, FOXP1, ACTA2, PLPP7, TANC1, ACTA1, MMP14, KEL, BIN3, PRKAR1A, CASQ2, MYH9, PLEKHO1, MYH…	5589	182	13824	1.29108	1	0.0459325	0.0444392
GOTERM_BP_ALL	GO:0090257~regulation of muscle system process	60	0.828958	0.011471	MYLK2, RYR2, DOCK5, DOCK4, ATP2A2, ATP2A1, RGS2, ARHGAP42, GPER1, GJA5, NPPA, ZC3H12A, ANXA6, LMCD1, PRKG1, MEF2A, DSP, EDN1, MYOCD, TRPC3, PARP1, IGFBP5, TNNC1, SPHK1, TACR2, PRKCA, TACR1, ATP1B1, NPNT, ACE2, SCN10A, ADORA2B, RNF207, KCNMA1, MYL3, CASQ2, PKP2, DSG2, PDE5A, DSC2, MYH7, HDAC4, CAMK2D, SRF, ATP1A2, SLC9A1, CTNNA3, TNNI3, NKX2-5, CAMK2G, CAV3, JUP, NOS3, ATP2B4, FBXO32, EHD3, P2RX4,…	5589	115	13824	1.29049	1	0.224037	0.216753
GOTERM_BP_ALL	GO:0050804~modulation of synaptic transmission	86	1.18817	0.00242716	RAB3B, RAB3A, GRIK5, LRRK2, CLSTN1, RASGRF1, KCNC4, ATP2A2, ARRB2, GRIK2, GRM3, MECP2, RIMS2, RIMS1, RIMS4, SYNGAP1, JPH3, GRM7, NETO1, GRM6, KIF5B, LRRTM2, ADORA1, FLOT1, TNR, PRKACA, EPHB2, YWHAG, CHRNB2, USP46, EDN1, MEF2C, UNC13A, PRKCE, ACTN1, CACNA2D2, CEL, NSMF, GRID2IP, GRIA1, NAPB, NLGN1, NLGN2, LAMA2, STXBP1, SRF, CAMK2A, ITPR3, ABHD6, PSEN1, KALRN, PCDH17, CPLX4, CPLX3, GRIN2A, SYNGR1,…	5589	165	13824	1.28918	1	0.0726728	0.0703102
GOTERM_BP_ALL	GO:0043542~endothelial cell migration	62	0.85659	0.0105165	SCARB1, BMPR2, FLT4, ETS1, LOXL2, ROBO1, ZC3H12A, KDR, CYP1B1, EPHB4, CCBE1, BCAS3, ANXA3, PLEKHG5, WNT5A, PRKCA, VASH1, RHOA, TGFBR1, DCN, PTP4A2, PTP4A3, PECAM1, MYH9, ITGB1BP1, PRKD1, MET, GPLD1, EPHA2, HDAC5, PAXIP1, NOTCH1, SRF, PDGFB, PRCP, HDAC9, HDAC7, DPP4, EFNB2, SRPX2, PDCD10, PTK2B, SLIT2, AAMP, SASH1, STAT5A, STARD13, ANGPT2, TGFB1, ANGPT1, NOS3, DAB2IP, WNT7A, NR2F2, KLF4, PTK2, VEG…	5589	119	13824	1.28868	1	0.209177	0.202377
GOTERM_BP_ALL	GO:0006814~sodium ion transport	50	0.690799	0.0222867	AHCYL1, ATP12A, PKD2, SLC9C1, SLC4A4, SLC13A1, SLC34A2, SLC6A15, COMMD3, ANO6, ATP1B2, ATP1B1, SLC9B2, SLC9A2, SCNN1G, SLC9A5, SLC9A6, SCNN1B, SCNN1A, SGK2, SCN4B, SLC24A1, CATSPER3, CAMK2D, SLC20A2, WNK4, SLC5A11, ATP1A4, NEDD4L, SLC5A12, SLC38A11, ATP1A2, SLC5A1, SLC9A1, SLC38A7, NKX2-5, SLC17A2, SLC17A4, SLC12A3, SLC10A6, CAV3, SLC4A10, SLC4A11, KLHL3, NEDD4, WNK3, CNTN1, GPD1L, PTPN3, SCN2B	5589	96	13824	1.28824	1	0.355892	0.344322
GOTERM_BP_ALL	GO:0030030~cell projection organization	493	6.81127	7.40247e-14	RB1, CYFIP1, NCKAP1, IFT172, STMN4, FNBP1L, PTPDC1, GLDN, MYLK, ZFYVE27, SYNGAP1, DPYSL4, ALKBH1, RTTN, CEP97, MEF2A, PRKCI, MEF2C, UNC13A, RBFOX2, UNC5A, MAP1S, UNC5B, DNAAF2, RFX2, IFT80, RFX1, UNC5D, ISL1, BIN3, IFT81, RFX4, PRKD1, CRABP2, TTYH1, NEDD4L, PLA2G3, NYAP2, PRKCZ, DYNC2LI1, FLRT3, EPB41L3, ATG5, PROM2, FN1, BRAF, GP5, NFATC4, SETX, CYLD, EHD3, GRIN3A, MKS1, CEP83, FAT4, HRG, DZIP1,…	5589	947	13824	1.28765	8.33676e-10	5.95265e-11	5.75912e-11
GOTERM_BP_ALL	GO:0071453~cellular response to oxygen levels	38	0.525007	0.0482533	ACAA2, NOTCH1, EPAS1, SUV39H1, HP1BP3, PDGFB, TWIST1, NDNF, RORA, HIF1A, BACH1, NDRG1, NPEPPS, FAM162A, UBQLN1, HMOX1, PDK3, ATG7, STOX1, PDK1, PLK3, PRKCE, SIRT1, SIRT2, VASN, MTOR, VEGFA, PINK1, RGCC, TBL2, MDM2, FAS, TMBIM6, ADAM8, HYOU1, MDM4, P4HB, NOX1	5589	73	13824	1.28754	1	0.57976	0.560912
GOTERM_BP_ALL	GO:0043414~macromolecule methylation	102	1.40923	0.000998763	TDRKH, RAB3B, SMARCB1, MTRR, KDM1A, KDM1B, EHMT2, GFI1, RAB3D, THUMPD2, ARID4A, EHMT1, ARID4B, ALKBH8, FBL, PCMT1, MYB, MAEL, TRMT44, CMTR1, CMTR2, KMT5C, METTL1, PIH1D1, FTSJ1, GTPBP3, PYURF, PYGO2, DYDC2, FKBP6, DNMT1, PAXIP1, KMT2B, CTR9, PRDM14, SUPT6H, RLF, GSPT1, SMYD2, TDRD9, TDRD5, NDUFAF7, PAF1, TRMT13, TRMT11, OGT, EZH1, PHF19, EZH2, SETD2, BTG2, SETD3, PHF1, SUV39H1, SETD7, CHD5, ASH2L…	5589	196	13824	1.28719	0.999987	0.0366257	0.0354349
GOTERM_BP_ALL	GO:0030323~respiratory tube development	77	1.06383	0.00442854	ERRFI1, RAB3A, BMPR2, THRB, WNT2B, THRA, NUMA1, HHIP, FLT4, CTSZ, TCF21, PLOD3, CELSR1, ABCA12, LIPA, HS6ST1, RXFP1, HSPB11, GLI2, ADAMTS2, FGF8, MAN1A2, ADAMTSL2, RSPO2, DAG1, CTSH, PITX2, TNS3, CCBE1, CCDC39, PDGFRA, MYOCD, IGFBP5, ITGA3, WNT5A, FOXP2, RC3H2, FOXP1, MMP14, LOX, NUMB, CHI3L1, STK40, CCDC40, LAMA5, PKDCC, NOTCH1, EPAS1, SRF, BAG6, CDC42, WNT11, MAN2A1, RDH10, AGR2, MAPK1, MAPK3, …	5589	148	13824	1.28685	1	0.114088	0.110379
GOTERM_BP_ALL	GO:2001237~negative regulation of extrinsic apoptotic signaling pathway	39	0.538823	0.0460314	CX3CR1, CSF2, RNF34, SGMS1, SERPINE1, HTT, PARK7, BRCA1, GATA1, SH3RF1, LGALS3, MAPK7, CTNNA1, HMOX1, RIPK1, ITGAV, ACVR1, FGB, TCF7L2, UNC5B, EYA2, NOS3, STRADB, EYA3, FGG, EYA4, CFLAR, TGFBR1, AR, COL2A1, IL7, PSME3, TMBIM1, BIRC6, ITGA6, PHIP, ZMYND11, GCLM, SCG2	5589	75	13824	1.28618	1	0.559634	0.541441
GOTERM_BP_ALL	GO:0001764~neuron migration	53	0.732246	0.019489	YWHAE, NRP2, CELSR1, GPR173, PCM1, CCKAR, CHL1, ALKBH1, FEZF2, PITX2, PRKG1, BBS4, MEF2C, SEMA6A, OLIG3, ITGA3, NRG1, GFRA3, PEX7, DCX, NSMF, MAPT, GAS6, MATN2, PAFAH1B1, SDCCAG8, ASTN1, SATB2, SRF, SEMA3A, TWIST1, FBXO45, NDNF, PSEN1, UNK, RELN, ERBB4, TBX20, FYN, MYH10, USP9X, DAB2IP, NR2F2, PTK2, DCLK1, NR4A2, COL3A1, CDK5, AXL, BAX, GNRH1, CNTN2, ADGRL3	5589	102	13824	1.28521	1	0.329414	0.318705
GOTERM_BP_ALL	GO:0030004~cellular monovalent inorganic cation homeostasis	41	0.566455	0.0419118	CLIC4, SLC26A1, LRRK2, TMPRSS3, ATP1A4, ATP1A2, SLC4A1, SLC4A2, SLC4A3, ATP12A, CLCN3, SLC9C1, SLC4A4, CLN6, SLC4A5, SLC9A1, TMEM165, ATP6V0A2, SLC26A11, ATP6V0A4, ATP6V0A1, SLC4A10, SLC4A11, ATP1B2, ATP1B1, SLC4A7, SLC9A2, SLC4A8, SLC4A9, SLC9A5, SLC9A6, SLC9A8, KCNMA1, SLC26A8, SLC26A7, SLC26A4, SGK2, SLC26A3, NOX1, CFTR, SLC26A5	5589	79	13824	1.28368	1	0.529566	0.51235
GOTERM_BP_ALL	GO:0006612~protein targeting to membrane	41	0.566455	0.0419118	CEMIP, C2CD5, RTP2, ARL6, MTCL1, ZFAND2B, SRP54, CHM, MIEF2, ATP2C2, MFF, TRAM2, NKD2, GOLGA7B, SRP72, MICALL1, ERBB2, SEC62, SPTBN1, SEC63, PEX16, TCAF1, DMTN, NUP155, KCNB1, SSR2, KCNB2, SRP68, ANK3, PDZK1, EHD3, CDK5, PACS2, PEX3, SRPRA, ATG4C, SRPRB, ATG4A, NUP54, ITGB1BP1, GAS6	5589	79	13824	1.28368	1	0.529566	0.51235
GOTERM_BP_ALL	GO:0010634~positive regulation of epithelial cell migration	41	0.566455	0.0419118	BMPR2, FLT4, PDGFB, ETS1, HIF1A, HDAC9, HDAC6, HDAC7, EPB41L4B, EPB41L5, SRPX2, CAPN7, ZC3H12A, KDR, ENPP2, PTK2B, CTSH, AAMP, SASH1, CLASP1, STAT5A, BCAS3, CCBE1, TGFB1, ANGPT1, ANXA3, PRKCE, WNT5A, WNT7A, PRKCA, MMP9, VEGFA, VIL1, FGF16, ADAM9, ITGB1BP1, PRKD1, TEK, MET, GPLD1, FGFR1	5589	79	13824	1.28368	1	0.529566	0.51235
GOTERM_BP_ALL	GO:0044262~cellular carbohydrate metabolic process	96	1.32633	0.00159811	SERPINA12, PYGB, B4GALT1, IRS1, MOGAT1, PLEK, RORA, PYGL, PRKAG3, HK1, PPP1CB, MECP2, GYS1, DUSP12, ABHD10, IMPA1, GNPTAB, PPIP5K1, IMPA2, ENOSF1, GPER1, LEPR, WDR5, ENPP1, PDK3, SUPT20H, ACADM, SLC37A4, PDK2, PDK1, CSGALNACT1, NCOA2, MIOX, G6PC, IGFBP5, PRKCE, SORD, PPP4R3B, PASK, PGD, PHKA2, CBFA2T3, SIRT1, KAT2B, KAT2A, PPP1R3C, PPP1R3B, GPD2, ANGPTL3, SIK3, B3GNT3, IDNK, PPARA, STK40, FBP2, G…	5589	185	13824	1.28351	1	0.0524533	0.050748
GOTERM_BP_ALL	GO:0006626~protein targeting to mitochondrion	55	0.759878	0.017829	OSCP1, MIPEP, LRRK2, PDCD5, CHCHD4, DTWD2, NPEPPS, IMMP2L, RUVBL1, SNIP1, PMPCA, CDKL2, HSP90AA1, LRRC46, FBXW7, STARD7, CSNK2A2, PAM16, ELMOD1, TOMM34, WDR75, NRG1, TIMM22, TIMM21, ATG13, TOMM40L, KAT2A, TOMM40, GLS2, TIMM9, HTRA2, TIMM50, UGCG, CYB5R1, SAMM50, SLC17A9, ABLIM3, GRPEL1, U2AF2, MICALL2, MFN2, PLAGL2, FZD5, MTX1, MTX2, HSPA4, MTX3, MTERF4, PDE2A, HPS4, HUWE1, TIMM44, TSGA13, PINK1,…	5589	106	13824	1.28338	1	0.30691	0.296932
GOTERM_BP_ALL	GO:0097485~neuron projection guidance	85	1.17436	0.00315623	SEMA5A, ROBO2, SEMA5B, DRAXIN, NRP2, BMPR2, USP33, PTPRO, GLI2, ROBO1, CDH4, DPYSL4, KIF5C, CHL1, KIF5B, ZNF280C, KIF5A, DAG1, NRCAM, PLXNC1, FEZF2, EPHB2, EPHB3, EPHA5, EPHA4, SEMA6C, EPHA7, SEMA6A, DSCAM, UNC5A, UNC5B, EPHA8, SEMA6D, WNT5A, UNC5D, ANK3, ETV4, ISL1, FOXP1, MATN2, RNF165, CSF1R, SEMA3C, LAMA2, DLX5, SEMA3D, SEMA3A, SEMA3B, CRMP1, SEMA3E, SEMA3F, EFNB2, RELN, FLRT3, ERBB2, SLIT1, …	5589	164	13824	1.28196	1	0.0866071	0.0837915
GOTERM_BP_ALL	GO:0007409~axonogenesis	159	2.19674	4.96307e-05	SEMA5A, CYFIP1, SEMA5B, RAB3A, STK11, CDH4, SYNGAP1, ZFYVE27, KIF5C, KIF5B, KIF5A, DAG1, TNR, NRCAM, PLXNC1, EPHB2, EPHB3, CHRNB2, EPHA5, EPHA4, SEMA6C, SZT2, EPHA7, SEMA6A, DSCAM, UNC5A, UNC5B, EPHA8, SEMA6D, WNT5A, IFRD1, OMG, ISLR2, TBR1, KERA, UNC5D, ANK3, ISL1, FOXP1, KEL, SLC9A6, ULK2, ULK1, VCL, RTN4R, MACF1, BRSK1, CSF1R, NUMBL, NOTCH1, CRABP2, CNP, DLX5, STXBP1, FBXO45, LPAR3, PSEN1, RTN…	5589	307	13824	1.28103	0.42808	0.00289504	0.00280092
GOTERM_BP_ALL	GO:0048812~neuron projection morphogenesis	207	2.85991	3.60614e-06	CYFIP1, SYNGAP1, ZFYVE27, DPYSL4, DAG1, EPHB2, EPHB3, MEF2A, EPHA5, EPHA4, EPHA7, UNC13A, RBFOX2, UNC5A, UNC5B, EPHA8, MAP1S, IFRD1, OMG, ISLR2, ANK3, UNC5D, ISL1, KEL, ULK2, ULK1, OBSL1, MACF1, NUMBL, CRABP2, STXBP1, NEDD4L, LPAR3, NYAP2, KALRN, PRKCZ, KLK8, SPAST, FLRT3, MAP2, EPB41L3, APOE, NTNG2, SS18L1, FN1, BRAF, GP5, DCLK1, PTK2, NFATC4, EXT1, ROBO2, NRP2, ECM2, PTPRO, VLDLR, ROBO1, GLI2, …	5589	400	13824	1.28	0.0397849	0.000349982	0.000338604
GOTERM_BP_ALL	GO:0000226~microtubule cytoskeleton organization	182	2.51451	1.55469e-05	MAP10, IFT172, CCNF, GCC2, STMN4, CDC14A, SLK, CAPN6, CHORDC1, DAG1, ZNF207, TEKT2, CEP250, RCC1, NEK2, CEP97, GAS2L3, CEP135, FBXW5, DNAAF2, MAP1S, CEP131, CSNK1D, MID1, EML1, KNSTRN, EML2, SGO1, CLIP3, CLIP1, DYNC1LI2, KATNAL1, ZW10, MAP1A, MAP7D2, AKAP9, PHLDB2, OBSL1, KPNB1, LLGL2, BRSK1, CUL7, TUBGCP2, TNKS, PLA2G3, WDR62, SKA3, PRKCZ, SKA1, CAMSAP2, PKHD1, SPAST, MAP2, FIGNL1, TPR, MAP7, AB…	5589	352	13824	1.27888	0.160567	0.0011869	0.00114832
GOTERM_BP_ALL	GO:0050920~regulation of chemotaxis	77	1.06383	0.00550795	SEMA5A, ROBO2, SEMA5B, BMPR2, CXCL8, CSF1, SERPINE1, CXCL14, ROBO1, TMEM102, KDR, PLXNC1, LBP, FEZF2, SEMA6C, PDGFRA, SEMA6A, DSCAM, SEMA6D, SWAP70, DAPK2, WNT5A, ADAM10, TBR1, ANO6, PGF, F7, CREB3, ADAM17, PRKD1, GAS6, SCG2, MET, USP14, NOTCH1, SEMA3C, SEMA3D, SEMA3A, SEMA3B, PDGFB, SEMA3E, SEMA3F, PLA2G7, EFNB2, C5, PLXNA2, PLXNA1, STAP1, PTK2B, STX4, NCKAP1L, SLIT2, STX3, PLXNA4, WNT3, PLXNA3,…	5589	149	13824	1.27822	1	0.136283	0.131852
GOTERM_BP_ALL	GO:0006937~regulation of muscle contraction	47	0.649351	0.0317526	HDAC4, MYLK2, DOCK5, RYR2, DOCK4, SRF, ATP2A2, ATP1A2, ATP2A1, SLC9A1, RGS2, ARHGAP42, GPER1, GJA5, NPPA, ZC3H12A, ANXA6, CTNNA3, TNNI3, NKX2-5, PRKG1, DSP, MYOCD, CAV3, JUP, SPHK1, TNNC1, TACR2, TACR1, ATP1B1, NPNT, ACE2, EHD3, SCN10A, P2RX4, ADORA2B, P2RX1, RNF207, KCNMA1, MYL3, HRC, CASQ2, PKP2, DSG2, PDE5A, DSC2, MYH7	5589	91	13824	1.27749	1	0.447958	0.433395
GOTERM_BP_ALL	GO:0046488~phosphatidylinositol metabolic process	48	0.663167	0.0303313	PIGS, MTMR1, CSF1R, MTMR2, PIGU, SLC27A1, MTMR3, PIGO, INPP1, PTPRQ, PGAP3, PIGN, PLEK, PDGFB, PIK3CB, PIGV, MTMR6, PIGX, MTMR7, PIK3C2B, MTM1, INPP5B, INPP5A, IMPA1, IMPA2, INPP5E, BPNT1, PIP5K1B, PIP4K2C, PDGFRB, TMEM150A, SACM1L, ALG5, OCRL, SYNJ2, EFR3B, FAM126A, FIG4, PYURF, DPM2, PIGB, PIK3CA, SYNJ1, PI4KA, PLCH2, PIGG, PLCD4, GPLD1	5589	93	13824	1.27661	1	0.435899	0.421728
GOTERM_BP_ALL	GO:1903322~positive regulation of protein modification by small protein conjugation or removal	50	0.690799	0.0276866	KDM1A, LRRK2, PHF23, UBE3A, PTPN22, ARRB2, BRCA1, SART3, ZC3H12A, FBXO4, RNF111, TRIM67, ARRDC4, PIAS3, FBXW7, RIPK2, SPHK1, ARRDC3, AXIN1, ARNT, TICAM1, SENP2, RNF40, PIAS1, GNL3, CDC20B, TBC1D7, PELI1, BIRC3, HDAC4, PSMD10, VCP, PAXIP1, DCUN1D5, DCUN1D3, CTR9, DCUN1D1, PRICKLE1, RCHY1, UBB, UBQLN1, PTK2B, FANCI, ANGPT1, SMURF1, PLK1, PTK2, CHFR, CCDC22, FGFR3	5589	97	13824	1.27496	1	0.411097	0.397732
GOTERM_BP_ALL	GO:0030900~forebrain development	134	1.85134	0.00026537	KDM1A, DIXDC1, RAX, ARHGAP35, NDST1, FGF8, CDH2, TNR, PITX2, EPHB2, CDON, EPHB3, CHRNB2, EPHA5, SZT2, NKX2-6, SMARCC2, AGTPBP1, KDM2B, SECISBP2, WNT5A, TBR1, RPGRIP1L, ISL1, FOXP2, BCAN, RFX4, NOTCH3, CSF1R, NUMBL, NOTCH1, UBA6, FUT10, SLC1A2, CHRD, HTRA2, FBXO45, WDR62, PSEN1, HIF1A, RTN4, KIF3A, NEUROD6, TTC21B, BTBD3, MYH10, PLXNA4, PLXNA3, SLC4A10, DCLK2, XRCC1, NR2F2, HOOK3, TRAPPC9, DCLK1, …	5589	260	13824	1.27477	0.949609	0.0119501	0.0115616
GOTERM_BP_ALL	GO:0007411~axon guidance	84	1.16054	0.00408285	SEMA5A, ROBO2, SEMA5B, DRAXIN, NRP2, BMPR2, USP33, PTPRO, GLI2, ROBO1, CDH4, KIF5C, CHL1, KIF5B, ZNF280C, KIF5A, DAG1, NRCAM, PLXNC1, FEZF2, EPHB2, EPHB3, EPHA5, EPHA4, SEMA6C, EPHA7, SEMA6A, DSCAM, UNC5A, UNC5B, EPHA8, SEMA6D, WNT5A, UNC5D, ANK3, ETV4, ISL1, FOXP1, MATN2, RNF165, CSF1R, SEMA3C, LAMA2, DLX5, SEMA3D, SEMA3A, SEMA3B, CRMP1, SEMA3E, SEMA3F, EFNB2, RELN, FLRT3, ERBB2, SLIT1, PLXNA2, …	5589	163	13824	1.27465	1	0.1064	0.102941
GOTERM_BP_ALL	GO:0010631~epithelial cell migration	90	1.24344	0.0031618	SCARB1, PTPRR, BMPR2, FLT4, PTPN23, ETS1, PTPRG, LOXL2, ROBO1, EPB41L4B, BMPER, CAPN7, ZC3H12A, KDR, ENPP2, CTSH, CYP1B1, EPHB4, CCBE1, BCAS3, PDPK1, ANXA3, PRKCE, KRT2, PLEKHG5, WNT5A, PRKCA, VASH1, MMP9, RHOA, TGFBR1, DCN, NUP93, PTP4A2, PTP4A3, KIT, PECAM1, ADAM9, MYH9, EVL, WDPCP, ITGB1BP1, PRKD1, MET, GPLD1, EPHA2, HDAC5, PAXIP1, NOTCH1, SRF, SEMA3A, PDGFB, PRCP, HIF1A, HDAC9, HDAC6, HDAC7, …	5589	175	13824	1.27205	1	0.0866071	0.0837915
GOTERM_BP_ALL	GO:0030029~actin filament-based process	254	3.50926	5.15987e-07	CYFIP1, NCKAP1, DIXDC1, FZD10, FNBP1L, EPS8, ALKBH4, BAIAP2L1, GJA5, MYOZ3, SYNPO, MEF2A, EPHA5, PRKCI, MEF2C, ACTN2, LIMCH1, PRKCE, ACTN1, CACNA2D1, DAPK3, SERPINF2, AP1AR, ACTN4, MYO7A, CD2AP, BCR, DAAM1, PRKAR1A, DAAM2, TLN1, EPHA1, LLGL2, EPB41, FLII, LPAR1, PCDH15, IQGAP2, STRIP1, ABR, EPB41L5, NUAK2, EPB41L1, EPB41L2, EPB41L3, TRPM7, NCKAP1L, NKX2-5, GPM6B, S100A10, CARMIL1, JUP, IQSEC2, NE…	5589	494	13824	1.27176	0.00579215	6.677e-05	6.45993e-05
GOTERM_BP_ALL	GO:0090132~epithelium migration	91	1.25725	0.00303014	SCARB1, PTPRR, BMPR2, FLT4, PTPN23, ETS1, PTPRG, LOXL2, ROBO1, EPB41L4B, FGF8, BMPER, CAPN7, ZC3H12A, KDR, ENPP2, CTSH, CYP1B1, EPHB4, CCBE1, BCAS3, PDPK1, ANXA3, PRKCE, KRT2, PLEKHG5, WNT5A, PRKCA, VASH1, MMP9, RHOA, TGFBR1, DCN, NUP93, PTP4A2, PTP4A3, KIT, PECAM1, ADAM9, MYH9, EVL, WDPCP, ITGB1BP1, PRKD1, MET, GPLD1, EPHA2, HDAC5, PAXIP1, NOTCH1, SRF, SEMA3A, PDGFB, PRCP, HIF1A, HDAC9, HDAC6, H…	5589	177	13824	1.27165	1	0.0846485	0.0818966
GOTERM_BP_ALL	GO:0043241~protein complex disassembly	55	0.759878	0.0220818	SMARCB1, WDR1, PLEK, LMOD1, STMN4, LMOD2, EPS8, GLE1, MTRF1, KIF19, CFL2, OGFOD1, ARID2, APC2, UPF1, SMARCC1, SMARCC2, ACTN2, TMOD3, SWAP70, KIF24, IRAK3, ARID1A, MID1, ETF1, KIF2C, KIF2B, MRRF, NAPB, SMARCD1, PLEKHH2, SMARCD2, SMARCD3, CAPG, ADD1, HDAC6, GSPT1, ADD2, LIMA1, SPAST, GAS2L2, CLASP1, HSPA8, CARMIL1, DMTN, NCKAP5L, PYM1, MICAL2, SMARCA4, SETX, VIL1, KIF18A, KIF18B, F2RL1, ABCE1	5589	107	13824	1.27139	1	0.35312	0.34164
GOTERM_BP_ALL	GO:0090130~tissue migration	94	1.2987	0.0026675	SCARB1, PTPRR, BMPR2, FLT4, PTPN23, ETS1, ACTG2, PTPRG, LOXL2, ROBO1, EPB41L4B, FGF8, BMPER, CAPN7, ZC3H12A, KDR, ENPP2, CTSH, CYP1B1, EPHB4, CCBE1, BCAS3, PDPK1, ANXA3, PRKCE, KRT2, PLEKHG5, WNT5A, PRKCA, VASH1, MMP9, RHOA, TGFBR1, DCN, ACTA2, NUP93, PTP4A2, ACTA1, PTP4A3, KIT, PECAM1, ADAM9, MYH9, EVL, WDPCP, ITGB1BP1, PRKD1, MET, GPLD1, EPHA2, HDAC5, PAXIP1, NOTCH1, SRF, SEMA3A, PDGFB, PRCP, H…	5589	183	13824	1.27051	1	0.0766088	0.0741183
GOTERM_BP_ALL	GO:0010770~positive regulation of cell morphogenesis involved in differentiation	57	0.78751	0.0201852	ROBO2, BMPR2, TGFB1I1, TRIOBP, ROBO1, PREX1, STK11, CDH4, ZFYVE27, NEFL, DSCAM, FBXW8, ISLR2, NRG1, TGFBR1, PAX8, MAPT, ARHGEF7, OBSL1, PAFAH1B1, CAMK2B, MACF1, CUL7, NOTCH1, CRABP2, SRF, TWIST1, LPAR3, KALRN, CDC42, EPB41L5, CUX2, RELN, ZNF703, GCNT2, FLNA, ALX1, WNT3, BCL9L, S100A10, WWTR1, CARMIL1, DMTN, TGFB1, SEMA4D, SS18L1, TRPV2, FN1, BRAF, DAB2, RGCC, STK25, CAPRIN1, CAPRIN2, PLXNB2, PLXN…	5589	111	13824	1.27014	1	0.333693	0.322845
GOTERM_BP_ALL	GO:1902115~regulation of organelle assembly	60	0.828958	0.0176527	LRSAM1, CSF2, EHMT2, LRRK2, PHF23, SENP6, TBC1D30, PIP4K2B, PIP4K2C, CEP97, BBS4, SH3GLB1, EDN1, MEF2C, CEP135, CEP295, PATL2, ATXN2L, HCK, WRAP73, FEZ1, MAK, FEZ2, TBC1D7, LCP1, SAXO1, BLK, TSG101, MTMR3, SDC4, NPRL2, HTT, AMBRA1, RNF4, MTM1, ATXN2, SCFD1, TPR, TBC1D14, TBC1D12, CEP76, ATG5, PLK4, CAV3, PLK1, MSN, PAN2, CYLD, PIKFYVE, PINK1, PAN3, IL5, CNOT1, CENPJ, CNOT2, CHMP2B, RAB3GAP2, TRIM…	5589	117	13824	1.26843	1	0.304806	0.294897
GOTERM_BP_ALL	GO:0016049~cell growth	146	2.01713	0.000198727	SEMA5A, CYFIP1, SEMA5B, CCAR2, RIMS2, RIMS1, STK11, CDH4, ZFYVE27, TNR, ENPP1, PLXNC1, ROS1, TSPYL2, SEMA6C, EPHA7, UNC13A, SEMA6A, KDM2B, DSCAM, SEMA6D, WNT5A, IFRD1, ADAM10, ISLR2, ST7L, ADAM17, BIN3, SLC9A6, ADAM15, XRN2, ULK2, ULK1, VCL, PSMD10, NOTCH2, RTN4R, MACF1, CRABP2, DCUN1D3, NEDD4L, LPAR3, RASAL1, PHB, PRKCZ, RTN4, RASGRP4, CYP27B1, EPB41L5, FLRT3, ABL1, PLXNA2, PLXNA1, APOE, PLXNA4,…	5589	285	13824	1.26709	0.893274	0.00932194	0.00901888
GOTERM_BP_ALL	GO:0090150~establishment of protein localization to membrane	105	1.45068	0.00167388	PID1, PDCD5, CNST, CDH2, KIF5B, SEC62, SEC63, PLS1, SH3GLB1, PRKCI, ACTN2, PDZK1, ACSL3, ANK3, CLIP3, OXA1L, CLIP1, PKP2, BLZF1, EPHA2, MACF1, CEMIP, PKDCC, ARL6, GOLGA7B, BAG6, SPTBN1, S100A10, TCAF1, JUP, NUP155, CAV3, HSPA4, BRAF, VIL1, DLG1, EHD3, CDK5, WNK3, REEP2, SRPRA, SRPRB, DPP10, RTP2, C2CD5, MTCL1, ZFAND2B, SRP54, CHM, SYNE3, TRAM2, MAIP1, IKBKB, GPER1, FLOT1, FLOT2, AMN, HSP90AA1, TM…	5589	205	13824	1.26688	1	0.0541511	0.0523906
GOTERM_BP_ALL	GO:0016331~morphogenesis of embryonic epithelium	63	0.870406	0.0154487	RET, RARG, SETD2, CITED2, IFT172, SIX1, CELSR1, ARHGAP35, GLI2, MED12, FGF8, PRKACA, IFT57, PRKACB, CC2D2A, BBS4, TP63, PHACTR4, KDM6A, APAF1, KDM2B, OSR1, IPMK, WNT5A, WNT9B, SHROOM3, HNF1B, ARID1A, AR, KAT2A, PAX8, MTHFD1, LAMA5, LUZP1, SDC4, TWIST1, PRICKLE1, HIF1A, LRP6, CECR2, EPB41L5, MTHFD1L, RDH10, DVL2, ALX1, IRX1, JAG2, TFAP2A, ST14, SEC24B, GLMN, SEMA4C, PCDH8, FZD6, KDF1, IFT122, GRHL…	5589	123	13824	1.26688	1	0.274758	0.265826
GOTERM_BP_ALL	GO:0007368~determination of left/right symmetry	42	0.580271	0.0494298	NOTCH1, CITED2, IFT172, SRF, DNAH5, LRRC6, PSEN1, PKD2, HIF1A, DYNC2LI1, IFT74, FGF8, ARL13B, TBC1D32, KIF3A, TBX20, RTTN, IFT57, PITX2, NKX2-5, CC2D2A, ACVR1, CCDC39, DNAI2, DNAH11, MEF2C, ALG5, WNT5A, AP1B1, AXIN1, MICAL2, FOXJ1, RPGRIP1L, ACVR2B, TBX3, BICC1, ACVR2A, AHI1, DAAM2, MKS1, NODAL, CCDC40	5589	82	13824	1.26688	1	0.590573	0.571373
GOTERM_BP_ALL	GO:0001841~neural tube formation	43	0.594087	0.0471557	RARG, SETD2, LUZP1, SDC4, CITED2, IFT172, TWIST1, PRICKLE1, CELSR1, HIF1A, ARHGAP35, LRP6, MED12, CECR2, MTHFD1L, DVL2, ALX1, PRKACA, IFT57, PRKACB, CC2D2A, BBS4, PHACTR4, KDM6A, ST14, SEC24B, KDM2B, APAF1, SEMA4C, GLMN, IPMK, WNT5A, FZD6, IFT122, SHROOM3, GRHL3, ARID1A, KAT2A, MTHFD1, PTK7, MKS1, PLXNB2, NODAL	5589	84	13824	1.26616	1	0.570225	0.551687
GOTERM_BP_ALL	GO:1903364~positive regulation of cellular protein catabolic process	45	0.621719	0.0429385	PSMD10, VCP, RNF14, ZFAND2A, LRRK2, GBA, RNF19B, PRICKLE1, PSEN1, RCHY1, NKD2, NUB1, RNF19A, UBQLN1, PTK2B, ARIH1, BBS7, DACT1, TRIM67, BCAP31, PLK3, USP5, FBXW7, SMURF1, PLK1, DAB2IP, MSN, CSNK1D, CBFA2T3, SIRT2, PTK2, CHFR, PIAS1, RNF144A, RNF144B, DAB2, PSMC6, RNF125, PSMC4, MDM2, CCDC22, TRIB1, FBXL5, TRIB2	5589	88	13824	1.26482	1	0.535329	0.517925
GOTERM_BP_ALL	GO:0031175~neuron projection development	295	4.07571	1.13979e-07	RB1, CYFIP1, GFI1, STMN4, SYNGAP1, ZFYVE27, DPYSL4, HERC1, ALKBH1, DAG1, EPHB2, EPHB3, MEF2A, EPHA5, EPHA4, PRKCI, EPHA7, MEF2C, UNC13A, RBFOX2, UNC5A, UNC5B, EPHA8, MAP1S, IFRD1, OMG, ISLR2, ANK3, UNC5D, ISL1, UHMK1, KEL, ULK2, ULK1, PRKD1, OBSL1, MACF1, NUMBL, CRABP2, STXBP1, LPAR1, NEDD4L, LPAR3, NYAP2, KALRN, PRKCZ, KLK8, IGSF9, SPAST, FLRT3, MAP2, EPB41L3, APOD, TSPAN2, APOE, NTNG2, SS18L1, …	5589	577	13824	1.26458	0.00128235	1.8331e-05	1.77351e-05
GOTERM_BP_ALL	GO:0043393~regulation of protein binding	69	0.953302	0.011854	KDM1A, WFIKKN1, HFE, LRRK2, USP33, ARRB1, ARRB2, PARK7, PTPRF, CRTAC1, RUVBL2, FLOT1, LDLRAP1, DACT1, CDON, MEF2C, ITGA4, WNT5A, NRG1, TFIP11, TEX14, TRAF2, TICAM1, MMP9, TGFBR1, GTPBP4, TIAM1, FRMD7, ADAM15, TMBIM6, MAPRE3, ITGB1BP1, ARHGEF7, HDAC4, HDAC5, SMARCD3, ROCK1, EPB41, PDGFB, CRMP1, RFNG, PSEN1, ADD1, ADD2, SPTA1, CDC42, EPB41L5, MAPK8, ABL1, MAPK3, SPAG9, TNFSF18, ACE, ANGPT1, PLCL1, …	5589	135	13824	1.2642	1	0.228515	0.221086
GOTERM_BP_ALL	GO:0006473~protein acetylation	69	0.953302	0.011854	ZNF451, SMARCB1, TRRAP, ARRB1, YEATS4, JADE3, PARK7, BRCA1, MECP2, RPS6KA5, ING3, SIN3A, RUVBL2, SAP130, RUVBL1, WDR5, EPC2, KAT7, NOS1, MAP3K7, NCOA1, BRD1, MYOCD, ESCO1, PIH1D1, MSL3, WDR75, ISL1, SIRT1, SUPT7L, MSL1, KAT2B, KAT2A, KAT6B, EHHADH, KAT6A, NAA60, PAXIP1, CTBP1, TAF9, TWIST1, TAF5L, BAG6, EP400, NAA25, DMAP1, BRD8, KANSL1L, BRD7, PCK1, TAF9B, MAPK3, CREBBP, BRPF1, TGFB1, NAA10, TAF…	5589	135	13824	1.2642	1	0.228515	0.221086
GOTERM_BP_ALL	GO:0006352~DNA-templated transcription, initiation	46	0.635535	0.0409834	ZNF451, CRCP, PAXIP1, RRN3, THRA, SRF, TAF9, TWIST1, RSF1, TTF1, MED16, GTF2E1, MED12, TAF7L, SNAPC5, MED14, BCLAF1, MED13, TAF1B, HEY2, TAF9B, NKX2-5, ATF7IP, WNT10B, TAF12, BRF1, NCOA6, SMARCA5, HNF1B, TFB2M, GTF2F1, MED4, MED6, SETX, MED24, PSMC6, ERCC3, PSMC4, THRAP3, TBPL2, PSMC1, POLR1E, IRF8, TCF4, TAF6, TAF5	5589	90	13824	1.2642	1	0.521935	0.504967
GOTERM_BP_ALL	GO:0048705~skeletal system morphogenesis	93	1.28489	0.00342165	RARG, SETD2, WDR48, SPEF2, THRA, CITED2, HHIP, NAB1, ZFAND5, EIF4A3, SIX1, HOXA11, MED12, NPPC, FGF6, NDST1, NIPBL, CYP26B1, HYAL2, ANXA6, FLVCR1, ACP5, SLC39A3, CSGALNACT1, OSR2, PDGFRA, MEF2C, MMP2, AXIN1, WNT9B, ARID5B, IFT80, PAX5, WNT9A, OTOR, TGFBR1, RUNX2, PEX7, MMP14, PHOSPHO1, COL2A1, MMP16, MATN1, HOXB3, HOXB2, ROR2, FREM1, DSCAML1, PAPPA2, FBN2, COL13A1, DLX5, SATB2, COL11A1, ANKRD11, …	5589	182	13824	1.2639	1	0.0929429	0.0899213
GOTERM_BP_ALL	GO:0007126~meiotic nuclear division	70	0.967118	0.0113446	TOP2A, TDRKH, MRE11, SYCP2, SPO11, SYCP1, EHMT2, SMC3, BRCA2, SMC4, SMC2, M1AP, ING2, CYP26B1, SPATA22, RPS6KA2, MAEL, MEIOC, MEIOB, HORMAD1, HFM1, WNT5A, TEX11, TEX12, TEX14, TEX15, SIRT2, SMC1B, CDC25B, SGO1, RAD51B, TERB1, SGO2, RAD51C, ESPL1, MSH3, MSH4, DMC1, FKBP6, DPEP3, ROCK1, TUBGCP2, PSMD13, UBR2, FBXO43, BAG6, SYCE1, DSN1, SLX4, RAD21, ASZ1, HSF1, MSX1, PLK1, TDRD9, FANCA, OSM, MLH1, W…	5589	137	13824	1.2638	1	0.222504	0.21527
GOTERM_BP_ALL	GO:0071560~cellular response to transforming growth factor beta stimulus	71	0.980934	0.0108576	ZNF451, ITGB5, CITED2, ZFYVE9, TGFB1I1, PDCD5, ARRB2, DUSP15, ING2, STK11, HYAL2, STK16, ADAMTSL2, ANKRD1, SOX6, RNF111, SOX5, ACVR1, MYOCD, MEF2C, PDPK1, ITGA3, WNT5A, FOS, NPNT, LEMD3, SIRT1, TGFBR1, TGFBR3, ADAM17, COL4A2, CD109, ADAM9, FBN2, USP15, PXN, NREP, MTMR4, GLG1, EPB41L5, FUT8, MAPK7, CHST11, SNX25, PRDM16, ZNF703, GCNT2, FYN, SKIL, BCL9L, WWOX, SKOR1, TGFB1, CAV3, SMURF2, USP9X, SMU…	5589	139	13824	1.26341	1	0.214825	0.207841
GOTERM_BP_ALL	GO:0071559~response to transforming growth factor beta	72	0.99475	0.0103922	ZNF451, ITGB5, CITED2, ZFYVE9, TGFB1I1, PDCD5, ARRB2, DUSP15, ING2, STK11, HYAL2, STK16, ADAMTSL2, ANKRD1, SOX6, RNF111, SOX5, ACVR1, MYOCD, MEF2C, PDPK1, ITGA3, WNT5A, FOS, NPNT, LEMD3, SIRT1, TGFBR1, TGFBR3, ADAM17, COL4A2, CD109, ADAM9, FBN2, USP15, PXN, NREP, MTMR4, GLG1, EPB41L5, FUT8, MAPK7, CHST11, SNX25, PRDM16, ZNF703, GCNT2, FYN, SKIL, BCL9L, WWOX, SKOR1, ZFHX3, TGFB1, CAV3, SMURF2, USP…	5589	141	13824	1.26303	1	0.207459	0.200714
GOTERM_BP_ALL	GO:0045995~regulation of embryonic development	49	0.676983	0.0356675	CSF2, WNT2B, KDM1A, TENM4, TRAF3IP1, SIX1, CELSR1, NIPBL, HNF4A, DAG1, PRKACA, PRKACB, HES7, OSR2, OSR1, RBM19, WNT5A, HNF1B, DUSP6, AR, GPR161, PHLDB2, PAFAH1B1, LAMA5, NOTCH1, LAMA2, LAMA1, LAMA4, NR2C2, GATA1, MAPK7, DVL2, E4F1, OTX2, CLASP1, STOX1, SEC24B, DMRT2, INSR, GRHL3, KLF4, SULF1, PTK7, COL5A2, MKS1, NODAL, BMPR1A, NFE2L2, FGFR1	5589	96	13824	1.26248	1	0.482047	0.466375
GOTERM_BP_ALL	GO:0032989~cellular component morphogenesis	525	7.25338	1.17646e-12	RB1, CYFIP1, PID1, IFT172, FNBP1L, LIPA, PTPDC1, EPS8, PREX1, ZFYVE27, SYNGAP1, DPYSL4, CEP97, MEF2A, MEF2C, UNC13A, RBFOX2, UNC5A, MAP1S, UNC5B, DNAAF2, DAPK3, RFX2, IFT80, RFX1, UNC5D, ISL1, AR, BIN3, IFT81, PRKAR1A, RFX4, MTMR2, CRABP2, NEDD4L, PLA2G3, PRDM14, NYAP2, PRKCZ, HIF1A, GATA1, DYNC2LI1, EPB41L5, FLRT3, EPB41L3, ALX1, NKX2-5, ATG5, S100A10, ST14, NEBL, FN1, BRAF, CDC7, GP5, NFATC4, C…	5589	1030	13824	1.26073	1.32451e-08	5.51859e-10	5.33918e-10
GOTERM_BP_ALL	GO:0032874~positive regulation of stress-activated MAPK cascade	53	0.732246	0.0296913	FLT4, FZD10, DUSP15, RASSF2, ZC3H12A, FCER1A, MAP3K7, MAP3K5, ANKRD6, EPHA4, EDN1, UNC5CL, SYK, RIPK2, MINK1, SERPINF2, WNT5A, AXIN1, GAB1, TRAF2, MID1, EDAR, TRAF4, TLR6, TNIK, NOD1, NOD2, FGD2, PDCD10, DVL2, RPS3, PTK2B, RIPK1, ZNF622, XDH, SASH1, SPAG9, MAP3K3, PTPN1, FZD5, SEMA4C, DAB2IP, EIF2AK2, CD40LG, STK25, TAOK1, TRPV4, TAOK2, CD27, F2RL1, ERCC6, LTBR, NOX1	5589	104	13824	1.2605	1	0.430753	0.416749
GOTERM_BP_ALL	GO:0006261~DNA-dependent DNA replication	54	0.746062	0.0283691	TOP2A, SMARCAL1, MRE11, PID1, MCM7, TONSL, SMC3, BRCA2, POLB, HELB, TOPBP1, UPF1, PARP3, TIPIN, RFC4, PARP1, LIG1, FBXW7, ATRX, LIG3, BAZ1A, SENP2, MMS22L, RRM2B, CCNE2, MCM3, DNA2, MCM6, SLBP, BLM, PCNA, RNASEH2A, BOD1L1, PRIMPOL, ORC5, PURA, ORC4, WRN, CDC45, POLD1, ORC3, MCMBP, ZRANB3, MGME1, POLN, GINS4, DONSON, CDC7, TICRR, POLA1, STAG2, POLE2, CDK2, SLC25A33	5589	106	13824	1.26005	1	0.41749	0.403917
GOTERM_BP_ALL	GO:0048193~Golgi vesicle transport	83	1.14673	0.00643865	ARF4, CHIC2, ATP8A1, GCC2, AP4M1, GOLGA5, LAMP1, AP1G1, CREB3L2, GOLGA1, MYO18A, ANKFY1, CCDC93, RAB8A, GABARAPL2, COG7, COG6, COG5, LMAN1L, COG3, COG1, WIPI1, AP1AR, NRBP1, RINT1, TRAPPC6A, VAMP7, RER1, ZW10, PRKD1, SEC22B, STEAP2, ERGIC2, SEC22A, EXOC2, SEC22C, SEC23A, NBAS, LMAN2L, CUL3, COPB1, USO1, GOSR1, HTT, NKD2, STX10, CYTH3, LMAN1, SNX2, SPAST, VPS54, TBC1D14, STXBP6, SEC23B, EPS15, ATP…	5589	163	13824	1.25948	1	0.151431	0.146508
GOTERM_BP_ALL	GO:0070997~neuron death	84	1.16054	0.00616603	RB1, GABRB3, DRAXIN, LRRK2, ITSN1, KIF14, ATN1, SIX1, PARK7, GRIK2, POLB, MECP2, CASP9, FAM134B, FGF8, SYNGAP1, AIFM1, DPYSL4, FAM162A, CHL1, ALKBH1, TRIM2, NEFL, TP63, MAP3K5, MAGI1, MAP2K4, DAXX, EPHA7, PRKCI, MEF2C, APAF1, KDM2B, UNC5B, FBXW7, LIG4, ISL1, SIRT1, PIK3CA, TMEM259, RASA1, DDIT3, BIRC5, ADAM8, STAMBP, ADNP, TNFRSF21, ROCK1, STXBP1, XIAP, NDNF, AMBRA1, PSEN1, HIF1A, KLK6, NLRP8, ER…	5589	165	13824	1.2592	1	0.14707	0.142289
GOTERM_BP_ALL	GO:0060541~respiratory system development	85	1.17436	0.00590519	ERRFI1, RARG, RAB3A, BMPR2, THRB, WNT2B, SPEF2, THRA, NUMA1, HHIP, FLT4, CTSZ, SIX1, TCF21, PLOD3, CELSR1, ABCA12, LIPA, HS6ST1, RXFP1, HSPB11, GLI2, ADAMTS2, FGF8, MAN1A2, ADAMTSL2, RSPO2, DAG1, CTSH, PITX2, TNS3, CCBE1, CCDC39, PDGFRA, MYOCD, IGFBP5, ITGA3, WNT5A, AXIN1, RPGRIP1L, FOXP2, RC3H2, FOXP1, MMP14, LOX, NUMB, CHI3L1, WDPCP, STK40, CCDC40, LAMA5, PKDCC, NOTCH1, DLX5, EPAS1, SRF, LRP6, …	5589	167	13824	1.25893	1	0.142357	0.137729
GOTERM_BP_ALL	GO:0048646~anatomical structure formation involved in morphogenesis	462	6.38298	4.50242e-11	IFT172, COL12A1, SERPINE1, FNBP1L, ELK3, GJA5, ZC3H12A, CYP1B1, PRKACA, CEP97, PKNOX1, PRKACB, WLS, HES7, MEF2A, CCBE1, MEF2C, DNAAF2, RFX2, PRKCA, IFT80, WDR72, RFX1, ISL1, AR, MTHFD1, IFT81, PRKAR1A, RFX4, HOXB3, PRKD1, GPLD1, MTMR2, ENPEP, PLA2G3, PRDM14, HIF1A, GATA1, MTDH, C3, DYNC2LI1, RRP7A, EPB41L5, C5, C6, OCSTAMP, RDH10, EPB41L3, ALX1, RDH13, NKX2-5, WNT10B, STARD13, ST14, FZD5, NEBL, F…	5589	908	13824	1.25851	5.06882e-07	1.49083e-08	1.44236e-08
GOTERM_BP_ALL	GO:0032984~macromolecular complex disassembly	59	0.815142	0.0226264	HBS1L, SMARCB1, WDR1, PLEK, LMOD1, STMN4, LMOD2, EPS8, GLE1, MTRF1, KIF19, CFL2, KIF5B, OGFOD1, ARID2, APC2, UPF1, SMARCC1, SMARCC2, ACTN2, TMOD3, SWAP70, KIF24, IRAK3, TFIP11, ARID1A, MID1, ETF1, KIF2C, KIF2B, MRRF, NAPB, SMARCD1, PLEKHH2, SMARCD2, SMARCD3, MTIF2, CAPG, ADD1, HDAC6, GSPT1, ADD2, LIMA1, SPAST, GAS2L2, CLASP1, HSPA8, CARMIL1, DMTN, NCKAP5L, PYM1, MICAL2, SMARCA4, SETX, VIL1, KIF18…	5589	116	13824	1.25804	1	0.358772	0.347108
GOTERM_BP_ALL	GO:0007010~cytoskeleton organization	449	6.20337	9.80306e-11	MAP10, CYFIP1, NCKAP1, IFT172, STMN4, FZD10, EPS8, ALKBH4, CEP97, MEF2A, PRKCI, MEF2C, MAP1S, DNAAF2, PRKCE, DAPK3, SERPINF2, EML1, KNSTRN, EML2, CD2AP, BCR, DYNC1LI2, DAAM1, DAAM2, PRKAR1A, MAP1A, FLII, PLA2G3, WDR62, IQGAP2, SKA3, PRKCZ, SKA1, ABR, EPB41L5, EPB41L1, EPB41L2, FIGNL1, EPB41L3, CEP72, NCKAP1L, NKX2-5, CEP76, S100A10, PLK4, PLK3, NEBL, PLK1, BRAF, LARP4, CYLD, FAT1, SASS6, HRG, CEP…	5589	883	13824	1.25772	1.10363e-06	2.98278e-08	2.88581e-08
GOTERM_BP_ALL	GO:0070585~protein localization to mitochondrion	62	0.85659	0.0197773	OSCP1, MIPEP, LRRK2, PDCD5, MAIP1, HK2, HK1, CHCHD4, DTWD2, NPEPPS, IMMP2L, RUVBL1, SNIP1, PMPCA, SH3GLB1, CDKL2, SREBF1, HSP90AA1, LRRC46, FBXW7, STARD7, CSNK2A2, PAM16, ELMOD1, TOMM34, WDR75, NRG1, TIMM22, TIMM21, ATG13, TOMM40L, KAT2A, DDIT3, TOMM40, GLS2, TIMM9, HTRA2, TIMM50, UGCG, CYB5R1, SAMM50, SLC17A9, ABLIM3, GRPEL1, U2AF2, MICALL2, MFN2, PLAGL2, FZD5, MTX1, MTX2, HSPA4, MTX3, MTERF4, P…	5589	122	13824	1.25699	1	0.33033	0.319591
GOTERM_BP_ALL	GO:0030308~negative regulation of cell growth	63	0.870406	0.0189129	SEMA5A, SEMA5B, DRAXIN, DDX3X, BMPR2, CCAR2, STK11, HNF4A, HYAL2, TNR, DACT3, ENPP1, TSPYL2, SEMA6C, EPHA7, SEMA6A, SEMA6D, WNT5A, IFRD1, SIRT1, ST7L, PSRC1, ADAM15, CDHR2, NDUFS3, ULK2, RTN4R, SEMA3C, SEMA3D, SEMA3A, DCUN1D3, SEMA3B, FOXK1, SEMA3E, RNF6, SEMA3F, PHB, RTN4, CYP27B1, WNT11, SH3BP4, MSX1, SLIT2, RBBP7, WNT3, PLXNA3, SEMA4A, TGFB1, SEMA4D, RYK, SEMA4C, SEMA4F, OSGIN2, SEMA4G, SMARCA…	5589	124	13824	1.25666	1	0.321633	0.311177
GOTERM_BP_ALL	GO:1903829~positive regulation of cellular protein localization	128	1.76844	0.000775713	PDCD5, PARK7, ABCA12, IPO5, NPEPPS, STK11, CNST, KIF5B, ZC3H12A, RUVBL1, SNIP1, KAT7, PRKACA, PLS1, CDKL2, SH3GLB1, PRKCI, FBXW7, STARD7, CSNK2A2, CEP131, WDR75, PDZK1, ACSL3, ATG13, CD2AP, EDAR, NUP93, CLIP3, DKC1, EPHA2, CEMIP, SLC35D3, HTRA2, SLC9A1, UGCG, CYB5R1, TPR, UBR5, ECT2, SPTBN1, SEC16B, PLK3, TCAF1, TGFB1, JUP, FZD5, TNFSF14, EDEM2, HPS4, MSN, CHERP, VIL1, DAB2, TSGA13, DLG1, GNL3L, …	5589	252	13824	1.25635	0.999839	0.0299075	0.0289352
GOTERM_BP_ALL	GO:0018108~peptidyl-tyrosine phosphorylation	96	1.32633	0.00367886	ITK, ERRFI1, CD40, CSF2, CD80, LRRK1, CBLB, CD3E, IGF1R, DSTYK, STK11, HYAL2, ENPP2, FCER1A, JAK2, JAK3, ROS1, JAK1, EPHA4, SYK, FBXW7, RIPK2, MATK, TYK2, ISL1, SRCIN1, TNFRSF1A, FGR, ZAP70, HCK, ADAM17, KIT, PECAM1, ITGA5, GAS6, EPHA1, MET, BLK, CSF1R, TXK, MVP, PDGFB, LRP4, PSEN1, PRKCZ, GATA1, IL22RA2, HPX, RELN, ERBB4, DVL2, SH3BP5, ABL1, STAP1, PTK2B, ABL2, FYN, CSK, RICTOR, IL12RB1, PIBF1, …	5589	189	13824	1.25635	1	0.0981436	0.0949529
GOTERM_BP_ALL	GO:0018212~peptidyl-tyrosine modification	97	1.34015	0.00352459	ERRFI1, CSF2, CD80, CBLB, IGF1R, STK11, ENPP2, ROS1, EPHA4, FBXW7, MATK, SRCIN1, ISL1, TPST1, ADAM17, EPHA1, BLK, CSF1R, TXK, PDGFB, PSEN1, PRKCZ, GATA1, IL22RA2, HPX, DVL2, ABL1, ABL2, STAP1, PIBF1, MAP2K6, TNFSF18, AFAP1L2, ACE, TGFB1, TNK2, INSR, BMX, PTK2, IL5, FES, CSPG4, NF2, FGFR3, ITK, CD40, LRRK1, CD3E, DSTYK, HYAL2, FCER1A, JAK2, JAK3, JAK1, SYK, RIPK2, TYK2, TNFRSF1A, FGR, ZAP70, HCK, …	5589	191	13824	1.25614	1	0.0951554	0.0920618
GOTERM_BP_ALL	GO:0006836~neurotransmitter transport	65	0.898038	0.0172998	RAB3B, RAB3A, GRIK5, LRRK2, KCNC4, ATP2A2, PARK7, SLC6A1, SLC6A2, SLC6A3, SLC6A4, RIMS2, RIMS1, RIMS4, NOS1, SLC18A1, PPFIA3, SLC18A3, CADPS2, MEF2C, UNC13A, SLC6A17, SLC6A15, ACTN1, SYTL1, SLC6A12, SLC6A11, SYN3, SYTL5, SYTL4, SYN2, SYN1, SYTL2, NAPB, NLGN1, STXBP1, CAMK2A, SLC22A1, NRXN3, CACNA1B, ATP1A2, LIN7A, PSEN1, LIN7B, STX11, CPLX4, CPLX3, RAP1A, SV2C, SV2B, OTOF, STX4, STX3, STX2, ASIC1…	5589	128	13824	1.25604	1	0.300094	0.290338
GOTERM_BP_ALL	GO:0071417~cellular response to organonitrogen compound	132	1.82371	0.00065539	PID1, COL16A1, AHCYL1, IRS1, EHMT2, CIB2, SOGA1, IPO5, GPR173, BAIAP2L1, SESN3, SESN1, CAPN2, GRB10, ENPP1, PDK2, GHSR, PDGFRA, SMARCC1, PRKCI, MEF2C, IGFBP5, ACTN2, TSC2, COL4A1, AKAP9, COL4A6, PRKCQ, PHIP, GPLD1, CFTR, DNMT1, BLM, PXN, ITPR2, UBR2, FOXO4, PRKCZ, HSP90B1, SLC9A1, SLC5A5, RAP1A, CYP11A1, MYH11, OSBPL8, WNT10B, JUP, GOT1, PDE2A, DENND4C, MYO5A, PTK2, NFKB1, SSH1, NR4A2, COL1A2, NR…	5589	260	13824	1.25574	0.999377	0.0262576	0.0254039
GOTERM_BP_ALL	GO:0044282~small molecule catabolic process	105	1.45068	0.00250417	SCARB1, AHCYL2, ACAA2, MTRR, GLDC, IRS1, ABAT, PARK7, GLS, TDO2, ACAD11, ACOT8, HGD, PIPOX, HOGA1, KMO, CPT1B, THNSL2, CYP39A1, GPD2, IDNK, SLC27A2, GCDH, MTMR2, TWIST1, ADH7, ACACB, ACAT1, MTMR7, ACMSD, CYP27B1, INPP5A, AMDHD1, ESD, INPP5E, HACL1, APOE, GOT1, GOT2, ACSF3, ACADSB, CYP26A1, ALDH6A1, HAL, DAO, PAH, BLMH, GALK1, ACADVL, ABCD2, ABCD3, TAT, QPRT, ETFB, CYP26B1, IMPA1, AUH, ACADL, IMPA…	5589	207	13824	1.25464	1	0.0739946	0.0715891
GOTERM_BP_ALL	GO:0072593~reactive oxygen species metabolic process	71	0.980934	0.013263	PID1, NCF2, LRRK2, RORA, PARK7, BRCA1, PKD2, AATF, MPO, HK2, PREX1, IMMP2L, SH3PXD2A, DUOXA1, SESN1, ZC3H12A, SH3PXD2B, DUOXA2, ACP5, CYP1B1, ZNF205, NOS1, SZT2, HSP90AA1, RIPK3, SYK, GPX3, CYBB, APOA4, OPRM1, TICAM1, F2, VAV1, SIRT2, DDAH1, NDUFS3, NDUFS1, PLA2R1, BECN1, GLS2, PDGFB, UCP1, LPO, HIF1A, FBLN5, SLC7A2, PRDX3, PRDX2, CYB5R4, PRDX4, PRDX1, PTK2B, XDH, DUOX2, TFAP2A, TGFB1, NOS2, NOS3…	5589	140	13824	1.25438	1	0.249273	0.241169
GOTERM_BP_ALL	GO:1902589~single-organism organelle organization	687	9.49157	8.68633e-16	RB1, MAP10, CYFIP1, NCKAP1, PID1, IFT172, STMN4, SMC3, FNBP1L, SMC4, PHB2, MYLK, SMC2, EPS8, FAM134B, ALKBH4, ANKFY1, RTTN, CEP97, MEF2A, GABARAPL2, PRKCI, MEF2C, UNC13A, MAP1S, DNAAF2, PRKCE, DDX11, DAPK3, CSNK2A2, SERPINF2, SYTL1, RFX2, IFT80, RFX1, SYTL5, ATG14, ATG13, SYTL4, EML1, KNSTRN, EML2, ATG12, SYTL2, CD2AP, NUP93, BCR, DYNC1LI1, DYNC1LI2, DAAM1, DAAM2, IFT81, PRKAR1A, RFX4, MAP1A, SEH…	5589	1355	13824	1.25406	9.99911e-12	9.77907e-13	9.46115e-13
GOTERM_BP_ALL	GO:0007369~gastrulation	73	1.00857	0.012145	BMPR2, TENM4, ITGB5, ITGB4, ITGB2, COL12A1, ETS2, CDC73, HOXA11, FGF8, ITGAV, PRKACA, WLS, KDM6A, ACVR1, DUSP4, OSR2, DUSP5, DUSP2, ITGA4, DUSP1, ITGA3, ITGA2, OSR1, MMP2, WNT5A, AXIN1, HNF1B, ETV2, MMP8, MMP9, DUSP6, UGDH, MMP14, COL4A2, MMP15, PRKAR1A, COL6A1, EXOC4, COL8A1, ITGA7, ITGA5, DLD, EPHA2, COL11A1, SRF, CUL3, CTR9, CHRD, LRP6, EPB41L5, WNT11, MAPK7, LEO1, DVL2, OTX2, WNT3, LAMB3, FN1…	5589	144	13824	1.25389	1	0.232531	0.224972
GOTERM_BP_ALL	GO:0060249~anatomical structure homeostasis	123	1.69936	0.00116603	RB1, DCLRE1A, MRE11, CSF1, TFRC, RAB3D, HNRNPU, CIB2, SMC6, ABCA12, LIPA, ACTB, STK11, CDH3, UBASH3B, VSIG1, CFL2, FBXO4, NEK2, NBN, LARGE1, TINF2, AZGP1, DKC1, MAK, PRKCQ, MAPKAPK5, ADAM8, DNA2, CHRNA1, SLC22A5, EPAS1, TNKS, ANKRD11, PRDM14, HIF1A, GATA1, GIGYF2, ACACA, MTM1, HMBOX1, PRDX1, DHX36, CDH23, CYTL1, NPHP4, MAP2K7, PROM1, NXNL2, CTC1, NAPSA, ACD, XRCC6, HOMER1, CAV3, HOMER2, ABCA4, GN…	5589	243	13824	1.25198	0.999998	0.0414105	0.0400642
GOTERM_BP_ALL	GO:0021537~telencephalon development	84	1.16054	0.00751144	YWHAE, NRP2, BTG2, PTPRS, LRRK2, KIF14, DIXDC1, ROBO1, FGF8, CDH2, CRTAC1, TNR, FEZF2, EPHB2, BBS4, CDON, EPHB3, EPHA5, MKKS, SZT2, AGTPBP1, KDM2B, SECISBP2, WNT5A, NRG1, RPGRIP1L, PAX5, FOXP2, UCHL5, BCAN, KAT2A, RFX4, DCX, EFHC1, NUMB, PAFAH1B1, MCPH1, CX3CR1, CSF1R, NUMBL, UBA6, FUT10, SRF, SEMA3A, DNAH5, SLC1A2, FBXO45, WDR62, PSEN1, HIF1A, RTN4, LRP6, RELN, ARL13B, CCDC85C, ERBB4, KIF3A, NEU…	5589	166	13824	1.25162	1	0.167122	0.161689
GOTERM_BP_ALL	GO:0006839~mitochondrial transport	86	1.18817	0.00688721	OSCP1, MRS2, MIPEP, ACAA2, LRRK2, MCUB, PDCD5, MAIP1, HK2, CHCHD4, DTWD2, HEBP2, NPEPPS, IMMP2L, TMEM102, RUVBL1, FLVCR1, SNIP1, ZNF205, PMPCA, SH3GLB1, CDKL2, HSP90AA1, LRRC46, FBXW7, STARD7, CSNK2A2, PAM16, ELMOD1, TOMM34, WDR75, NRG1, TIMM22, BHLHA15, TIMM21, ATG13, TOMM40L, KAT2A, PPIF, MICU2, SLC25A5, SLC25A12, MICU1, SLC25A14, TOMM40, GLS2, MRPL18, TIMM9, CAMK2A, UCP1, HTRA2, PSEN1, TIMM50,…	5589	170	13824	1.25126	1	0.159092	0.15392
GOTERM_BP_ALL	GO:0030036~actin cytoskeleton organization	219	3.0257	1.39956e-05	CYFIP1, NCKAP1, EPS8, ALKBH4, BAIAP2L1, MYOZ3, SYNPO, MEF2A, PRKCI, MEF2C, ACTN2, LIMCH1, PRKCE, ACTN1, DAPK3, SERPINF2, AP1AR, ACTN4, CD2AP, BCR, DAAM1, PRKAR1A, DAAM2, TLN1, EPHA1, LLGL2, EPB41, FLII, LPAR1, PCDH15, IQGAP2, STRIP1, ABR, EPB41L5, NUAK2, EPB41L1, EPB41L2, EPB41L3, TRPM7, NCKAP1L, NKX2-5, S100A10, CARMIL1, IQSEC2, NEBL, IQSEC3, MICAL2, BRAF, PARVB, PTK7, CORO6, FAT1, TENM1, ELN, W…	5589	433	13824	1.251	0.145778	0.00110184	0.00106602
GOTERM_BP_ALL	GO:0000902~cell morphogenesis	489	6.75601	3.75005e-11	RB1, CYFIP1, IFT172, FNBP1L, LIPA, PTPDC1, EPS8, PREX1, ZFYVE27, SYNGAP1, DPYSL4, CEP97, MEF2A, MEF2C, UNC13A, RBFOX2, UNC5A, MAP1S, UNC5B, DNAAF2, DAPK3, RFX2, IFT80, RFX1, UNC5D, ISL1, AR, BIN3, IFT81, RFX4, CRABP2, NEDD4L, PLA2G3, PRDM14, NYAP2, PRKCZ, HIF1A, GATA1, DYNC2LI1, EPB41L5, FLRT3, EPB41L3, ALX1, ATG5, S100A10, ST14, FN1, BRAF, CDC7, GP5, NFATC4, CYLD, EHD3, MKS1, NOX4, CEP83, DZIP1,…	5589	967	13824	1.25078	4.22181e-07	1.27934e-08	1.23774e-08
GOTERM_BP_ALL	GO:0042692~muscle cell differentiation	135	1.86516	0.000702306	FHOD3, RB1, KDM1A, HNRNPU, RORA, CXCL14, MYLK3, FGF6, EDNRB, CDH2, CFL2, CAPN2, MYOZ3, SOX6, PITX2, MAP3K5, CDON, ACVR1, MEF2A, PDGFRA, MEF2C, NKX2-6, IL4R, IGFBP5, ACTN2, ACTN1, IFRD1, CACNA2D2, BHLHA15, NPNT, ISL1, KLHL40, FOXP1, PLPP7, TANC1, OLFM2, KEL, BIN3, PRKAR1A, DDIT3, ANKRD17, NOTCH1, EPAS1, PDGFB, FOXO4, SLC9A1, EFNB2, SMYD1, MYH11, SMYD3, NKX2-5, MYH10, WNT10B, FER1L5, TGFB1, HOMER1,…	5589	267	13824	1.25061	0.999633	0.0277423	0.0268404
GOTERM_BP_ALL	GO:0007169~transmembrane receptor protein tyrosine kinase signaling pathway	182	2.51451	8.02791e-05	KLB, ERRFI1, PID1, CSF1, IRS1, ZFAND5, PLAT, CBLB, SOGA1, IGF1R, FGF5, NDST1, FGF6, RNF115, ZFYVE27, FGF8, CDH3, RASSF2, BAIAP2L1, KDR, GRB10, ENPP1, CPNE3, ROS1, PDK2, PDGFRB, CCBE1, GHSR, PDGFRA, SMARCC1, IGFBP5, FBXW7, WNT5A, MATK, TSC2, ARID5B, PRLR, FRS3, PGF, AR, DOK2, ADAM17, GAREM1, SLC9A6, PRKCQ, ROR1, PHIP, ROR2, PRKD1, AGTR2, GPLD1, BLK, CSF1R, NDRG4, SHC3, TXK, PXN, PDGFB, PRDM14, FOX…	5589	360	13824	1.25046	0.59498	0.00438729	0.00424466
GOTERM_BP_ALL	GO:0045666~positive regulation of neuron differentiation	94	1.2987	0.00487509	ROBO2, RET, BMPR2, VLDLR, ARHGAP35, GLI2, ROBO1, RIMS2, RNF112, RIMS1, STK11, CDH4, ZFYVE27, DUOXA1, NEFL, FEZF2, SCARF1, TRIM67, CDON, NCK1, NCOA1, PRKCI, MEF2C, UNC13A, DSCAM, FBXW8, MMD, WNT5A, TCF12, ISLR2, NRG1, MMD2, CBFA2T2, RHOA, TLE6, IMPACT, RAPGEF1, PRKD1, MAPT, OBSL1, PAFAH1B1, CAMK2B, MACF1, CUL7, NLGN1, CRABP2, SRF, PLPPR5, NEDD4L, NDNF, LPAR3, RASAL1, PSEN1, KALRN, NCKIPSD, BRINP2,…	5589	186	13824	1.25001	1	0.123612	0.119594
GOTERM_BP_ALL	GO:0060322~head development	243	3.35728	5.10113e-06	IFT172, DIXDC1, RAX, ACTB, NDST1, HERC1, CLP1, EPHB2, EPHB3, WLS, CDON, EPHA5, EPHA7, NKX2-6, SMARCC2, RBFOX2, SLC6A17, MAP1S, SECISBP2, HNF1B, ISL1, EML1, BCR, GNPAT, BCAN, CRISPLD2, RFX4, HOXB3, HOXB2, NUMBL, ABCB6, FUT10, WDR62, PCDH19, HIF1A, ABR, SGPL1, RRAS, FLRT3, APOD, FZD6, DCLK2, XRCC1, BRAF, NR2F2, DCLK1, EXT1, OGDH, MKS1, CD27, ATM, ANP32B, FAT4, NODAL, EZH2, ROBO2, SETD2, BTG2, RARG,…	5589	481	13824	1.24957	0.0558108	0.000474616	0.000459186
GOTERM_BP_ALL	GO:1903311~regulation of mRNA metabolic process	53	0.732246	0.0361591	RBM25, BTG2, DAZAP1, AHCYL1, FMR1, EIF4A3, CDC73, ZC3H12A, SLC39A5, RBM5, UPF1, RBFOX1, SRRM4, RBFOX2, MBNL2, RBFOX3, NCBP1, SECISBP2, DYRK1A, RNF40, UHMK1, SLTM, THRAP3, SRSF3, TMBIM6, PABPC1, NSRP1, SRSF7, DDX5, NBAS, YTHDC1, CTR9, ZC3HAV1, SUPT6H, U2AF2, HSF1, LEO1, SAFB2, SAP18, ZC3H14, RBM10, HSPA8, SF3A1, PNPT1, SUPT5H, TNRC6C, HNRNPL, CNOT1, PAF1, CPEB3, CNOT8, RBMX, TNRC6B	5589	105	13824	1.24849	1	0.48293	0.46723
GOTERM_BP_ALL	GO:0070304~positive regulation of stress-activated protein kinase signaling cascade	53	0.732246	0.0361591	FLT4, FZD10, DUSP15, RASSF2, ZC3H12A, FCER1A, MAP3K7, MAP3K5, ANKRD6, EPHA4, EDN1, UNC5CL, SYK, RIPK2, MINK1, SERPINF2, WNT5A, AXIN1, GAB1, TRAF2, MID1, EDAR, TRAF4, TLR6, TNIK, NOD1, NOD2, FGD2, PDCD10, DVL2, RPS3, PTK2B, RIPK1, ZNF622, XDH, SASH1, SPAG9, MAP3K3, PTPN1, FZD5, SEMA4C, DAB2IP, EIF2AK2, CD40LG, STK25, TAOK1, TRPV4, TAOK2, CD27, F2RL1, ERCC6, LTBR, NOX1	5589	105	13824	1.24849	1	0.48293	0.46723
GOTERM_BP_ALL	GO:0048706~embryonic skeletal system development	53	0.732246	0.0361591	SETD2, SPEF2, EIF4A3, SIX1, HOXA11, MED12, NDST1, NIPBL, FLVCR1, SLC39A3, OSR2, PDGFRA, MEF2C, WNT5A, AXIN1, WNT9B, PAX5, WNT9A, TGFBR1, RUNX2, MMP14, COL2A1, MMP16, HOXB3, HOXB2, DSCAML1, SLC35D1, SATB2, COL11A1, TWIST1, HOXD10, MBTD1, WNT11, MTHFD1L, CHST11, RDH10, ALX1, TFAP2A, IRX5, PRRX1, DMRT2, PCGF2, WDR19, SULF1, PBX1, ACVR2A, SULF2, EXT1, DLG1, SP3, MKS1, NODAL, FGFR2	5589	105	13824	1.24849	1	0.48293	0.46723
GOTERM_BP_ALL	GO:0008217~regulation of blood pressure	54	0.746062	0.0345401	GLP1R, OXTR, BMPR2, PTPRO, SLC4A5, MECP2, SCPEP1, ARHGAP42, EDNRB, RPS6KA2, GJA5, NPPA, ADORA1, SPX, NOS1, BBS4, CPA3, UTS2R, MKKS, EDN1, AVPR1B, SERPINF2, NPY1R, GRIP2, ACTA2, ACE2, AR, DDAH1, FSHR, AGTR2, GAS6, MYH6, ENPEP, NPR3, CACNA1B, STK39, PRCP, ATP1A2, TRHDE, PTGS1, TNNI3, DRD3, CORIN, ACE, ERAP2, NOS2, NOS3, LVRN, ERAP1, COL1A2, P2RX4, WNK1, F2RL1, NOX1	5589	107	13824	1.24827	1	0.471788	0.456451
GOTERM_BP_ALL	GO:0072006~nephron development	55	0.759878	0.0329974	RET, WNT2B, PTPRO, SIX1, TCF21, ILK, PKD2, HOXA11, FGF8, CALB1, PLCE1, PDGFRA, MEF2C, ITGA3, OSR1, WNT9B, AMPD2, HNF1B, NPNT, PGF, MTSS1, ACTA2, NUP93, PAX8, COL4A4, COL4A3, AGTR2, NOTCH3, LAMA5, ENPEP, NOTCH1, MAGED1, WNK4, PDGFB, UMOD, NID1, ADAMTS16, WNT11, PROM1, IRX1, WWTR1, JAG1, ANGPT1, STAT1, LAMB2, FOXJ1, KLHL3, SULF1, PBX1, SULF2, AHI1, MYO1E, DLG1, NPHS1, FAT4	5589	109	13824	1.24806	1	0.460232	0.445269
GOTERM_BP_ALL	GO:0021915~neural tube development	66	0.911854	0.0200955	RARG, SETD2, TRAF3IP1, CITED2, IFT172, PLOD3, CELSR1, PKD2, ARHGAP35, GLI2, MED12, FGF8, TBC1D32, PRKACA, IFT57, PRKACB, CC2D2A, BBS4, DACT1, PHACTR4, KDM6A, APAF1, KDM2B, NUP133, IPMK, WNT5A, ITPK1, SHROOM3, RPGRIP1L, ARID1A, KAT2A, MTHFD1, GPR161, EPHA2, NOTCH1, SEMA3C, INTU, LUZP1, SDC4, TCF7, TWIST1, AMBRA1, PRICKLE1, PSEN1, HIF1A, LRP6, ZFP36L1, CECR2, ARL13B, MTHFD1L, KIF3A, DVL2, PLXNA2, A…	5589	131	13824	1.24616	1	0.332699	0.321883
GOTERM_BP_ALL	GO:0051402~neuron apoptotic process	69	0.953302	0.0175847	RB1, GABRB3, DRAXIN, ITSN1, KIF14, ATN1, SIX1, PARK7, GRIK2, POLB, MECP2, CASP9, FAM134B, FGF8, SYNGAP1, AIFM1, FAM162A, CHL1, ALKBH1, NEFL, TP63, MAP2K4, EPHA7, PRKCI, MEF2C, APAF1, KDM2B, UNC5B, FBXW7, LIG4, ISL1, PIK3CA, RASA1, DDIT3, BIRC5, ADAM8, STAMBP, ADNP, TNFRSF21, ROCK1, STXBP1, XIAP, NDNF, AMBRA1, PSEN1, HIF1A, ERBB3, APOE, NAE1, PPARGC1A, NTRK1, TFAP2A, ANGPT1, BRAF, POU4F3, GRIN1, N…	5589	137	13824	1.24574	1	0.304099	0.294212
GOTERM_BP_ALL	GO:0050817~coagulation	72	0.99475	0.0153973	PLEK, SERPINE1, STAB2, ILK, PIK3CB, ACTB, UBASH3B, HNF4A, ENPP4, CLIC1, PRKG1, FGB, FGA, PDGFRA, SYK, SCARA5, VWF, SERPINF2, FGG, PRKCA, ANO6, AP3B1, TC2N, F2, VAV2, F5, ZAP70, F7, F8, F9, MMRN1, MYH9, PRKCQ, GAS6, TLN1, VCL, TMPRSS6, SERPINC1, STXBP1, SRF, TXK, PDGFB, PROZ, FBLN1, PLG, PSEN1, TFPI, GATA1, KNG1, ADAMTS18, P2RY1, FLNA, STXBP5, STX2, DMTN, NOS3, F11, TFPI2, FZD6, HPS4, HPS6, MERTK,…	5589	143	13824	1.24536	1	0.274276	0.265359
GOTERM_BP_ALL	GO:0006511~ubiquitin-dependent protein catabolic process	221	3.05333	2.28481e-05	CCNF, CCAR2, HERC5, HERC4, RNF115, NUB1, PSMD7, PSMD4, PSMD2, FBXO4, PSMD1, BTRC, FBXO8, VPS36, RNF111, FBXO9, SMARCC1, CSNK1D, RNF125, DDIT3, TRIM13, TRIB1, TRIB2, VPS25, CLOCK, RNF122, RNF121, NEDD4L, RNF216, N4BP1, EDEM3, WWTR1, PLK3, ZRANB1, HACE1, PLK1, EDEM2, ERLIN1, BTBD11, SNF8, PTK2, CYLD, NPLOC4, FBXL2, FBXL5, DZIP3, ZFAND2A, TGFB1I1, KIF14, OTUD7A, SDF2, BBS7, ARIH1, UBXN4, CBFA2T3, SI…	5589	440	13824	1.24234	0.226807	0.00156844	0.00151745
GOTERM_BP_ALL	GO:0043632~modification-dependent macromolecule catabolic process	229	3.16386	1.63172e-05	CCNF, CCAR2, HERC5, HERC4, RNF115, NUB1, PSMD7, PSMD4, PSMD2, FBXO4, PSMD1, BTRC, FBXO8, VPS36, RNF111, FBXO9, SMARCC1, CSNK1D, RNF125, DDIT3, TRIM13, TRIB1, TRIB2, VPS25, CLOCK, RNF122, RNF121, NEDD4L, RNF216, N4BP1, EDEM3, WWTR1, PLK3, ZRANB1, HACE1, PLK1, EDEM2, ERLIN1, BTBD11, SNF8, PTK2, CYLD, NPLOC4, FBXL2, FBXL5, DZIP3, ZFAND2A, TGFB1I1, KIF14, OTUD7A, SDF2, BBS7, ARIH1, UBXN4, CBFA2T3, SI…	5589	456	13824	1.24214	0.167815	0.00123288	0.0011928
GOTERM_BP_ALL	GO:0050878~regulation of body fluid levels	115	1.58884	0.00239921	OXTR, SERPINE1, CSN3, ABCA12, AQP3, CLDN1, ACTB, SLC4A5, UBASH3B, ADORA1, ENPP4, EPHB2, TP63, PDGFRA, SCARA5, PRKCE, SERPINF2, PRKCA, TC2N, PRLR, SYTL2, SCNN1G, SCNN1B, SCNN1A, PRKCQ, TLN1, VCL, STXBP1, TXK, NPR3, STK39, WNK4, PDGFB, PROZ, FBLN1, HIF1A, GATA1, KNG1, ADAMTS18, STXBP5, KCNN4, STAT5A, STAT5B, TFPI2, FZD6, HPS4, HPS6, TREML1, WNK1, TRPV4, WNK3, HRG, NFE2L2, PLEK, PTPRO, STAB2, ILK, P…	5589	229	13824	1.24212	1	0.0723654	0.0700128
GOTERM_BP_ALL	GO:0031329~regulation of cellular catabolic process	117	1.61647	0.00220338	IRS1, HFE, RNF19B, UBE3A, PARK7, CCAR2, NUB1, RNF19A, ZC3H12A, LONP2, BTRC, PRKACA, MYLIP, GABARAPL2, SMARCC1, USP5, FBXW7, SECISBP2, CSNK1D, PIAS1, RNF125, SCO1, PPP1R3B, PSME3, PSME1, PSME2, ADAM8, TRIB1, TRIB2, GPLD1, PSMD10, VCP, CLEC16A, TWIST1, PSEN1, ZC3HAV1, ACACB, MTM1, BAG6, UBB, PACSIN3, N4BP1, WNT10B, PLK3, PNPT1, SMURF1, INSR, PLK1, GLMN, MSN, PTK2, MLXIPL, DAB2, CNOT1, MDM2, CCDC22,…	5589	233	13824	1.24202	1	0.0672241	0.0650386
GOTERM_BP_ALL	GO:0022603~regulation of anatomical structure morphogenesis	370	5.11191	3.34712e-08	CYFIP1, SERPINE1, DMP1, PHB2, EPS8, PREX1, SYNGAP1, ZFYVE27, ZC3H12A, KDR, DAG1, CYP1B1, EPHB2, CEP97, PROK1, EPHB3, HES7, EPHA4, CCBE1, EPHA7, MEF2C, UNC13A, IFRD1, DAPK3, ISLR2, CSNK1D, AP1AR, HNF1B, PRKCA, ACTN4, ISL1, RUNX2, BCR, AR, CFDP1, KEL, ULK2, AGTR2, PRKD1, EPHA1, OBSL1, EPHA2, MACF1, CRABP2, MAGED1, LPAR1, NEDD4L, TWIST1, LPAR3, OMA1, ADAMTS12, KALRN, HIF1A, PIK3R6, MTDH, C3, STRIP1,…	5589	737	13824	1.24175	0.000376748	6.49688e-06	6.28567e-06
GOTERM_BP_ALL	GO:0032535~regulation of cellular component size	137	1.89279	0.000943732	SEMA5A, FHOD3, RAB3B, CYFIP1, NCKAP1, SEMA5B, AQP3, EPS8, CDH4, ZFYVE27, BAIAP2L1, CFL2, TNR, PLXNC1, SLC12A7, PLS1, SEMA6C, EPHA7, SEMA6A, DSCAM, ACTN2, TMOD3, SEMA6D, PRKCE, SWAP70, WNT5A, IFRD1, ISLR2, AP1AR, KEL, ULK2, PEX11G, RTN4R, MACF1, MAGEL2, CRABP2, ALOX15, PEX11B, ARHGAP18, LPAR3, IQGAP2, IQGAP3, RTN4, ABL1, PLXNA2, PLXNA1, NCKAP1L, APOE, KCNN4, PLXNA4, WNT3, PLXNA3, CARMIL1, CAV3, TR…	5589	273	13824	1.24125	0.999976	0.0350645	0.0339245
GOTERM_BP_ALL	GO:0007017~microtubule-based process	255	3.52307	6.57396e-06	MAP10, TRAF3IP1, IFT172, CCNF, DIXDC1, STMN4, GCC2, RASSF1, MCIDAS, CHORDC1, DAG1, RCC1, KIF21A, KIF21B, CEP97, KIFAP3, CCDC78, DNAAF2, MAP1S, CSNK1D, EML1, KNSTRN, EML2, DYNC1LI1, DYNC1LI2, KATNAL1, IFT81, ZW10, MAP1A, AKAP9, TTLL11, OBSL1, LLGL2, PLA2G3, WDR62, SKA3, PRKCZ, HIF1A, SKA1, PKHD1, RHOT2, SPAST, MAP2, BLOC1S2, FIGNL1, MAP7, CEP72, CEP76, PLK4, PLK3, DNAH11, DNAH10, DNAH17, PLK1, DCL…	5589	509	13824	1.23914	0.0713375	0.000581821	0.000562906
GOTERM_BP_ALL	GO:0033365~protein localization to organelle	311	4.29677	6.11991e-07	IPO13, RB1, NUP107, ZFYVE9, GCC2, PHB2, MTBP, TRIM29, GOLGA1, ZC3H12A, FBXO4, DAG1, LONP2, KAT7, SEC62, VPS36, SEC63, NUP214, COG7, STARD7, PIH1D1, TINF2, CSNK2A2, COG3, WDR75, CSNK1D, ATG13, CD2AP, NUP93, ZFYVE16, DDIT3, ZW10, NUP98, OBSL1, VPS25, NUP205, DHX9, PIK3R4, CYB5R1, UGCG, GRPEL1, RAD21, PRDX1, APOD, RAB11FIP3, SPTBN1, WWTR1, ACD, JUP, TNFSF14, FZD5, PLK1, MTERF4, PDE2A, DCLK3, DCLK2, …	5589	621	13824	1.23871	0.00686611	7.74134e-05	7.48967e-05
GOTERM_BP_ALL	GO:0051270~regulation of cellular component movement	289	3.99282	1.87704e-06	SERPINE1, ADARB1, MYLK, LGALS3, GPR173, GJA5, ZC3H12A, KDR, DAG1, CYP1B1, CPNE3, ACVR1, CCBE1, IL1R1, PRKCE, DAPK2, ACTN1, DAPK3, AP1AR, PRKCA, ACTN4, UNC5D, GTPBP4, BCR, RUFY3, WDPCP, NSMF, PRKD1, EPHA1, TRIB1, GPLD1, EPHA2, GRB7, SDC4, PDGFB, TWIST1, PLA2G7, HIF1A, ABR, EPB41L5, C5, RRAS, PDCD10, ZNF703, APOD, NCKAP1L, SCAI, TNFSF18, STAT5A, CARMIL1, STARD13, DNAH11, HACE1, JUP, TNFSF14, INSR, …	5589	578	13824	1.23671	0.02091	0.000206798	0.000200075
GOTERM_BP_ALL	GO:0001501~skeletal system development	188	2.5974	0.000132593	IFT172, HHIP, NAB1, EIF4A3, ZFAND5, IHH, HOXA11, LOXL2, NPPC, NDST1, FGF6, EFEMP1, FGF8, RASSF2, GJA5, CREB3L2, PLS3, BBX, SOX6, PITX2, TP63, SOX5, SLC39A3, HES7, CSGALNACT1, FBXW4, OSR2, PDGFRA, MEF2C, WNT5A, ARID5B, IFT80, RUNX2, SLC9B2, BCAN, PHOSPHO1, HOXB3, HOXB2, ROR2, PPIB, FREM1, GPLD1, EPHA2, FBN2, PKDCC, SLC35D1, COL13A1, DLX5, ANKRD11, NPR3, SDC3, CHRD, TWIST1, SLC38A10, PSEN1, ADAMTS1…	5589	376	13824	1.23671	0.775264	0.00681613	0.00659453
GOTERM_BP_ALL	GO:0072657~protein localization to membrane	151	2.08621	0.000628642	PID1, PDCD5, ABCA12, SYNGAP1, ZFYVE27, CNST, CDH2, KIF5B, SEC62, SEC63, PLS1, SH3GLB1, PRKCI, ACTN2, PDZK1, ACSL3, ANK3, ATP1B1, SYTL2, CLIP3, AR, OXA1L, CLIP1, HGS, PKP2, TNIK, SKAP1, BLZF1, EPHA2, MACF1, CEMIP, PKDCC, ARL6, STXBP1, LIN7A, LIN7B, PRKCZ, GOLGA7B, BAG6, EPB41L3, SPTBN1, PACSIN1, S100A10, TCAF1, TGFB1, JUP, NUP155, CAV3, HSPA4, DENND4C, MYO5A, IFT122, HPS6, BRAF, VIL1, DAB2, DLG1, …	5589	302	13824	1.23671	0.999158	0.0252759	0.0244542
GOTERM_BP_ALL	GO:0032388~positive regulation of intracellular transport	105	1.45068	0.00442561	FMR1, PDCD5, MLC1, IPO5, NPEPPS, SCP2, ZC3H12A, RUVBL1, SNIP1, PRKACA, CDKL2, IL4R, FBXW7, STARD7, CSNK2A2, CEP131, WDR75, PDZK1, ATG13, EDAR, NUP93, KHDRBS1, CEMIP, SLC35D3, HTRA2, SLC9A1, UGCG, SNX4, CYB5R1, TPR, UBR5, ECT2, SEC16B, PLK3, TCAF1, TGFB1, JUP, FZD5, TNFSF14, EDEM2, HPS4, MSN, CHERP, DAB2, TSGA13, CDK5, TRIP6, ANP32B, NODAL, BMPR1A, OSCP1, C2CD5, MTCL1, PTPN22, CTDSPL2, PTPN23, DTW…	5589	210	13824	1.23671	1	0.114088	0.110379
GOTERM_BP_ALL	GO:0051961~negative regulation of nervous system development	93	1.28489	0.00741632	SEMA5A, SEMA5B, DRAXIN, PRKCSH, TRAF3IP1, GFI1, DIXDC1, GPR173, PCM1, EDNRB, SYNGAP1, TNR, HMG20A, FEZF2, PRKACA, EPHB2, PRKACB, NEPRO, EPHA4, SEMA6C, EPHA7, SEMA6A, ARHGEF15, SEMA6D, WNT5A, IFRD1, NRG1, F2, ISL1, GAK, DISP3, RFX4, GPR161, GORASP1, ULK2, TNFRSF21, RTN4R, KANK1, NOTCH3, DDX6, MTMR2, NLGN1, NOTCH1, SEMA3C, SEMA3D, SEMA3A, SEMA3B, LPAR1, CHRD, CRMP1, LRP4, ASAP1, SEMA3E, RNF6, SEMA3…	5589	186	13824	1.23671	1	0.167122	0.161689
GOTERM_BP_ALL	GO:0043543~protein acylation	82	1.13291	0.0119593	ZNF451, SMARCB1, TRRAP, ZDHHC5, ZDHHC6, ARRB1, YEATS4, JADE3, PARK7, BRCA1, ZDHHC2, MECP2, RPS6KA5, ING3, SIN3A, RUVBL2, SAP130, RUVBL1, WDR5, EPC2, KAT7, NOS1, MAP3K7, NCOA1, BRD1, MYOCD, ESCO1, PIH1D1, ZDHHC12, MSL3, WDR75, ISL1, SIRT1, ZDHHC17, SUPT7L, ZDHHC14, MSL1, ZDHHC15, CLIP3, KAT2B, KAT2A, KAT6B, OAS2, EHHADH, KAT6A, NAA60, PAXIP1, CTBP1, TAF9, TWIST1, TAF5L, BAG6, GOLGA7B, ZDHHC18, POR…	5589	164	13824	1.23671	1	0.229997	0.22252
GOTERM_BP_ALL	GO:0048738~cardiac muscle tissue development	65	0.898038	0.0253431	FHOD3, MYLK2, RYR2, TENM4, FHL2, HNRNPU, FGF8, SIN3B, GJA5, MYO18B, HEY2, ANKRD1, ACADM, SOX6, PITX2, ACVR1, MEF2A, DSP, MYBPC3, PDGFRA, EDN1, MYOCD, MEF2C, NKX2-6, ACTN2, TNNC1, WNT5A, UBE4B, NRG1, ARID1A, ISL1, TGFBR1, FOXP1, PRKAR1A, MYL3, PKP2, DSG2, MYH6, MYH7, NOTCH1, COL11A1, SRF, NEXN, SLC9A1, EFNB2, CDC42, ERBB3, ERBB4, TBX20, XIRP2, MYH11, TNNI3, NDUFV2, NKX2-5, MYH10, TGFB1, CAV3, NEBL…	5589	130	13824	1.23671	1	0.385038	0.37252
GOTERM_BP_ALL	GO:0017157~regulation of exocytosis	63	0.870406	0.0277213	RAB3B, RAB3A, RAB3D, GRIK5, LRRK2, ATP2A2, RIMS2, RIMS1, RIMS4, PCLO, LAMP1, AP1G1, FCER1A, IL13RA2, FGB, CADPS2, IL4R, SYK, PDPK1, IL13, FGG, SYTL1, SYTL5, SYTL4, DNM1, SYTL2, BCR, FGR, ZAP70, HGS, ADORA2B, CFTR, RAPGEF4, NAPB, NLGN1, TSG101, NOTCH1, SDC4, STXBP1, CACNA1H, CACNA1G, CACNA1I, SNX4, ABR, RAP1A, RAB26, STX4, STXBP5, CLASP1, EXPH5, SYT5, SYT3, SYT1, BRAF, SNF8, STXBP5L, CDK5, FES, SY…	5589	126	13824	1.23671	1	0.411097	0.397732
GOTERM_BP_ALL	GO:0035148~tube formation	58	0.801326	0.0347444	RET, RARG, SETD2, CITED2, IFT172, SIX1, CELSR1, ARHGAP35, MED12, PRKACA, IFT57, PRKACB, CC2D2A, BBS4, PHACTR4, KDM6A, BCAS3, APAF1, KDM2B, OSR1, IPMK, WNT5A, WNT9B, SHROOM3, HNF1B, ARID1A, EDAR, KAT2A, PAX8, MTHFD1, ITGB1BP1, SDCCAG8, NOTCH1, LUZP1, SDC4, TWIST1, PRICKLE1, HIF1A, LRP6, CECR2, MTHFD1L, DVL2, ALX1, IRX1, ST14, SEC24B, GLMN, SEMA4C, FZD6, DAB2IP, IFT122, GRHL3, VEGFA, PTK7, NFIB, MK…	5589	116	13824	1.23671	1	0.472656	0.457289
GOTERM_BP_ALL	GO:1904018~positive regulation of vasculature development	53	0.732246	0.0436605	ECM1, CXCL8, SERPINE1, BRCA1, TMEM100, GPER1, ZC3H12A, KDR, CTSH, CYP1B1, CCR3, JAK1, PPP1R16B, CCBE1, ANXA3, SPHK1, WNT5A, VASH2, PRKCA, ISL1, SIRT1, PGF, KIT, ANGPTL3, CHI3L1, ITGA5, PRKD1, EPHA1, NOTCH1, PDGFB, HIF1A, HDAC9, PIK3R6, HDAC7, MTDH, EFNB2, C3, C5, RAP1A, SRPX2, C6, RRAS, PTK2B, AAMP, SASH1, NOS3, ERAP1, VEGFA, ADM2, CTH, ASB4, TEK, NODAL	5589	106	13824	1.23671	1	0.541332	0.523733
GOTERM_BP_ALL	GO:0048666~neuron development	349	4.82177	1.74748e-07	RB1, CYFIP1, GFI1, STMN4, HS6ST1, GLDN, EDNRB, SYNGAP1, ZFYVE27, DPYSL4, HERC1, ALKBH1, DAG1, EPHB2, EPHB3, MEF2A, EPHA5, EPHA4, PRKCI, EPHA7, MEF2C, UNC13A, RBFOX2, UNC5A, UNC5B, EPHA8, MAP1S, SECISBP2, IFRD1, OMG, ISLR2, MYO7A, ANK3, UNC5D, ISL1, UHMK1, KEL, ULK2, WDPCP, ULK1, PRKD1, OBSL1, MACF1, MTMR2, NUMBL, SDC4, CRABP2, STXBP1, LPAR1, PCDH15, NEDD4L, LPAR3, NYAP2, KALRN, PRKCZ, KLK8, IGSF9…	5589	699	13824	1.23495	0.00196538	2.62308e-05	2.5378e-05
GOTERM_BP_ALL	GO:0060341~regulation of cellular localization	296	4.08953	1.67608e-06	RB1, PID1, MLC1, GCC2, ABCA12, CNST, UBASH3B, SCP2, TRIM29, ZC3H12A, FBXO4, KAT7, PRKACA, EPHA5, PRKCI, MEF2C, UNC13A, ACTN2, STARD7, PRKCE, ACTN1, CSNK2A2, WDR75, ACSL3, PDZK1, ATG13, UHMK1, CD2AP, NUP93, AR, TRIM15, PRKD1, GPLD1, CFTR, EPHA2, SLC35D3, NEDD4L, KALRN, HIF1A, PCDH17, CYB5R1, UGCG, SNX4, PRDX1, CEP72, APOD, SPTBN1, WWTR1, PLK3, JUP, TNFSF14, FZD5, EDEM2, PDE2A, DCLK3, DCLK2, MYO5A,…	5589	593	13824	1.23463	0.0186924	0.000186824	0.000180751
GOTERM_BP_ALL	GO:0051640~organelle localization	165	2.27964	0.000418055	RAB3A, FNBP1L, SLC4A5, RIMS2, MILR1, RIMS1, STK11, RIMS4, CDH3, CDH2, KIF5B, MEIOC, ANKFY1, IL13RA2, BORCS6, SH3GL2, BORCS5, MEF2A, CADPS2, UNC13A, SEMA6A, IL4R, TBCCD1, STX7, SYTL1, AP1AR, ACTN4, MYO7A, BHLHA15, SYTL5, SYTL4, SYTL2, TERB1, DYNC1LI2, ZW10, NUP98, KPNB1, ARL8B, LLGL2, SEH1L, CUL3, PLA2G3, NMD3, LIN7A, PSEN1, HIF1A, CPLX3, MTM1, PLD2, SNX4, RHOT2, RAP1A, SPAST, UBB, PDCD10, BLOC1S2…	5589	331	13824	1.23298	0.990972	0.0178665	0.0172857
GOTERM_BP_ALL	GO:0019941~modification-dependent protein catabolic process	223	3.08096	4.37695e-05	CCNF, CCAR2, HERC5, HERC4, RNF115, NUB1, PSMD7, PSMD4, PSMD2, FBXO4, PSMD1, BTRC, FBXO8, VPS36, RNF111, FBXO9, SMARCC1, CSNK1D, RNF125, DDIT3, TRIM13, TRIB1, TRIB2, VPS25, CLOCK, RNF122, RNF121, NEDD4L, RNF216, N4BP1, EDEM3, WWTR1, PLK3, ZRANB1, HACE1, PLK1, EDEM2, ERLIN1, BTBD11, SNF8, PTK2, CYLD, NPLOC4, FBXL2, FBXL5, DZIP3, ZFAND2A, TGFB1I1, KIF14, OTUD7A, SDF2, BBS7, ARIH1, UBXN4, CBFA2T3, SI…	5589	448	13824	1.23119	0.389067	0.00263507	0.0025494
GOTERM_BP_ALL	GO:0034613~cellular protein localization	584	8.06853	1.37978e-11	IPO13, RB1, PID1, NUP107, ZFYVE9, ABCA12, PHB2, MTBP, ZFYVE27, CNST, SYNGAP1, ZC3H12A, AP1S3, PRKACA, VPS36, WLS, NUP214, PRKCI, STARD7, PIH1D1, CSNK2A2, SYTL1, WDR75, PDZK1, ATG13, SYTL4, SYTL2, CD2AP, NUP93, AR, ZFYVE16, DDIT3, ADPRH, NUP98, VPS25, SKAP1, NUP205, SEH1L, SAR1B, NEDD4L, PRKCZ, CYB5R1, GRPEL1, RAD21, PRDX1, EPB41L3, SYNDIG1, VPS11, CEP72, VPS16, S100A10, PLK3, ACD, JUP, FZD5, MTER…	5589	1174	13824	1.23039	1.55336e-07	5.17786e-09	5.00953e-09
GOTERM_BP_ALL	GO:0006260~DNA replication	94	1.2987	0.00850992	TOP2A, SMARCAL1, CSF2, MRE11, PID1, MCM7, MCM9, TONSL, BRCA1, SMC3, BRCA2, GLI2, IGF1R, POLB, HELB, CHAF1A, SIN3A, REV3L, KAT7, TOPBP1, POLE, TSPYL2, PDGFRA, UPF1, PARP3, TIPIN, RFC4, PARP1, LIG1, FBXW7, ATRX, LIG4, LIG3, BAZ1A, SENP2, GTPBP4, MMS22L, KIN, DNAJC2, RRM2B, CCNE2, MCM3, RBMS1, TOP1, DNA2, MCM6, NUP98, SLBP, BLM, NFIX, PCNA, RNASEH2A, BOD1L1, PDGFB, PDS5A, PRIMPOL, ORC5, PURA, ORC4, …	5589	189	13824	1.23017	1	0.182042	0.176124
GOTERM_BP_ALL	GO:0051321~meiotic cell cycle	84	1.16054	0.0131302	TOP2A, TDRKH, MRE11, SYCP2, SPO11, SYCP1, EHMT2, SMC3, BRCA2, SMC4, SMC2, M1AP, NPPC, ING2, CYP26B1, SPATA22, RPS6KA2, MAEL, MEIOC, MEIOB, NBN, HORMAD1, HFM1, NSUN2, WNT5A, TEX11, TEX12, TEX14, TEX15, SIRT2, SMC1B, CDC25B, SGO1, RAD51B, TERB1, SGO2, RAD51C, ESPL1, MSH3, MSH4, DMC1, MYH9, FKBP6, DPEP3, ROCK1, TUBGCP2, PSMD13, UBR2, NR2C2, FBXO43, BAG6, SYCE1, DSN1, SLX4, RAD21, ASZ1, HSF1, RBBP8, …	5589	169	13824	1.2294	1	0.247604	0.239554
GOTERM_BP_ALL	GO:0070727~cellular macromolecule localization	588	8.12379	1.65981e-11	IPO13, RB1, PID1, NUP107, ZFYVE9, ABCA12, PHB2, MTBP, ZFYVE27, CNST, SYNGAP1, ZC3H12A, AP1S3, PRKACA, VPS36, WLS, NUP214, PRKCI, STARD7, PIH1D1, CSNK2A2, SYTL1, WDR75, PDZK1, ATG13, SYTL4, SYTL2, CD2AP, NUP93, AR, ZFYVE16, DDIT3, ADPRH, NUP98, VPS25, SKAP1, NUP205, SEH1L, SAR1B, NEDD4L, PRKCZ, CYB5R1, GRPEL1, RAD21, PRDX1, EPB41L3, SYNDIG1, VPS11, CEP72, VPS16, S100A10, PLK3, ACD, JUP, FZD5, MTER…	5589	1184	13824	1.22836	1.86861e-07	6.02777e-09	5.83181e-09
GOTERM_BP_ALL	GO:0007599~hemostasis	71	0.980934	0.0232398	PLEK, SERPINE1, STAB2, ILK, PIK3CB, ACTB, UBASH3B, HNF4A, ENPP4, CLIC1, PRKG1, FGB, FGA, PDGFRA, SYK, SCARA5, VWF, SERPINF2, FGG, PRKCA, ANO6, AP3B1, TC2N, F2, VAV2, F5, ZAP70, F7, F8, F9, MMRN1, MYH9, PRKCQ, GAS6, TLN1, VCL, TMPRSS6, SERPINC1, STXBP1, SRF, TXK, PDGFB, PROZ, FBLN1, PLG, TFPI, GATA1, KNG1, ADAMTS18, P2RY1, FLNA, STXBP5, STX2, DMTN, NOS3, F11, TFPI2, FZD6, HPS4, HPS6, MERTK, TREML1…	5589	143	13824	1.22807	1	0.363885	0.352055
GOTERM_BP_ALL	GO:0051052~regulation of DNA metabolic process	137	1.89279	0.00162516	CSF2, MRE11, PID1, KDM1A, RIF1, KDM1B, EHMT2, HNRNPU, SMC3, IGF1R, HELB, PPP4R2, MCIDAS, MYC, SMARCAD1, NEK2, NBN, TSPYL2, PDGFRA, TIPIN, ESCO1, FBXW7, TINF2, LIG3, GTPBP4, MSH3, DKC1, PRKCQ, MAPKAPK5, DNA2, ANKRD17, DNMT1, BLM, PARPBP, PAXIP1, TNKS, PDGFB, TWIST1, PRDM14, BRCC3, PDS5A, SUPT6H, RLF, NPAS2, HMBOX1, FIGNL1, DHX36, UBR5, MAP2K7, PPARGC1A, ZRANB3, CTC1, ACD, TGFB1, SETDB1, INSR, TNFS…	5589	276	13824	1.22775	1	0.0530853	0.0513595
GOTERM_BP_ALL	GO:0044242~cellular lipid catabolic process	67	0.92567	0.0277614	PNLIPRP2, ACADVL, ABCD2, ACAA2, ABCD3, IRS1, ETFB, GBA3, ABHD12, CYP26B1, LIPC, SPTLC1, AUH, ACADL, SPTLC2, ENPP2, CYP1B1, ACADM, ACAD11, ABCD1, HIBCH, PLA2G4A, PEX2, APOA4, CEL, GPCPD1, CPT1B, SIRT2, PLA2G15, HADHB, HADHA, PEX7, ACOX1, EHHADH, ANGPTL3, ACOX3, SMPDL3B, SLC27A2, GPLD1, GCDH, ABHD2, GBA, ETFDH, LPL, TWIST1, ABHD6, ACACB, ACAT1, NEU2, NEU3, SGPL1, NEU1, HACL1, APOE, PNPLA8, DDHD2, N…	5589	135	13824	1.22755	1	0.411097	0.397732
GOTERM_BP_ALL	GO:0016071~mRNA metabolic process	198	2.73556	0.000149292	AHCYL1, EIF4A3, PNN, CLP1, ZC3H12A, RAVER2, PRKACA, RBFOX1, SRRM4, MBNL2, RBFOX2, RBFOX3, SCAF11, SECISBP2, CRNKL1, UHMK1, DDX39A, XRN1, AURKAIP1, SLBP, CTR9, CSTF2, ZC3HAV1, HTATSF1, RNPC3, DHX32, PDCD11, CSTF1, SYMPK, DHX38, AAR2, RBM10, SRPK2, ZRSR2, UPF3B, A1CF, HNRNPL, SETX, HNRNPM, MOV10, AGO4, HNRNPF, AGO1, AGO2, PAF1, ATM, CDK13, DCP1A, CPEB3, BTG2, DAZAP1, DIS3L, SMG9, SMG7, SMG8, SMG5, …	5589	399	13824	1.22742	0.813786	0.00746992	0.00722707
GOTERM_BP_ALL	GO:0001505~regulation of neurotransmitter levels	66	0.911854	0.0290285	RAB3B, ACHE, RAB3A, SLC44A4, GRIK5, LRRK2, KCNC4, ATP2A2, ABAT, PARK7, SLC6A2, SLC6A3, SLC6A4, RIMS2, RIMS1, RIMS4, NOS1, PPFIA3, CADPS2, MEF2C, UNC13A, AGTPBP1, ACTN1, SYTL1, SYN3, SYTL5, SYTL4, SYN2, SYN1, SYTL2, ALDH5A1, FSHR, DAGLB, NAPB, NLGN1, STXBP1, CAMK2A, NRXN3, CACNA1B, ATP1A2, LIN7A, PSEN1, LIN7B, STX11, CPLX4, CPLX3, RAP1A, SV2C, SV2B, OTOF, NAALAD2, STX4, STX3, STX2, ASIC1, SYT5, SY…	5589	133	13824	1.22742	1	0.423319	0.409557
GOTERM_BP_ALL	GO:0007596~blood coagulation	65	0.898038	0.0303557	PLEK, SERPINE1, ILK, PIK3CB, ACTB, UBASH3B, HNF4A, ENPP4, CLIC1, PRKG1, FGB, FGA, PDGFRA, SYK, VWF, SERPINF2, FGG, PRKCA, ANO6, AP3B1, F2, F5, ZAP70, F7, F8, F9, MMRN1, MYH9, PRKCQ, GAS6, TLN1, VCL, TMPRSS6, SERPINC1, STXBP1, SRF, TXK, PDGFB, PROZ, FBLN1, PLG, TFPI, GATA1, KNG1, ADAMTS18, P2RY1, FLNA, DMTN, NOS3, F11, TFPI2, FZD6, HPS4, HPS6, MERTK, TREML1, CD40LG, TEC, AXL, P2RX1, F2RL1, PTPN6, …	5589	131	13824	1.22727	1	0.435899	0.421728
GOTERM_BP_ALL	GO:0010638~positive regulation of organelle organization	223	3.08096	6.23643e-05	RB1, CYFIP1, NCKAP1, SMARCB1, PHB2, RPS6KA5, BAIAP2L1, MYB, CDK5RAP1, KDR, PIP4K2B, PIP4K2C, SYNPO, ACTN2, STARD7, PRKCE, PIH1D1, TINF2, CSNK2A2, SERPINF2, WDR75, AP1AR, ISL1, ATG13, PRKCQ, PRKD1, EPHA1, PAXIP1, SDC4, CTBP1, CTR9, LPAR1, PDGFB, IQGAP2, HIF1A, CYB5R1, UGCG, SPAST, MIER1, DHX36, NCKAP1L, PPARGC1A, S100A10, PLK4, CARMIL1, ACD, SETDB1, FZD5, INSR, BRAF, TADA2A, PAF1, ATM, TENM1, LRSA…	5589	450	13824	1.22572	0.504466	0.00349302	0.00337946
GOTERM_BP_ALL	GO:0033043~regulation of organelle organization	435	6.00995	1.48735e-08	RB1, CYFIP1, NCKAP1, PID1, EHMT2, HNRNPU, STMN4, FZD10, PHB2, EPS8, MTBP, MYC, MYB, CDK5RAP1, PIP4K2B, PIP4K2C, CEP97, MEF2C, MAP1S, STARD7, PRKCE, PIH1D1, DAPK3, CSNK2A2, SERPINF2, WDR75, ATG13, ISL1, EML2, CD2AP, DYNC1LI1, FEZ1, FEZ2, ADPRH, PRKCQ, PRKD1, MTMR3, CTBP1, NPRL2, PDGFB, IQGAP2, SKA3, HIF1A, SKA1, CYB5R1, VPS11, NCKAP1L, CEP76, ATG7, PPARGC1A, ATG5, VPS16, S100A10, PLK4, CTC1, ACD, …	5589	878	13824	1.22545	0.000167432	3.22011e-06	3.11542e-06
GOTERM_BP_ALL	GO:0090002~establishment of protein localization to plasma membrane	54	0.746062	0.0499384	DPP10, PID1, IKBKB, CNST, CDH2, KIF5B, GPER1, FLOT1, FLOT2, PLS1, PRKCI, AMN, TMEM150A, PDPK1, ACTN2, ITGA3, ARHGEF16, ACSL3, ANK3, FAM126A, TNFRSF1A, CLIP3, CLIP1, PACS2, RILPL2, RILPL1, TMBIM1, PKP2, GAS6, BLZF1, EPHA2, LRRC15, MACF1, LAMA5, PKDCC, ROCK1, ATP2C2, NKD2, RAB26, AGR2, STX4, CSK, SPTBN1, S100A10, CAV3, JUP, KCNB2, EFR3B, VIL1, DLG1, TSPAN14, EHD3, TTC8, WNK3	5589	109	13824	1.22537	1	0.594927	0.575586
GOTERM_BP_ALL	GO:0045862~positive regulation of proteolysis	101	1.39541	0.007509	CYFIP2, PDCD5, RNF19B, NUB1, FAM162A, RNF19A, MYC, ZC3H12A, BTRC, MAP3K5, CCBE1, USP5, FBXW7, CSNK1D, PIAS1, RNF125, PSME3, PSME4, COL4A3, PSME1, PSME2, ADAM8, TRIB1, AURKAIP1, TRIB2, GPLD1, PSMD10, VCP, PLGRKT, HTRA2, PSEN1, PHB, C3, C6, NLRP3, PACSIN3, PLK3, NEK5, SMURF1, TNFSF15, RHBDD1, PLK1, PTK2, ACER2, DAB2, MDM2, CNTN2, CCDC22, ANP32B, FGFR4, OGT, NODAL, HIP1, DDX3X, RNF14, ZFAND2A, LRRK2…	5589	204	13824	1.22459	1	0.167122	0.161689
GOTERM_BP_ALL	GO:1903827~regulation of cellular protein localization	201	2.77701	0.000156808	RB1, PID1, GCC2, ABCA12, CNST, TRIM29, ZC3H12A, FBXO4, KAT7, PRKACA, PRKCI, ACTN2, STARD7, CSNK2A2, WDR75, ACSL3, PDZK1, ATG13, UHMK1, CD2AP, NUP93, AR, EPHA2, SLC35D3, NEDD4L, KALRN, CYB5R1, UGCG, PRDX1, CEP72, APOD, SPTBN1, WWTR1, PLK3, JUP, TNFSF14, FZD5, EDEM2, PDE2A, DCLK3, DCLK2, DCLK1, WAPL, UBAC2, PARP10, CYLD, PKIA, WNK3, TRIP6, ANP32B, NODAL, C2CD5, PCM1, XPO1, HYAL2, XPO5, LDLRAP1, APP…	5589	406	13824	1.22453	0.828896	0.00779451	0.00754111
GOTERM_BP_ALL	GO:0045664~regulation of neuron differentiation	191	2.63885	0.000238375	SEMA5A, SEMA5B, GFI1, FMR1, DIXDC1, ARHGAP35, RIMS2, RNF112, RIMS1, STK11, CDH4, SYNGAP1, ZFYVE27, EDNRB, DUOXA1, TNR, NRCAM, PLXNC1, EPHB2, NEPRO, CDON, EPHB3, CHRNB2, EPHA4, SEMA6C, PRKCI, EPHA7, MEF2C, UNC13A, SEMA6A, DSCAM, FBXW8, SEMA6D, WNT5A, IFRD1, ISLR2, MMD2, TBR1, SRCIN1, ISL1, TLE6, DISP3, KEL, FRMD7, ULK2, PRKD1, TNIK, OBSL1, CHODL, RTN4R, MACF1, DDX6, NOTCH3, CUL7, NOTCH1, CRABP2, L…	5589	386	13824	1.2239	0.931707	0.010909	0.0105544
GOTERM_BP_ALL	GO:0050767~regulation of neurogenesis	232	3.20531	5.08901e-05	GFI1, DIXDC1, GPR173, RNF112, EDNRB, SYNGAP1, ZFYVE27, EPHB2, EPHB3, CDON, EPHA4, PRKCI, EPHA7, MEF2C, UNC13A, IFRD1, ISLR2, MMD2, UNC5D, ISL1, SOX10, KEL, ULK2, HOXB3, NSMF, PRKD1, OBSL1, MACF1, NUMBL, CRABP2, LPAR1, NEDD4L, LPAR3, KALRN, HIF1A, KLK8, APOE, NKX2-5, JAG1, SS18L1, FN1, BRAF, PBX1, PTK2, NFATC4, SETX, CCDC88A, PTK7, GNRH1, EZH2, ROBO2, RET, TENM4, VLDLR, PTPRF, ROBO1, GLI2, PQBP1, …	5589	469	13824	1.22353	0.436132	0.0029532	0.00285719
GOTERM_BP_ALL	GO:0060070~canonical Wnt signaling pathway	92	1.27107	0.0110614	RYR2, PTPRU, DRAXIN, WNT2B, LRRK2, USP34, LRRK1, CTNND1, PTPRO, DIXDC1, ILK, FZD10, LIMD1, CCAR2, MED12, STK11, FGF8, CDH3, CDH2, MYC, RSPO2, DACT3, RSPO3, RSPO1, SCYL2, DACT1, ANKRD6, WLS, KDM6A, APC2, DAPK3, WNT5A, AXIN1, WNT9B, CSNK1D, WNT9A, ISL1, SOX10, SFRP4, PYGO2, TBL1XR1, DDIT3, RAPGEF1, ROR2, PFDN5, MYH6, NOTCH1, DLX5, TNKS, TCF7, XIAP, LRP4, PRICKLE1, PSEN1, MLLT3, LRP6, NKD2, CDC42, P…	5589	186	13824	1.22342	1	0.218473	0.211371
GOTERM_BP_ALL	GO:0009653~anatomical structure morphogenesis	993	13.7193	2.8536e-19	PID1, IFT172, LIPA, PTPDC1, MYLK, NDST1, PREX1, ZFYVE27, SYNGAP1, DPYSL4, ZC3H12A, PKNOX1, PRKACA, PRKACB, WLS, HES7, MEF2A, CCBE1, MEF2C, RBFOX2, UNC5A, UNC5B, RFX2, RFX1, UNC5D, ISL1, BCR, AR, MTHFD1, PRKAR1A, RFX4, MYL3, AGTR2, MTMR2, CRABP2, COL13A1, PLA2G3, ADAMTS12, NYAP2, GATA1, C3, DYNC2LI1, ADAMTS16, EPB41L5, C5, C6, RDH10, EPB41L3, RDH13, ATG5, JAG2, JAG1, NEBL, FN1, NR2F2, LARP4, PBX1,…	5589	2008	13824	1.22317	3.21258e-15	6.42516e-16	6.21628e-16
GOTERM_BP_ALL	GO:0016236~macroautophagy	133	1.83752	0.00229043	FAM13B, EHMT2, ZFYVE1, MYLK, FAM134B, TBK1, KDR, PIP4K2B, PIP4K2C, LGALS8, LZTS1, PDK1, SCN1A, CPA3, SH3GLB1, GABARAPL2, CD93, DNAAF2, ATG9B, SLC35C1, ATP1B1, ATG14, CRNKL1, ATG13, KRT73, ATG12, NUP93, SFRP4, TXLNA, LIX1, FEZ1, CDC37, MAP1A, FEZ2, TRIM13, WDFY3, ULK1, TNIK, ALPK1, SQSTM1, VCP, MTMR3, NPRL2, PIK3R4, CLEC16A, PSEN1, HIF1A, MTM1, C5, SCFD1, FXR2, PNPO, TBC1D14, HMOX1, MYH11, TBC1D12…	5589	269	13824	1.22292	1	0.0696911	0.0674254
GOTERM_BP_ALL	GO:0001558~regulation of cell growth	126	1.74081	0.00307891	SEMA5A, RB1, SEMA5B, CLSTN1, CCAR2, RIMS2, RIMS1, STK11, CDH4, ZFYVE27, TNR, ENPP1, PLXNC1, IGFBP1, TSPYL2, SEMA6C, EPHA7, UNC13A, SEMA6A, KDM2B, DSCAM, IGFBP5, SEMA6D, WNT5A, IFRD1, ADAM10, ISLR2, ST7L, ADAM17, ADAM15, ULK2, PSMD10, RTN4R, MACF1, TSG101, CRABP2, DCUN1D3, HTRA4, NEDD4L, LPAR3, RASAL1, PHB, RTN4, CYP27B1, EPB41L3, ABL1, PLXNA2, PLXNA1, APOE, IGFBP6, PLXNA4, WNT3, PLXNA3, SYT3, TGF…	5589	255	13824	1.22217	1	0.0855862	0.0828037
GOTERM_BP_ALL	GO:0001944~vasculature development	233	3.21912	5.79771e-05	ERRFI1, SERPINE1, HS6ST1, CRKL, MYLK, ELK3, NDST1, NSDHL, ZMIZ1, ANPEP, GJA5, ZC3H12A, KDR, CYP1B1, EPHB2, PKNOX1, PROK1, EPHB4, EPHB3, ACVR1, CCBE1, MEF2C, SERPINF2, PRKCA, ISL1, CCDC80, DDIT3, HOXB3, PRKD1, EPHA1, GPLD1, EPHA2, ENPEP, PAXIP1, EPAS1, PDGFB, HIF1A, PIK3R6, MTDH, C3, C5, SGPL1, C6, RRAS, PDCD10, NKX2-5, STARD13, JAG1, FZD5, FN1, NR2F2, PTK2, NFATC4, COL1A2, PTK7, ANP32B, HRG, NODA…	5589	472	13824	1.22099	0.479375	0.00326353	0.00315743
GOTERM_BP_ALL	GO:0033674~positive regulation of kinase activity	151	2.08621	0.0012744	SLC27A1, MRE11, CCNT2, CSF1, CCNH, FZD10, STK11, RASSF2, PLCE1, CCNL2, NBN, MAP3K6, MAP3K7, PROK1, MAP3K5, PDGFRB, SH3GLB1, EPHA4, CARD10, PDGFRA, FBXW7, EPHA8, PIH1D1, WNT5A, MMD2, ATG14, SRCIN1, PRLR, CDC25B, ADCYAP1, ADAM17, MADD, ADAM9, ADAM8, TNIK, AJUBA, TELO2, PSMD10, CSF1R, CEMIP, MAGED1, PIK3R4, LPAR1, PDGFB, LPAR3, PSEN1, MST1R, IQGAP3, PIK3R6, PIK3R5, RAP1A, PDCD10, DVL2, ABL1, STAP1, …	5589	306	13824	1.22055	0.999999	0.0442816	0.042842
GOTERM_BP_ALL	GO:0007420~brain development	220	3.03951	9.98803e-05	IFT172, DIXDC1, RAX, ACTB, NDST1, HERC1, CLP1, EPHB2, EPHB3, WLS, CDON, EPHA5, EPHA7, NKX2-6, SMARCC2, RBFOX2, SLC6A17, MAP1S, SECISBP2, HNF1B, ISL1, EML1, BCR, GNPAT, BCAN, RFX4, HOXB3, HOXB2, NUMBL, ABCB6, FUT10, WDR62, PCDH19, HIF1A, ABR, APOD, FZD6, DCLK2, XRCC1, NR2F2, DCLK1, EXT1, OGDH, CD27, ATM, ANP32B, FAT4, NODAL, EZH2, ROBO2, SETD2, BTG2, NRP2, SPEF2, PTPRS, KIF14, SMG9, BRCA2, SLC6A3,…	5589	446	13824	1.22008	0.675188	0.00530402	0.00513159
GOTERM_BP_ALL	GO:1903046~meiotic cell cycle process	73	1.00857	0.0253278	TOP2A, TDRKH, MRE11, SYCP2, SPO11, SYCP1, EHMT2, SMC3, BRCA2, SMC4, SMC2, M1AP, ING2, CYP26B1, SPATA22, RPS6KA2, MAEL, MEIOC, MEIOB, HORMAD1, HFM1, NSUN2, WNT5A, TEX11, TEX12, TEX14, TEX15, SIRT2, SMC1B, CDC25B, SGO1, RAD51B, TERB1, SGO2, RAD51C, ESPL1, MSH3, MSH4, DMC1, MYH9, FKBP6, DPEP3, ROCK1, TUBGCP2, PSMD13, UBR2, FBXO43, BAG6, SYCE1, DSN1, SLX4, RAD21, ASZ1, HSF1, MSX1, PLK1, TDRD9, FANCA,…	5589	148	13824	1.22	1	0.385038	0.37252
GOTERM_BP_ALL	GO:0001568~blood vessel development	218	3.01188	0.000108592	SERPINE1, HS6ST1, CRKL, MYLK, ELK3, NDST1, NSDHL, ZMIZ1, ANPEP, GJA5, ZC3H12A, KDR, CYP1B1, EPHB2, PKNOX1, EPHB4, EPHB3, ACVR1, CCBE1, MEF2C, SERPINF2, PRKCA, ISL1, CCDC80, DDIT3, HOXB3, PRKD1, EPHA1, GPLD1, EPHA2, ENPEP, PAXIP1, EPAS1, PDGFB, HIF1A, PIK3R6, MTDH, C3, C5, SGPL1, C6, RRAS, PDCD10, NKX2-5, STARD13, JAG1, FZD5, FN1, NR2F2, PTK2, NFATC4, COL1A2, PTK7, HRG, NODAL, NOX1, CLIC4, SETD2, …	5589	442	13824	1.21993	0.705534	0.00571273	0.00552701
GOTERM_BP_ALL	GO:0072001~renal system development	108	1.49212	0.00661193	TRAF3IP1, HOXA11, FGF8, BMPER, PLCE1, TP63, TNS2, SEC63, EPHA4, OSR2, PDGFRA, EPHA7, MEF2C, OSR1, WNT5A, ARID5B, HNF1B, RPGRIP1L, NPNT, PGF, NUP93, PYGO2, COL4A1, COL4A4, COL4A3, WDPCP, AGTR2, NOTCH3, ENPEP, NOTCH1, MAGED1, WNK4, PDGFB, UMOD, NID1, PKHD1, APH1A, BAG6, ADAMTS16, EFNB2, SGPL1, KIF3A, RDH10, PROM1, STRA6, TFAP2A, WWTR1, ACE, JAG1, TGFB1, PBX1, AHI1, DLG1, DLG5, FAT4, SIM1, FGFR2, FG…	5589	219	13824	1.21977	1	0.153734	0.148736
GOTERM_BP_ALL	GO:0051216~cartilage development	70	0.967118	0.0289179	RARG, BMPR2, WNT2B, THRA, GLI2, HOXA11, LOXL2, NPPC, FGF6, EFEMP1, HYAL2, CREB3L2, ANXA6, RSPO2, ITGB8, SOX6, SOX5, ADAMTS7, CSGALNACT1, FBXW4, OSR2, MKKS, EDN1, MEF2C, WNT5A, IFT80, WNT9A, OTOR, TGFBR1, RUNX2, COL2A1, MATN1, HOXB3, ROR2, GPLD1, PKDCC, SATB2, COL11A1, SRF, SDC3, COL11A2, ADAMTS12, HIF1A, BARX2, GLG1, LRP6, THBS3, ACAN, CHST11, CHSY1, CHADL, SERPINH1, HOXC4, CYTL1, MSX1, MAPK3, WN…	5589	142	13824	1.2193	1	0.423319	0.409557
GOTERM_BP_ALL	GO:0045055~regulated exocytosis	69	0.953302	0.0302283	RAB3A, RAB3D, GRIK5, LRRK2, PLEK, ATP2A2, ABCA12, MILR1, RIMS2, RIMS1, RIMS4, LAMP1, AP1G1, FCER1A, IL13RA2, CADPS2, UNC13A, IL4R, SYK, PDPK1, ANXA3, IL13, SYTL1, SYTL5, SYTL4, SYTL2, BCR, FGR, ZAP70, VAMP7, ADORA2B, KIT, STEAP2, RAPGEF4, NAPB, NLGN1, NOTCH1, STXBP1, PLA2G3, PSEN1, CACNA1H, STX11, CACNA1G, CPLX3, CACNA1I, SNX4, ABR, RAP1A, RAB11FIP1, RAB26, OTOF, S100A12, STX4, STX3, RAB11FIP2, S…	5589	140	13824	1.21905	1	0.435179	0.421031
GOTERM_BP_ALL	GO:1901653~cellular response to peptide	69	0.953302	0.0302283	SERPINA12, TRIM72, C2CD5, AHCYL1, PID1, IRS1, GPR21, PTPN22, SLC2A4, SOGA1, GPR173, BAIAP2L1, GPER1, GRB10, ENPP1, JAK2, PDK2, RAB8A, APPL1, GHSR, SREBF1, SMARCC1, PRKCI, PPP1R12A, PARP1, PDPK1, RIPK2, ACTN2, TSC2, SIRT1, KAT2B, LMBRD1, TBC1D4, MZB1, PRKCQ, VWA2, PHIP, GPLD1, KANK1, RNASEL, CAMK2A, PXN, NOD1, FOXO4, NOD2, PRKCZ, HDAC9, CYP11A1, MYH11, SH2B2, OSBPL8, PTPN1, MBD5, GOT1, STAT1, DENN…	5589	140	13824	1.21905	1	0.435179	0.421031
GOTERM_BP_ALL	GO:0030334~regulation of cell migration	252	3.48162	3.67723e-05	SERPINE1, ADARB1, MYLK, LGALS3, GPR173, ZC3H12A, KDR, DAG1, CYP1B1, CPNE3, ACVR1, CCBE1, IL1R1, PRKCE, DAPK2, DAPK3, PRKCA, ACTN4, UNC5D, GTPBP4, BCR, RUFY3, WDPCP, NSMF, PRKD1, EPHA1, TRIB1, GPLD1, EPHA2, GRB7, SDC4, PDGFB, PLA2G7, HIF1A, ABR, EPB41L5, C5, RRAS, PDCD10, ZNF703, APOD, NCKAP1L, SCAI, TNFSF18, STAT5A, CARMIL1, STARD13, HACE1, TNFSF14, INSR, FN1, BRAF, NR2F2, PTK2, TRIP6, GNRH1, HRG…	5589	512	13824	1.21739	0.338993	0.0022872	0.00221284
GOTERM_BP_ALL	GO:0009755~hormone-mediated signaling pathway	63	0.870406	0.0394961	SLC27A1, RNF14, TCF21, UBE3A, UFSP2, ARRB2, PARK7, BRCA1, MED16, PHB2, NR2E3, MED12, UFL1, MED14, MED13, GPER1, TRIM68, GHSR, DAXX, RBFOX2, PRMT2, ARID1A, MED4, PRLR, SIRT1, NR5A1, AR, MED24, NR5A2, THRAP3, FSHR, CRY1, CLOCK, KANK2, KDM3A, DDX5, ABHD2, RNF6, PHB, ADIPOR1, UBR5, SAFB2, STAT5A, STAT5B, NR2F1, NR1H4, NR1H3, TRIP4, NR2F2, NR1D1, TSHR, SMARCA4, NR4A2, DAB2, NR6A1, CNOT1, NEDD4, CARM1,…	5589	128	13824	1.21739	1	0.50774	0.491234
GOTERM_BP_ALL	GO:0060047~heart contraction	62	0.85659	0.0413078	RYR2, ATP2A2, RGS2, RPS6KA2, GJA5, NPPA, ZC3H12A, HEY2, SPX, NOS1, MEF2A, DSP, MAP2K3, KCNH2, SREBF1, EDN1, TNNC1, CACNA2D1, ATP1B1, ACE2, SCN10A, RNF207, AKAP9, MYL3, CASQ2, PKP2, DSG2, PDE5A, AGTR2, SCN4B, DSC2, MYH6, MYH7, HDAC4, CAMK2D, EPAS1, SEMA3A, CACNA1D, ATP1A2, CACNA1G, SLC9A1, CDC42, CTNNA3, TNNI3, NKX2-5, KCNJ2, MAP2K6, ACE, CAV3, IRX5, JUP, NUP155, NOS3, ATP2B4, MTOR, EHD3, P2RX4, H…	5589	126	13824	1.21708	1	0.524287	0.507242
GOTERM_BP_ALL	GO:0016458~gene silencing	62	0.85659	0.0413078	SUV39H1, FMR1, LIMD1, RRP8, MBD3L1, PHF8, MECP2, CLP1, SIN3A, ZC3H12A, XPO5, MAEL, DGCR8, SNIP1, SOX6, BAHCC1, APOBEC1, DNMT3A, MSL3, TET1, DICER1, ARID1A, SIRT1, SND1, NCOR1, DYDC2, PABPC1, AJUBA, FKBP6, DNMT1, HDAC2, UHRF2, UHRF1, SRRT, DOT1L, KMT2B, UBR2, ATAD2B, FXR1, CDC45, ASZ1, MIER1, DROSHA, TNRC18, TGFB1, SETDB1, MBD1, ATAD2, SMARCA5, PUM1, AICDA, PUM2, TNRC6C, MOV10, AGO4, CNOT1, AGO1, …	5589	126	13824	1.21708	1	0.524287	0.507242
GOTERM_BP_ALL	GO:0048514~blood vessel morphogenesis	183	2.52832	0.000468353	SERPINE1, RORA, HS6ST1, SAT1, MYLK, LOXL2, ELK3, FGF8, BMPER, CDH2, POFUT1, ZMIZ1, GJA5, ANPEP, ZC3H12A, LEPR, KDR, CYP1B1, NRCAM, PITX2, EPHB2, PKNOX1, EPHB4, EPHB3, ACVR1, PPP1R16B, CCBE1, PDGFRA, WNT5A, SERPINF2, VASH2, PRKCA, VASH1, ISL1, PGF, CCDC80, COL4A2, COL4A1, COL4A3, HOXB3, ADAM8, PRKD1, EPHA1, SCG2, GPLD1, EPHA2, NOTCH3, ENPEP, CUL7, NOTCH1, PAXIP1, EPAS1, FOXO4, HIF1A, PIK3R6, MTDH,…	5589	372	13824	1.21677	0.994877	0.0195286	0.0188937
GOTERM_BP_ALL	GO:0051130~positive regulation of cellular component organization	425	5.87179	6.5547e-08	RB1, CYFIP1, NCKAP1, FRMPD4, SERPINE1, FNBP1L, PHB2, PREX1, ZFYVE27, CNST, MYB, CDK5RAP1, ANKFY1, PIP4K2B, PIP4K2C, PRKCI, UNC13A, STARD7, PRKCE, PIH1D1, CSNK2A2, SERPINF2, WDR75, PDZK1, ATG13, ISL1, BCR, AR, ACE2, TFR2, PRKCQ, PRKD1, CRABP2, CTBP1, ABCB4, PDGFB, NEDD4L, IQGAP2, HIF1A, C2, C3, CYB5R1, ABR, EPB41L5, FLRT3, OCSTAMP, SYNDIG1, ALX1, NCKAP1L, NKX2-5, PPARGC1A, PROM2, S100A10, PLK4, WN…	5589	864	13824	1.21668	0.000737656	1.11807e-05	1.08172e-05
GOTERM_BP_ALL	GO:0061448~connective tissue development	88	1.21581	0.0155971	RARG, BMPR2, WNT2B, CSF1, THRA, RXFP1, GLI2, HOXA11, LOXL2, NPPC, FGF6, EFEMP1, HYAL2, CREB3L2, SH3PXD2B, ANXA6, RSPO2, ITGB8, SOX6, BBS4, SOX5, ADAMTS7, CSGALNACT1, FBXW4, OSR2, MKKS, EDN1, MEF2C, ARRDC3, WNT5A, ARID5B, IFT80, WNT9A, OTOR, SIRT1, TGFBR1, RUNX2, ACTA2, COL2A1, PIK3CA, TBL1XR1, ZNF516, MATN1, HOXB3, ROR2, GPLD1, FTO, PAXIP1, PKDCC, NOTCH1, SATB2, COL11A1, SRF, SDC3, COL11A2, PDGFB…	5589	179	13824	1.21599	1	0.276088	0.267112
GOTERM_BP_ALL	GO:0006310~DNA recombination	88	1.21581	0.0155971	TOP2A, SWSAP1, CD40, WDR48, KDM1A, SPO11, SYCP1, MCM9, TONSL, SMC6, BRCA1, BRCA2, DCAF1, POLB, YY1, HELB, ZFYVE26, PPP4R2, SFR1, RUVBL2, RUVBL1, MEIOB, NBN, RAG2, RAG1, HFM1, LIG1, SWAP70, TEX11, RECQL, LIG4, LIG3, ACTR8, TEX15, TERF2, UCHL5, FOXP1, SUPV3L1, RAD51B, RNF168, MMS22L, SFPQ, NSMCE4A, RAD51C, MSH3, MSH4, THAP9, DMC1, FAN1, RHNO1, EXD2, BLM, PAXIP1, PARPBP, AP5Z1, TCF7, RNF8, SUPT6H, U…	5589	179	13824	1.21599	1	0.276088	0.267112
GOTERM_BP_ALL	GO:0050769~positive regulation of neurogenesis	117	1.61647	0.00534003	CSF1, ARHGAP35, RIMS2, RNF112, RIMS1, STK11, CDH4, ZFYVE27, DUOXA1, EPHB2, CDON, PRKCI, MEF2C, UNC13A, SEMA6A, DSCAM, FBXW8, WNT5A, LIG4, ISLR2, MMD2, SOX10, TLE6, NSMF, PRKD1, OBSL1, MACF1, CUL7, NUMBL, NOTCH1, CRABP2, NEDD4L, LPAR3, RASAL1, PSEN1, KALRN, HIF1A, NCKIPSD, BRINP2, RAP1A, MAN2A1, ABL2, ECT2, NKX2-5, BRINP3, WNT3, SYT3, SYT1, SMURF1, FBXO38, SS18L1, TRPV2, FN1, BRAF, GFAP, SETX, BCL…	5589	238	13824	1.21593	1	0.132711	0.128397
GOTERM_BP_ALL	GO:0006928~movement of cell or subcellular component	610	8.42774	6.29689e-11	SERPINE1, ADARB1, FNBP1L, MYLK, EPS8, PREX1, GPR173, DPYSL4, ALKBH1, GJA5, ZC3H12A, CYP1B1, CCBE1, MEF2C, RBFOX2, UNC5A, UNC5B, DNAAF2, PRKCE, DAPK2, CACNA2D1, DAPK3, PRKCA, UNC5D, ISL1, SOX10, GTPBP4, NUP93, BCR, DYNC1LI1, DYNC1LI2, BIN3, IFT81, RUFY3, PRKCQ, PRKD1, GPLD1, ASTN1, ENPEP, PDGFB, ADAMTS12, HIF1A, PLA2G7, ABR, EPB41L5, C5, RHOT2, FLRT3, BLOC1S2, ALX1, NCKAP1L, STARD13, DNAH11, HACE1…	5589	1241	13824	1.21579	7.08904e-07	2.02544e-08	1.95959e-08
GOTERM_BP_ALL	GO:0048639~positive regulation of developmental growth	58	0.801326	0.049468	CSF2, BMPR2, CSF1, CELF1, GPR21, YBX3, SLC6A3, RIMS2, RIMS1, NIPBL, CDH4, FGF8, ZFYVE27, HEY2, RAG2, BBS4, PLS1, GHSR, MKKS, EDN1, MEF2C, UNC13A, DSCAM, ISLR2, CACNA2D2, NRG1, MAPT, PPIB, MACF1, NOTCH1, CRABP2, SRF, NEDD4L, LPAR3, RASAL1, ACACB, MTM1, ERBB4, TBX20, HSF1, AGR2, WNT3, STAT5A, STAT5B, SYT3, SEMA4D, SYT1, SMURF1, INSR, TRPV2, FN1, TSHR, VIL1, GPAM, IL7, GHRH, FGFR2, FGFR1	5589	118	13824	1.21575	1	0.590573	0.571373
GOTERM_BP_ALL	GO:0051603~proteolysis involved in cellular protein catabolic process	258	3.56452	3.38449e-05	CCNF, CCAR2, HERC5, HERC4, RNF115, NUB1, PSMD7, PSMD4, PSMD2, FBXO4, PSMD1, LONP2, BTRC, PRKACA, FBXO8, VPS36, RNF111, FBXO9, GABARAPL2, SMARCC1, CSNK1D, CLPX, RNF125, SCO1, PSME3, DDIT3, PSME4, PSME1, TRIM13, PSME2, TRIB1, TRIB2, VPS25, CLOCK, RNF122, RNF121, NEDD4L, OMA1, ADAMTS12, RNF216, N4BP1, CTSA, EDEM3, WNT10B, WWTR1, PLK3, ZRANB1, HACE1, PLK1, EDEM2, ERLIN1, BTBD11, NR1D1, SNF8, PTK2, CY…	5589	525	13824	1.21551	0.316844	0.00217729	0.00210651
GOTERM_BP_ALL	GO:0040012~regulation of locomotion	277	3.82702	1.80649e-05	SERPINE1, ADARB1, MYLK, LGALS3, GPR173, ZC3H12A, KDR, DAG1, CYP1B1, CPNE3, ACVR1, CCBE1, IL1R1, PRKCE, DAPK2, DAPK3, ARRDC3, AP1AR, PRKCA, ACTN4, UNC5D, GTPBP4, BCR, RUFY3, WDPCP, NSMF, PRKD1, EPHA1, TRIB1, GPLD1, EPHA2, GRB7, SDC4, PDGFB, TWIST1, PLA2G7, HIF1A, ABR, EPB41L5, C5, RRAS, PDCD10, ZNF703, APOD, NCKAP1L, SCAI, TNFSF18, STAT5A, CARMIL1, STARD13, HACE1, TNFSF14, INSR, FN1, BRAF, NR2F2, …	5589	564	13824	1.21479	0.184029	0.00132062	0.00127768
GOTERM_BP_ALL	GO:0006259~DNA metabolic process	330	4.55927	2.72062e-06	TDRKH, SMARCAL1, MTRR, PID1, SMARCB1, TRRAP, EHMT2, TONSL, EHMT1, HNRNPU, SMC6, SMC3, BACH1, MBD3L1, ALKBH3, DCAF1, NYNRIN, ZFYVE26, PPP4R2, MCIDAS, SPATA22, MYC, ALKBH1, FBXO4, KAT7, TSPYL2, TIPIN, GIN1, ESCO1, TINF2, RECQL, REV1, DICER1, GTPBP4, PSME4, XRN2, THAP9, PRKCQ, DNA2, NUP98, NEIL1, RHNO1, EXD2, SLBP, PARPBP, PAXIP1, PDGFB, TWIST1, PRDM14, BRCC3, RAD21, FIGNL1, DHX36, MCMBP, PPARGC1A, …	5589	672	13824	1.21463	0.0301644	0.000280997	0.000271862
GOTERM_BP_ALL	GO:0042060~wound healing	124	1.71318	0.00469002	SERPINE1, CELSR1, ACTB, MYLK, ELK3, UBASH3B, FGFR1OP2, ENPP4, LARGE1, PDGFRA, SCARA5, PRKCE, WNT5A, IFRD1, SERPINF2, CASK, PRKCA, TC2N, ADAM17, BIN3, JAML, CD109, NINJ1, PRKCQ, TLN1, AJUBA, PHLDB2, VCL, SDC4, STXBP1, TXK, ALOX15, PDGFB, PROZ, FBLN1, HIF1A, GATA1, KNG1, CNN2, PDCD10, ADAMTS18, HMOX1, STXBP5, APOD, MYH10, WNT10B, CAV3, TFPI2, FZD6, HPS4, FN1, HPS6, TREML1, BCL9, PTK7, HRG, NFE2L2, …	5589	253	13824	1.21227	1	0.120001	0.116099
GOTERM_BP_ALL	GO:0046486~glycerolipid metabolic process	99	1.36778	0.0114824	SCARB1, SLC27A1, PGAP3, ABHD12, LIPC, PIP4K2C, PDGFRB, PCYT2, G6PC, DGAT1, SACM1L, ALG5, OCRL, PISD, PLA2G15, PYURF, GNPAT, DPM2, FAR1, DGKK, AJUBA, SLC27A5, GPLD1, MTMR1, CSF1R, MTMR2, MTMR3, ABHD2, ALOX15, MTTP, PDGFB, LPL, ABHD6, PLA2G6, MTMR6, MTM1, MTMR7, PGS1, C3, INPP5B, PTDSS1, INPP5A, INPP5E, THEM5, PIP5K1B, APOE, PCK1, CAV3, SYNJ2, CPS1, SYNJ1, PI4KA, SERINC1, PLCH2, SERINC3, CDS2, PIGS…	5589	202	13824	1.21223	1	0.224037	0.216753
GOTERM_BP_ALL	GO:0048839~inner ear development	73	1.00857	0.0299794	GABRB3, PTPRQ, FOXI1, SIX1, CELSR1, CXCL14, GLI2, FGF8, BMPER, HEY2, EPHB2, TMC1, WNT5A, RPGRIP1L, MYO7A, BCR, COL2A1, PAX8, KCNMA1, WDPCP, ROR2, FREM2, ATP6V1B1, PAFAH1B1, NOTCH1, SDC4, DLX5, DLX6, COL11A1, PCDH15, LIN7A, CECR2, ABR, KIF3A, LRIG1, DVL2, CDH23, LRIG3, CYTL1, DUOX2, STOX1, JAG2, TFAP2A, SEC24B, JAG1, PRRX1, ATP8B1, WHRN, FZD6, ATP2B2, GRHL3, USH2A, TSHR, POU4F3, SLC4A7, AHI1, TTC8…	5589	149	13824	1.21181	1	0.433814	0.419711
GOTERM_BP_ALL	GO:0032386~regulation of intracellular transport	165	2.27964	0.00117044	MYLK2, FMR1, PDCD5, MLC1, GCC2, PARK7, IPO5, NPEPPS, LAMP1, SCP2, ZC3H12A, RUVBL1, SNIP1, IL13RA2, PRKACA, CDKL2, IL4R, FBXW7, STARD7, CSNK2A2, CEP131, WDR75, PDZK1, ATG13, UHMK1, EDAR, NUP93, RINT1, TRIM15, PSMD10, KHDRBS1, CEMIP, SLC35D3, HTRA2, SUPT6H, SLC9A1, UGCG, SNX4, CYB5R1, PRDX1, TPR, UBR5, NLRP3, APOD, ECT2, SEC16B, WWTR1, PLK3, TCAF1, TGFB1, JUP, FZD5, TNFSF14, PDE2A, EDEM2, HPS4, MSN…	5589	337	13824	1.21103	0.999998	0.0414364	0.0400893
GOTERM_BP_ALL	GO:0006936~muscle contraction	93	1.28489	0.0148463	MYLK2, RYR2, MYOM1, DOCK5, SYNM, DOCK4, LMOD1, ATP2A2, ATP2A1, MYOM2, LMOD2, MYLK, RGS2, ARHGAP42, EDNRB, GPER1, GJA5, NPPA, ZC3H12A, NOS1, PRKG1, CHRNB2, DSP, MAP2K3, MKKS, EDN1, ARG2, MYOCD, CCDC78, ACTN2, TNNC1, SPHK1, TPM2, CACNA2D1, TACR2, TACR1, ATP1B1, NPNT, GRIP2, ACTA2, ACE2, MYH2, SCN10A, MYH3, MYL1, ADORA2B, RNF207, KCNMA1, MYL3, CASQ2, PKP2, MYH8, DSG2, PDE5A, MYH4, SCN4B, DSC2, MYH6,…	5589	190	13824	1.21068	1	0.268567	0.259836
GOTERM_BP_ALL	GO:0044265~cellular macromolecule catabolic process	341	4.71125	2.81446e-06	EIF4A3, CCNF, CCAR2, HERC5, HERC4, RNF115, NUB1, PSMD7, PSMD4, PSMD2, ZC3H12A, FBXO4, PSMD1, LONP2, BTRC, PRKACA, FBXO8, VPS36, RNF111, FBXO9, GABARAPL2, SMARCC1, SECISBP2, CSNK1D, DICER1, CLPX, SND1, UHMK1, RNF125, XRN1, SCO1, PSME3, DDIT3, PSME4, XRN2, PSME1, TRIM13, PSME2, DNA2, TRIB1, TRIB2, VPS25, CLOCK, RNF122, RNF121, NEDD4L, ZC3HAV1, OMA1, ADAMTS12, RNF216, N4BP1, CTSA, EDEM3, WNT10B, WWT…	5589	697	13824	1.2101	0.0311885	0.000285452	0.000276172
GOTERM_BP_ALL	GO:0098742~cell-cell adhesion via plasma-membrane adhesion molecules	68	0.939486	0.037373	ROBO2, RET, TENM1, TENM2, TENM3, TENM4, CLSTN1, PIK3CB, PTPN23, ITGAL, CLDN2, CLDN1, CDH8, CDH7, ROBO1, CDH6, CDH4, CDH3, CDH2, KIFAP3, JAML, CDHR1, CDH10, CDHR2, CDH11, CDHR3, CD226, DSG2, ITGA5, CLDN16, DSG3, DSG4, CDH17, AJUBA, DSC1, DSCAML1, DSC2, CDH18, CDH19, NLGN1, PCDH15, UMOD, PCDH12, PCDH19, ATP2C1, IGSF9, PCDH17, ARVCF, MAPK7, CDH20, CDH22, CDH23, CDH24, CDH26, PCDH1, CADM3, CADM1, PCD…	5589	139	13824	1.21002	1	0.490782	0.474826
GOTERM_BP_ALL	GO:0000904~cell morphogenesis involved in differentiation	287	3.96518	1.95022e-05	RB1, CYFIP1, PREX1, SYNGAP1, ZFYVE27, VSIG1, DAG1, EPHB2, EPHB3, MEF2A, EPHA5, EPHA4, EPHA7, MEF2C, RBFOX2, UNC5A, UNC5B, EPHA8, ACTN1, IFRD1, OMG, ISLR2, AP1AR, ACTN4, MYO7A, ANK3, UNC5D, ISL1, AR, KEL, ULK2, WDPCP, ULK1, EPHA1, OBSL1, EPHA2, MACF1, NUMBL, CRABP2, STXBP1, PCDH15, TWIST1, LPAR3, KALRN, HIF1A, GATA1, EPB41L5, SPAST, FLRT3, MAP2, ZNF703, ALX1, APOE, S100A10, CARMIL1, WWTR1, NTNG2, …	5589	587	13824	1.20933	0.197127	0.00138086	0.00133597
GOTERM_BP_ALL	GO:1901342~regulation of vasculature development	88	1.21581	0.0184066	ECM1, CXCL8, SERPINE1, PDE3B, BRCA1, TSPAN12, ETS1, TMEM100, GPER1, ZC3H12A, STAB1, HEY2, KDR, ENPP2, CTSH, CYP1B1, CCR3, PROK1, JAK1, PPP1R16B, CCBE1, ANXA3, SPHK1, WNT5A, VASH2, PRKCA, VASH1, ISL1, SIRT1, RHOA, PGF, DCN, COL4A2, KIT, COL4A3, ANGPTL3, CHI3L1, ITGB1BP1, ITGA5, PRKD1, EPHA1, EPHA2, CX3CR1, HDAC5, NOTCH1, ROCK1, PDGFB, SEMA3E, FOXO4, THBS2, HIF1A, HDAC9, PIK3R6, HDAC7, MTDH, EFNB2,…	5589	180	13824	1.20923	1	0.315158	0.304912
GOTERM_BP_ALL	GO:2000145~regulation of cell motility	263	3.6336	4.50455e-05	SERPINE1, ADARB1, MYLK, LGALS3, GPR173, ZC3H12A, KDR, DAG1, CYP1B1, CPNE3, ACVR1, CCBE1, IL1R1, PRKCE, DAPK2, DAPK3, AP1AR, PRKCA, ACTN4, UNC5D, GTPBP4, BCR, RUFY3, WDPCP, NSMF, PRKD1, EPHA1, TRIB1, GPLD1, EPHA2, GRB7, SDC4, PDGFB, TWIST1, PLA2G7, HIF1A, ABR, EPB41L5, C5, RRAS, PDCD10, ZNF703, APOD, NCKAP1L, SCAI, TNFSF18, STAT5A, CARMIL1, STARD13, HACE1, TNFSF14, INSR, FN1, BRAF, NR2F2, PTK2, TR…	5589	538	13824	1.20913	0.39778	0.00268318	0.00259595
GOTERM_BP_ALL	GO:0040007~growth	326	4.50401	5.2862e-06	RB1, CYFIP1, PGLYRP3, PGLYRP2, EHMT2, CCAR2, DCAF1, ZFYVE27, ZMIZ1, ALKBH1, TNS2, GAMT, TSPYL2, EPHA7, MEF2C, UNC13A, IFRD1, ISLR2, CACNA2D2, HNF1B, SOX10, RC3H2, AR, BIN3, PRKAR1A, XRN2, NINJ1, ULK2, ULK1, MACF1, CRABP2, DCUN1D3, TXK, SDC3, CTR9, PCDH15, NEDD4L, LPAR3, PRKCZ, HIF1A, GIGYF2, CYP27B1, EPB41L5, SGPL1, CHST11, FLRT3, RDH10, EPB41L3, APOD, APOE, NKX2-5, STAT5A, CTC1, WNT10B, STAT5B, …	5589	667	13824	1.2089	0.057776	0.000483838	0.000468108
GOTERM_BP_ALL	GO:0018193~peptidyl-amino acid modification	381	5.26389	8.37082e-07	ERRFI1, SMARCB1, TRRAP, EHMT1, CBLB, RPS6KA5, TBK1, RASSF2, OGFOD1, RPS6KA2, AKT3, SAP130, MYB, PDK3, EPC2, KAT7, PRKACA, ACVR1, EPHA4, PRKCI, ST6GAL2, PRKCE, PIH1D1, P3H2, WDR75, CSNK1D, PRKCA, ISL1, UHMK1, AKAP9, TTLL11, PRKCQ, FAM76B, ULK1, PRKD1, FAM76A, EPHA1, PADI1, NAA60, PAXIP1, CTBP1, TXK, CTR9, PDGFB, TWIST1, PRDM14, PRKCZ, GATA1, IL22RA2, PRDX3, HPX, PDCD10, DPH2, ST3GAL6, DPH7, TNFSF1…	5589	780	13824	1.20818	0.0093796	9.81653e-05	9.49739e-05
GOTERM_BP_ALL	GO:0009611~response to wounding	148	2.04476	0.00237637	SERPINE1, TNC, CELSR1, ACTB, MYLK, ELK3, UBASH3B, FGFR1OP2, TNR, ENPP4, LARGE1, EPHA4, MAP2K4, PDGFRA, SCARA5, PRKCE, WNT5A, IFRD1, SERPINF2, CASK, PRKCA, VASH1, TC2N, ADAM17, BIN3, JAML, CD109, NINJ1, PRKCQ, TLN1, AJUBA, PHLDB2, VCL, SDC4, STXBP1, ABHD2, TXK, ALOX15, SLC1A2, PDGFB, PROZ, FBLN1, KLK8, HIF1A, GATA1, KNG1, CNN2, GRIN2A, PDCD10, ADAMTS18, HMOX1, STXBP5, APOD, MYH10, WNT10B, TGFB1, C…	5589	303	13824	1.20814	1	0.071917	0.069579
GOTERM_BP_ALL	GO:0007163~establishment or maintenance of cell polarity	63	0.870406	0.0466677	ARF4, NUMA1, MTCL1, DOCK7, ILK, CD3G, SIPA1L3, SYNE2, STK11, CYP26B1, MYO18A, FLOT2, NEK3, SPDL1, BCAS3, PRKCI, WNT5A, RPGRIP1L, FRMD4B, CKAP5, ZW10, MYH9, KIF2C, WDPCP, FSCN2, DOCK2, LLGL2, PAFAH1B1, SDCCAG8, MCPH1, BRSK1, KANK1, ROCK1, HTT, LIN7A, LIN7B, CDC42, CYTH3, WNT11, CTNNA1, PTK2B, RICTOR, NCKAP1L, RAB11FIP2, MARK4, MARK3, CLASP1, MARK1, CAP2, GBF1, MSN, WNT7A, FOXJ1, PARVB, NDC80, FERM…	5589	129	13824	1.20795	1	0.565538	0.547152
GOTERM_BP_ALL	GO:0048729~tissue morphogenesis	229	3.16386	0.000157164	TRAF3IP1, IFT172, HHIP, PHB2, MYLK, DAG1, BTRC, PRKACA, PRKACB, TP63, WLS, ACVR1, EPHA4, EPHA7, MEF2C, HNF1B, ISL1, SOX10, AR, MTHFD1, PRKAR1A, MYL3, WDPCP, HOXB2, AGTR2, FREM2, EPHA2, INTU, SDC4, MAGED1, PCDH15, WNK4, TWIST1, HIF1A, ADAMTS16, EPB41L5, FLRT3, PDCD10, RDH10, ALX1, NKX2-5, JAG2, STARD13, ST14, JAG1, FZD5, FZD6, MICAL2, PBX1, NFATC4, EXT2, PTK7, MKS1, FAT4, NODAL, RET, RYR2, CLIC4, …	5589	469	13824	1.20771	0.829581	0.00779451	0.00754111
GOTERM_BP_ALL	GO:0006066~alcohol metabolic process	82	1.13291	0.0238509	DPAGT1, PECR, SCARB1, MOGAT1, GFI1, PLEK, TM7SF2, MECP2, NSDHL, LIPC, SPTLC1, IMPA1, PPIP5K1, SPTLC2, IMPA2, GPER1, LEPR, CYP1B1, HMGCS2, MIOX, SREBF1, DGAT1, SPHK2, SPHK1, ALG5, IPMK, ITPK1, SORD, APOA4, LSS, DHDDS, ALDH3A2, CYP39A1, DPM2, SOAT1, SOAT2, GPD2, ANGPTL3, RDH5, CFTR, ISYNA1, MTMR2, INPP1, PON1, AKR1D1, GBA, HMGCR, ADH7, HSD17B7, CLN6, MTMR7, GK5, CYP27B1, CYB5R3, INPP5A, ALDH1B1, CY…	5589	168	13824	1.20727	1	0.367414	0.355469
GOTERM_BP_ALL	GO:0051960~regulation of nervous system development	265	3.66123	4.87224e-05	TRAF3IP1, GFI1, DIXDC1, GPR173, RNF112, EDNRB, SYNGAP1, ZFYVE27, EPHB2, PRKACA, PRKACB, EPHB3, CDON, EPHA4, PRKCI, EPHA7, MEF2C, UNC13A, IFRD1, ISLR2, MMD2, UNC5D, ISL1, SOX10, KEL, GPR161, RFX4, ULK2, HOXB3, NSMF, PRKD1, OBSL1, MACF1, MTMR2, NUMBL, CRABP2, LPAR1, NEDD4L, LPAR3, KALRN, HIF1A, KLK8, FLRT3, SYNDIG1, APOE, NKX2-5, JAG1, SS18L1, FN1, BRAF, PBX1, PTK2, NFATC4, SETX, CCDC88A, TG, PTK7,…	5589	543	13824	1.20711	0.422201	0.00287181	0.00277845
GOTERM_BP_ALL	GO:0032870~cellular response to hormone stimulus	162	2.23819	0.00155871	NPFFR2, OXTR, SLC27A1, PID1, AHCYL1, IRS1, UBE3A, PARK7, PHB2, SOGA1, GPR173, BAIAP2L1, GRB10, ENPP1, PRKACA, PDK2, EPHA5, GHSR, DAXX, SMARCC1, PRKCI, MEF2C, RBFOX2, ACTN2, EPHA8, PRKCE, TSC2, MED4, PRLR, AR, PRKCQ, NSMF, PHIP, SIK2, CLOCK, GPLD1, DDX5, NOTCH1, ABHD2, PXN, FOXO4, PHB, ADIPOR1, PRKCZ, GATA1, CACNA1H, ACACA, SLC5A5, CYP11A1, UBR5, SAFB2, MYH11, SMYD3, STAT5A, STAT5B, OSBPL8, WNT10B…	5589	332	13824	1.20691	1	0.0514602	0.0497872
GOTERM_BP_ALL	GO:1901565~organonitrogen compound catabolic process	99	1.36778	0.0135129	PGLYRP3, AHCYL2, MTRR, PGLYRP2, GLDC, GDA, ABAT, GBA3, ALDH1L2, SAT1, GLS, ABHD12, NPEPPS, TDO2, ANPEP, ENPP4, NUDT12, CHIA, HGD, ENTPD4, PIPOX, HOGA1, CEL, KMO, THNSL2, LYG2, ENPEP, CEMIP, VCP, TRHDE, ACMSD, NEU2, NEU3, SGPL1, ADAMTS13, AMDHD1, NEU1, HMOX1, LTA4H, ACE, TGFB1, GOT1, LVRN, PDE2A, GOT2, AICDA, DERA, PM20D1, ACER1, ALDH6A1, HAL, BHMT, DAO, PAH, PDE3A, BLMH, CPQ, DPYS, TAT, PDE3B, ID…	5589	203	13824	1.20625	1	0.253125	0.244895
GOTERM_BP_ALL	GO:0006644~phospholipid metabolic process	116	1.60265	0.00772512	DPAGT1, SLC27A1, PGAP3, ABHD12, ENPP2, PIP4K2C, PDGFRB, SH3GLB1, PDGFRA, PCYT2, EPHA8, SACM1L, ALG5, OCRL, ATG14, PISD, PLA2G15, PYURF, GNPAT, DPM2, PLPP5, FAR1, AJUBA, PLPP2, GPLD1, PLPP1, MTMR1, CSF1R, ISYNA1, MTMR2, MTMR3, ALOX15, PIK3R4, PDGFB, PLA2G3, LPL, ABHD6, PLA2G6, MTMR6, MTM1, MTMR7, PGS1, INPP5B, PTDSS1, INPP5A, INPP5E, THEM5, PIP5K1B, FDFT1, FDPS, TGFB1, SYNJ2, SYNJ1, PI4KA, SERINC1…	5589	238	13824	1.20554	1	0.171537	0.165961
GOTERM_BP_ALL	GO:0072358~cardiovascular system development	347	4.79414	3.56015e-06	ERRFI1, TRAF3IP1, IFT172, SERPINE1, HNRNPU, HS6ST1, CRKL, MYLK, ELK3, NDST1, NSDHL, ZMIZ1, ANPEP, RPS6KA2, GJA5, ZC3H12A, KDR, CYP1B1, EPHB2, SOX6, PKNOX1, PROK1, EPHB4, EPHB3, ACVR1, MEF2A, CCBE1, MEF2C, NKX2-6, ACTN2, SERPINF2, AP1B1, PRKCA, ISL1, CCDC80, MTHFD1, PRKAR1A, DDIT3, MYL3, HOXB3, WDPCP, PRKD1, EPHA1, FREM2, GPLD1, EPHA2, ENPEP, PAXIP1, EPAS1, PDGFB, TWIST1, HIF1A, GATA1, PIK3R6, MTD…	5589	712	13824	1.20545	0.0392876	0.000348523	0.000337193
GOTERM_BP_ALL	GO:0072359~circulatory system development	347	4.79414	3.56015e-06	ERRFI1, TRAF3IP1, IFT172, SERPINE1, HNRNPU, HS6ST1, CRKL, MYLK, ELK3, NDST1, NSDHL, ZMIZ1, ANPEP, RPS6KA2, GJA5, ZC3H12A, KDR, CYP1B1, EPHB2, SOX6, PKNOX1, PROK1, EPHB4, EPHB3, ACVR1, MEF2A, CCBE1, MEF2C, NKX2-6, ACTN2, SERPINF2, AP1B1, PRKCA, ISL1, CCDC80, MTHFD1, PRKAR1A, DDIT3, MYL3, HOXB3, WDPCP, PRKD1, EPHA1, FREM2, GPLD1, EPHA2, ENPEP, PAXIP1, EPAS1, PDGFB, TWIST1, HIF1A, GATA1, PIK3R6, MTD…	5589	712	13824	1.20545	0.0392876	0.000348523	0.000337193
GOTERM_BP_ALL	GO:1904951~positive regulation of establishment of protein localization	170	2.34872	0.001312	PDCD5, IPO5, NPEPPS, CNST, KIF5B, ZC3H12A, RUVBL1, SNIP1, PRKACA, PLS1, WLS, CDKL2, SH3GLB1, CHIA, PRKCI, IL4R, FBXW7, STARD7, PRKCE, CSNK2A2, WNT5A, CEP131, WDR75, PDZK1, ACSL3, SYTL4, ATG13, EDAR, NUP93, CLIP3, DKC1, ADAM9, GPLD1, PPID, CFTR, EPHA2, BLK, CD274, CSF1R, CEMIP, TSG101, SLC35D3, LPL, HTRA2, TWIST1, VTCN1, PRKCZ, HIF1A, SLC9A1, UGCG, CYB5R1, C5, TPR, UBR5, ABL1, NLRP3, KCNN4, ECT2, …	5589	349	13824	1.20482	1	0.0453083	0.0438353
GOTERM_BP_ALL	GO:0007399~nervous system development	714	9.8646	1.02275e-11	RB1, CYFIP1, EHMT2, IFT172, RAX, STMN4, GLDN, GPR173, RNF112, NDST1, ZFYVE27, SYNGAP1, DPYSL4, CLP1, ALKBH1, PRKACA, PRKACB, WLS, MEF2A, PRKCI, RBFOX1, MEF2C, UNC13A, NKX2-6, RBFOX2, UNC5A, MAP1S, UNC5B, SECISBP2, CEL, UNC5D, ISL1, SOX10, EML1, BCR, BCAN, MTHFD1, GPR161, RFX4, HOXB3, HOXB2, PRKD1, ASTN1, MTMR2, CRABP2, ABCB6, NEDD4L, WDR62, NYAP2, PRKCZ, HIF1A, GIGYF2, ABR, GJC3, GRIN2A, FLRT3, E…	5589	1466	13824	1.20466	1.15141e-07	3.97039e-09	3.84131e-09
GOTERM_BP_ALL	GO:0002009~morphogenesis of an epithelium	185	2.55595	0.00082667	CSF1, TRAF3IP1, IFT172, HHIP, TNC, PLOD3, CELSR1, PHB2, ARHGAP35, HOXA11, FGF8, DAG1, BTRC, PITX2, PRKACA, PRKACB, TP63, ACVR1, KRT71, EPHA4, EPHA7, MEF2C, KDM2B, IGFBP5, OSR1, WNT5A, IPMK, HNF1B, RPGRIP1L, NPNT, SOX10, PGF, AR, ADAM17, MTHFD1, COL4A1, WDPCP, HOXB2, ROR2, AGTR2, AJUBA, PHLDB2, VCL, FREM2, EPHA2, NOTCH1, INTU, SDC4, MAGED1, PCDH15, WNK4, TWIST1, PSEN1, HIF1A, ADAMTS16, EFNB2, EPB4…	5589	380	13824	1.20417	0.99991	0.0313355	0.0303168
GOTERM_BP_ALL	GO:0003012~muscle system process	111	1.53357	0.00953606	MYLK2, MYLK, RGS2, ARHGAP42, EDNRB, GJA5, NPPA, ZC3H12A, CHRNB2, MEF2A, MAP2K3, MEF2C, CCDC78, IGFBP5, ACTN2, TPM2, CACNA2D1, PRKCA, ATP1B1, NPNT, GRIP2, ACE2, SCN10A, MYL1, MYL3, PKP2, DSC2, CHRNA1, SLC9A1, MYH14, CAMTA2, CACNA1S, NKX2-5, MAP2K6, HOMER1, JUP, NUP155, CAV3, STAC, FBXO32, DLG1, EHD3, HRC, GTF2IRD1, SCN2B, EZH2, RYR2, MYOM1, TRIM72, DOCK5, SYNM, DOCK4, LMOD1, ATP2A2, ATP2A1, MYOM2,…	5589	228	13824	1.20417	1	0.194764	0.188432
GOTERM_BP_ALL	GO:0001525~angiogenesis	147	2.03095	0.00290609	SERPINE1, RORA, HS6ST1, SAT1, LOXL2, ELK3, FGF8, BMPER, POFUT1, GJA5, ANPEP, ZC3H12A, LEPR, KDR, CYP1B1, NRCAM, PITX2, EPHB2, PKNOX1, EPHB4, EPHB3, ACVR1, PPP1R16B, CCBE1, PDGFRA, WNT5A, VASH2, PRKCA, VASH1, ISL1, PGF, CCDC80, COL4A2, COL4A1, COL4A3, HOXB3, ADAM8, PRKD1, EPHA1, SCG2, GPLD1, EPHA2, NOTCH3, ENPEP, NOTCH1, EPAS1, FOXO4, HIF1A, PIK3R6, MTDH, C3, EFNB2, C5, C6, RRAS, PDCD10, STARD13, …	5589	302	13824	1.20395	1	0.0815878	0.0789354
GOTERM_BP_ALL	GO:0040029~regulation of gene expression, epigenetic	73	1.00857	0.0352808	KDM1B, SUV39H1, FMR1, ARID4A, ARID4B, BRCA1, LIMD1, RRP8, MBD3L1, PHF8, MECP2, SMCHD1, CLP1, SIN3A, ZC3H12A, XPO5, DGCR8, SNIP1, BAHCC1, APOBEC1, UPF1, PRMT7, DNMT3A, MSL3, TET1, DICER1, BAZ1B, ARID1A, SIRT1, NCOR1, DYDC2, AJUBA, HDAC4, HDAC5, SMARCD1, DNMT1, HDAC2, UHRF2, UHRF1, SRRT, DOT1L, PRDM14, UBR2, HDAC6, ATAD2B, FXR1, EXOSC10, CDC45, MIER1, DROSHA, TNRC18, TFAP2C, TGFB1, SETDB1, MBD1, GL…	5589	150	13824	1.20374	1	0.478544	0.462986
GOTERM_BP_ALL	GO:0051128~regulation of cellular component organization	837	11.564	1.32581e-13	PID1, EHMT2, FZD10, PREX1, ZFYVE27, SYNGAP1, ANKFY1, PRKACA, MEF2C, STARD7, CSNK2A2, PDZK1, ISL1, EML2, CD2AP, BCR, AR, ACE2, TFR2, FEZ1, FEZ2, MTMR3, CRABP2, ABCB4, NPRL2, PDGFB, IQGAP2, C2, C3, CYB5R1, EPB41L5, EPB41L3, SYNDIG1, PPARGC1A, ATG7, ATG5, CTC1, FN1, EIF2AK2, ABCA7, SNF8, LARP4, SETX, AGO4, HRG, NOX1, EZH2, LRSAM1, TRIOBP, PQBP1, MECP2, IKBKB, NIPBL, HEY2, NEFL, APPL1, APC2, UPF1, LR…	5589	1720	13824	1.20364	1.49237e-09	9.95064e-11	9.62714e-11
GOTERM_BP_ALL	GO:0044270~cellular nitrogen compound catabolic process	109	1.50594	0.0103753	AHCYL2, GDA, EIF4A3, CASC3, NUDT5, ALDH1L2, TATDN1, TDO2, KHSRP, ZC3H12A, ENPP1, ENPP4, ENPP3, NUDT12, ENTPD4, SECISBP2, DICER1, KMO, SND1, UHMK1, XRN1, SLFN14, XRN2, MRTO4, DNA2, RNASEH2B, VCP, RNASEH2A, CNP, ZC3HAV1, ZFP36L1, ACMSD, STK31, CTIF, HMOX1, PNPT1, PDE2A, PYM1, LSM1, UPF3B, AICDA, DERA, PM20D1, PAN2, ALDH6A1, BHMT, PAN3, AGO4, CNOT1, CNOT2, AGO1, CNOT3, PDE3A, ATM, DCP1A, CPEB3, CNOT…	5589	224	13824	1.20359	1	0.207459	0.200714
GOTERM_BP_ALL	GO:0006886~intracellular protein transport	339	4.68361	5.83619e-06	IPO13, AHCYL1, NUP107, ZFYVE9, GCC2, PHB2, GOLGA1, ZC3H12A, DAG1, LONP2, AP1S3, PRKACA, SEC62, VPS36, TBC1D22A, WLS, SEC63, NUP214, COG7, STARD7, CSNK2A2, COG3, SYTL1, AP1B1, WDR75, MYO7A, ANK3, PDZK1, SYTL4, ATG13, SYTL2, UHMK1, NUP93, ZFYVE16, ADPRH, NUP98, VPS25, NUP205, TBC1D9B, SAR1B, SLC35D3, PIK3R4, CYB5R1, UGCG, SNX2, GRPEL1, PRDX1, SYNDIG1, VPS11, APOD, SPTBN1, SNX5, VPS16, SNX6, WWTR1, …	5589	697	13824	1.203	0.063592	0.000521459	0.000504506
GOTERM_BP_ALL	GO:0048871~multicellular organismal homeostasis	107	1.47831	0.011289	RB1, SLC27A1, CRTC3, CSF1, TFRC, RAB3D, HFE, CIB2, METRNL, ABCA12, AQP3, LIPA, CLDN1, ACTB, STK11, CDH3, UBASH3B, VSIG1, LEPR, TP63, TNS2, ARRDC3, SCNN1G, AZGP1, SCNN1B, MAK, SCNN1A, ADAM8, FTO, SLC22A5, EPAS1, SLC35D3, ANKRD11, PRDM14, OMA1, ACACB, GATA1, GIGYF2, ACACA, PRDX1, CDH23, CYTL1, NPHP4, PROM1, PPARGC1A, NXNL2, NAPSA, HOMER1, HOMER2, ABCA4, NR1D1, BTBD9, MEX3C, PM20D1, NR4A3, IL7, TRPV…	5589	220	13824	1.20299	1	0.221801	0.21459
GOTERM_BP_ALL	GO:0046394~carboxylic acid biosynthetic process	89	1.22962	0.0207106	ACADVL, MTRR, ABCD3, ACSM3, TECR, APIP, PRKAG1, MTR, MSMO1, PARK7, BRCA1, PRKAG3, GLS, LIPC, FCER1A, PHGDH, EIF2B1, GLUL, ENOPH1, AASS, PSPH, EDN1, ELOVL4, SYK, OXSM, ELOVL3, PLA2G4A, APOA4, HOGA1, KMO, THNSL2, SIRT1, CYP39A1, MTHFD1, RGN, SLC27A2, SLC27A5, OAT, GLS2, AKR1D1, MGST2, LPL, HSD17B12, LTC4S, HACD3, ACACB, ACACA, PTGS1, HACD4, PRDX3, SRR, AGMO, RDH10, ALOX5, SC5D, LTA4H, PIBF1, GGT5, …	5589	183	13824	1.20292	1	0.341292	0.330196
GOTERM_BP_ALL	GO:0042176~regulation of protein catabolic process	122	1.68555	0.00703638	HFE, RNF19B, UBE3A, PARK7, C4BPB, CCAR2, NUB1, RNF19A, PSMD2, PSMD1, BTRC, PRKACA, MYLIP, GABARAPL2, SMARCC1, USP5, FBXW7, WNT5A, CSNK1D, PIAS1, RNF125, SCO1, TMEM259, PSME3, PSME1, PSME2, ADAM8, TRIB1, TRIB2, GPLD1, PSMD10, VCP, CLEC16A, PSEN1, PHB, MTM1, BAG6, GRIN2A, UBB, PACSIN3, ATG7, N4BP1, WNT10B, PLK3, RHBDD3, SMURF1, TNFSF12, PLK1, GLMN, EDEM2, MSN, AZIN2, SNF8, GRIN2C, PTK2, UBAC2, DAB2…	5589	251	13824	1.20222	1	0.161007	0.155773
GOTERM_BP_ALL	GO:0001655~urogenital system development	122	1.68555	0.00703638	TRAF3IP1, TNC, UBE3A, HOXA11, STK11, FGF8, BMPER, PLCE1, EPHB2, TP63, TNS2, SEC63, EPHB3, ACVR1, EPHA4, OSR2, PDGFRA, EPHA7, MEF2C, OSR1, WNT5A, ARID5B, HNF1B, RPGRIP1L, NPNT, PRLR, PGF, WDR77, NUP93, AR, PYGO2, COL4A1, COL4A4, COL4A3, WDPCP, AGTR2, NOTCH3, ENPEP, NOTCH1, MAGED1, WNK4, PDGFB, UMOD, NID1, PKHD1, APH1A, BAG6, ADAMTS16, EFNB2, SGPL1, KIF3A, RDH10, PSAP, PROM1, STRA6, TFAP2A, WWTR1, …	5589	251	13824	1.20222	1	0.161007	0.155773
GOTERM_BP_ALL	GO:0043087~regulation of GTPase activity	121	1.67173	0.00733708	FZD10, ARHGAP36, ARHGAP35, SYDE2, RGS5, SYDE1, RGS2, TBC1D30, FBXO8, SBF2, TBC1D22A, AGFG1, EPHB3, EPHA5, EPHA4, ADPRHL1, WNT5A, TBC1D2B, GAPVD1, BCR, ADCYAP1, TIAM1, ACAP1, ADPRH, PKP4, DENND6B, DENND6A, EPHA1, AJUBA, EPHA2, RTN4R, TBC1D9B, NPRL2, IQGAP2, IQGAP3, RASGRP4, ABR, RAP1A, DVL2, TBC1D14, TBC1D12, ECT2, EVI5, TBC1D15, S100A10, PROM2, EIF2B4, EIF2B3, EIF2B2, TRAPPC4, TBCD, ARHGAP23, TBC…	5589	249	13824	1.20195	1	0.166107	0.160707
GOTERM_BP_ALL	GO:1901699~cellular response to nitrogen compound	153	2.11384	0.00265145	PID1, COL16A1, AHCYL1, IRS1, EHMT2, CIB2, SOGA1, IPO5, GPR173, BAIAP2L1, SESN3, SESN1, ZC3H12A, CAPN2, GRB10, ENPP1, SNIP1, PDK2, MAP3K5, GHSR, PDGFRA, SMARCC1, PRKCI, MEF2C, IGFBP5, ACTN2, TSC2, DICER1, COL4A1, AKAP9, COL4A6, PRKCQ, PHIP, GPLD1, CFTR, DNMT1, BLM, PXN, ITPR2, UBR2, FOXO4, ZC3HAV1, PRKCZ, HSP90B1, SLC9A1, SLC5A5, RAP1A, CYP11A1, MYH11, OSBPL8, WNT10B, TGFB1, JUP, GOT1, PDE2A, DENN…	5589	315	13824	1.20138	1	0.0763428	0.0738608
GOTERM_BP_ALL	GO:0051656~establishment of organelle localization	134	1.85134	0.00498836	RAB3A, FNBP1L, RIMS2, MILR1, RIMS1, RIMS4, CDH3, KIF5B, MEIOC, IL13RA2, SH3GL2, BORCS5, CADPS2, UNC13A, IL4R, SYTL1, AP1AR, ACTN4, MYO7A, SYTL5, SYTL4, SYTL2, TERB1, ZW10, KPNB1, LLGL2, SEH1L, CUL3, PLA2G3, NMD3, LIN7A, PSEN1, HIF1A, CPLX3, PLD2, SNX4, RHOT2, RAP1A, SPAST, UBB, PDCD10, BLOC1S2, OTOF, S100A12, PIBF1, MYH10, PACSIN1, SYT5, SEC16B, SYT3, SYT1, SEC16A, MYO5A, BRAF, BTBD9, PTK2, NDC80…	5589	276	13824	1.20087	1	0.125917	0.121823
GOTERM_BP_ALL	GO:0035295~tube development	229	3.16386	0.00025246	RB1, ERRFI1, TRAF3IP1, IFT172, HHIP, ABCA12, PHB2, RXFP1, LIPA, HS6ST1, EDNRB, GJA5, DAG1, BTRC, PRKACA, PRKACB, TNS3, TP63, EPHB3, ACVR1, EPHA4, CCBE1, EPHA7, MEF2C, NKX2-6, HNF1B, SOX10, RC3H2, AR, MTHFD1, GPR161, AGTR2, EPHA2, INTU, SDC4, MAGED1, EPAS1, WNK4, TWIST1, UMOD, HIF1A, GATA1, ADAMTS16, EPB41L5, RDH10, ALX1, PROM1, NKX2-5, WWTR1, STARD13, ST14, JAG1, FZD6, MICAL2, PBX1, NFATC4, PTK7,…	5589	472	13824	1.20003	0.941723	0.0114605	0.0110879
GOTERM_BP_ALL	GO:0071375~cellular response to peptide hormone stimulus	65	0.898038	0.0501429	SERPINA12, TRIM72, C2CD5, AHCYL1, PID1, IRS1, GPR21, SLC2A4, SOGA1, GPR173, BAIAP2L1, GPER1, GRB10, ENPP1, JAK2, PDK2, RAB8A, APPL1, GHSR, SREBF1, SMARCC1, PRKCI, PPP1R12A, PARP1, PDPK1, ACTN2, TSC2, SIRT1, KAT2B, LMBRD1, TBC1D4, MZB1, PRKCQ, VWA2, PHIP, GPLD1, KANK1, RNASEL, CAMK2A, PXN, FOXO4, PRKCZ, HDAC9, CYP11A1, MYH11, SH2B2, OSBPL8, PTPN1, MBD5, GOT1, STAT1, DENND4C, NR1H4, MYO5A, PTK2, NF…	5589	134	13824	1.1998	1	0.596372	0.576984
GOTERM_BP_ALL	GO:0071496~cellular response to external stimulus	78	1.07765	0.0332447	CD40, BMPR2, WNT2B, LRRK2, USP33, SLC2A1, ZFYVE1, RRP8, ASGR1, PIK3C2B, CASP8, ZC3H12A, ANKRD1, HABP4, SLC39A5, CASP2, TNFRSF8, GLUL, PDK2, SLC39A4, NCOA1, MAP2K4, CADPS2, GABARAPL2, SREBF1, MYOCD, MIOS, WNT9B, BHLHA15, FOS, ATG14, SIRT1, SIRT2, TNFRSF1A, IMPACT, ADORA2B, ITGA6, PIK3C3, TLR5, GAS6, DSC2, KANK2, BECN1, SEH1L, MTMR3, NPRL2, GBA, PIK3R4, SLC1A2, CYP27B1, MAPK8, WRN, NUAK2, SLC38A3, …	5589	161	13824	1.19831	1	0.46206	0.447038
GOTERM_BP_ALL	GO:0051276~chromosome organization	403	5.56784	1.18095e-06	RB1, MAP10, NUP107, TRRAP, EHMT2, HNRNPU, SMC6, SMC3, SMC4, PHB2, RRP8, SMC2, ELK4, MYC, MYB, TSPYL2, DAXX, MAP1S, PIH1D1, DDX11, CSNK2A2, WDR75, ISL1, KNSTRN, DYNC1LI1, PSME4, PRKCQ, NUP98, PRKD1, TSPYL4, NAA60, SEH1L, CTBP1, PRDM14, NCAPG, GATA1, NCAPH, HLCS, RAD21, MCMBP, CTC1, ACD, PHC1, NCAPH2, PLK1, TADA2A, AGO4, EZH1, EZH2, CEP57, SETD2, SETD3, PHF1, SETD7, ASH2L, SMG7, SMG5, SMG6, PHF8, M…	5589	832	13824	1.19807	0.0132071	0.000134942	0.000130555
GOTERM_BP_ALL	GO:0008015~blood circulation	139	1.92042	0.00473259	OXTR, PLOD3, MYLK3, ARHGAP35, SLC4A5, NPPC, RGS2, ARHGAP42, EDNRB, RPS6KA2, GJA5, NPPA, ZC3H12A, ADORA1, KCNH2, CPA3, MEF2A, MAP2K3, UTS2R, CACNA2D1, SERPINF2, NPY1R, ATP1B1, GRIP2, BCR, ACE2, AR, SCN10A, MYL3, AKAP9, PKP2, AGTR2, DSC2, ENPEP, EPAS1, NPR3, CACNA1B, STK39, CACNA1D, TRHDE, KNG1, CACNA1G, SLC9A1, ABR, NKX2-5, DRD3, MAP2K6, ACE, TGFB1, JUP, NUP155, CAV3, LVRN, PDE2A, FLI1, EHD3, COL1…	5589	287	13824	1.19793	1	0.120542	0.116623
GOTERM_BP_ALL	GO:0051403~stress-activated MAPK cascade	77	1.06383	0.0347138	FLT4, PTPN22, FZD10, DUSP15, SH3RF1, IGF1R, RASSF2, MECOM, MYC, ZC3H12A, FCER1A, MAP3K7, DACT1, MAP3K5, ANKRD6, EPHA4, EDN1, UNC5CL, SYK, RIPK2, STRADB, MAGI3, MINK1, SERPINF2, WNT5A, AXIN1, GAB1, TRAF2, MID1, EDAR, NCOR1, TRAF4, ROR2, TLR6, TNIK, TRIB1, ZMYND11, PAFAH1B1, GPS2, NOD1, NOD2, NR2C2, HACD3, FGD2, PDCD10, DVL2, RPS3, PTK2B, RIPK1, ZNF622, MAP2K7, XDH, SASH1, FKTN, SPAG9, MAP3K3, PTPN…	5589	159	13824	1.19782	1	0.472656	0.457289
GOTERM_BP_ALL	GO:0043010~camera-type eye development	107	1.47831	0.013196	TRAF3IP1, RAX, ARHGAP35, SLC4A5, YY1, EFEMP1, TBC1D32, CYP1B1, PITX2, EPHB2, PKNOX1, CDON, OSR2, PDGFRA, AGTPBP1, KDM2B, DSCAM, RPGRIP1L, FOXP2, PYGO2, COL4A1, GPD2, NINJ1, COL8A2, COL8A1, WDPCP, EPHA2, RD3, FBN2, ARL6, TWIST1, HIF1A, MAN2A1, RDH10, NPHP4, RDH13, PROM1, SKIL, MYH10, RAB11FIP4, STRA6, TFAP2A, JAG1, TGFB1, FZD5, MTERF4, IFT122, TDRD7, SMARCA4, AHI1, BFSP2, DLG1, BFSP1, SP3, GNB1, N…	5589	221	13824	1.19754	1	0.248429	0.240353
GOTERM_BP_ALL	GO:1901990~regulation of mitotic cell cycle phase transition	76	1.05001	0.0362494	RB1, DDX3X, MRE11, PID1, KIF14, PKD2, PHB2, CDC73, CDC14A, MTBP, SIN3A, ZNF207, CASP2, TOPBP1, NBN, TP63, DACT1, USP47, KCNH5, CSNK2A2, TEX14, PLRG1, SENP2, RAD51B, CCNA2, RINT1, DYNC1LI1, ADAM17, RAD51C, CTDSP2, PSME3, ZW10, PSME1, ANAPC4, PSME2, BIRC5, MAD1L1, KANK2, ANKRD17, BLM, CUL3, FOXO4, GIGYF2, CDC45, TPR, BUB3, CLSPN, NAE1, BRD7, LCMT1, MTA3, BUB1, STOX1, FANCI, CTC1, WNT10B, UBE2C, ECD…	5589	157	13824	1.19733	1	0.48293	0.46723
GOTERM_BP_ALL	GO:0010639~negative regulation of organelle organization	120	1.65792	0.00893346	FHOD3, ZNF451, ACAA2, PID1, SMARCB1, KDM1A, EHMT2, CCNF, HNRNPU, EPS8, MTBP, RPS6KA2, TBC1D30, ZNF207, NEK2, NBN, CEP97, TMOD3, PIH1D1, SWAP70, TINF2, CSNK2A2, LIG3, MID1, EML2, TOM1L1, CLIP3, TOM1L2, DYNC1LI1, FRMD7, FEZ1, ZW10, MAK, FEZ2, PPIF, PHLDB2, MAD1L1, PSMD10, DNMT1, CTBP1, TNKS, CLEC16A, TWIST1, OMA1, FBXO43, SUPT6H, MTM1, SCFD1, TPR, UBR5, GAS2L2, VAT1, CARMIL1, ACD, CAV3, PLK1, TBCD,…	5589	248	13824	1.19682	1	0.188692	0.182558
GOTERM_BP_ALL	GO:0050803~regulation of synapse structure or activity	75	1.0362	0.0378545	RAB3A, FRMPD4, CLSTN1, RASGRF1, SIX1, GRIK2, MECP2, SYNGAP1, JPH3, LRRTM3, CDH2, NETO1, LRRTM2, ADORA1, TNR, EPHB2, YWHAG, EPHB3, CHRNB2, GHSR, EPHA7, MEF2C, UNC13A, ARHGEF15, WNT5A, ETV5, NSMF, GRID2IP, GRIA1, CAMK2B, NLGN1, STXBP1, SRF, AMIGO1, CAMK2A, NRXN3, LRP4, ITPR3, ABHD6, PSEN1, KLK8, IGSF9, GRIN2A, SYNGR1, SRPX2, CUX2, RELN, FLRT3, SLITRK4, SYNDIG1, MAPK1, STX4, NCAM1, STX3, NTRK1, KCNB…	5589	155	13824	1.19682	1	0.49154	0.47556
GOTERM_BP_ALL	GO:0051641~cellular localization	859	11.8679	3.39692e-13	PID1, NUP107, ZFYVE9, ZFYVE27, SYNGAP1, SCP2, UBASH3B, ZC3H12A, ANKFY1, PRKACA, WLS, MEF2A, MEF2C, STARD7, CSNK2A2, BHLHA15, PDZK1, CD2AP, AR, ZFYVE16, DDX39A, DDIT3, SKAP1, SAR1B, PLA2G3, AAAS, CYB5R1, RHOT2, GRPEL1, EPB41L3, SYNDIG1, ABCA1, JUP, MTERF4, EDEM2, ABCA7, SNF8, SNUPN, PKIA, HRC, HYOU1, DZIP1, FERMT2, EZH2, ARF4, KCNC4, SNX10, SNX11, HSPB11, IKBKB, NIPBL, JPH3, NEFL, SLC18A1, APPL1, …	5589	1776	13824	1.19633	3.82466e-09	1.91212e-10	1.84996e-10
GOTERM_BP_ALL	GO:0019932~second-messenger-mediated signaling	73	1.00857	0.0412863	GLP1R, RYR2, CRTC3, LRRK2, ATP2A2, PPP1R9A, PKD2, SLA2, CD3E, RGS2, PCLO, JPH3, KDR, FCER1A, NOS1, CCR5, LMCD1, PRKG1, EDN1, PTGIR, KSR1, SYK, PDPK1, SPHK1, NRG1, BHLHA15, OPRM1, ATP1B1, LAT2, ADCYAP1, ZAP70, ADCY9, DGKQ, CASQ2, RAPGEF4, HDAC4, NFAT5, NPR3, ITPR1, ADCY4, ITPR2, HTT, ITPR3, NDNF, ADCY8, ADCY7, ADCY6, ADCY5, SLC9A1, INPP5A, ERBB3, BCAP31, DMTN, NOS2, NOS3, CCL20, HOMER2, PDE2A, ATP…	5589	151	13824	1.19576	1	0.524287	0.507242
GOTERM_BP_ALL	GO:0031331~positive regulation of cellular catabolic process	71	0.980934	0.0450375	ABCD2, BTG2, IRS1, RNF14, ZFAND2A, LRRK2, RNF19B, NUB1, SPTLC1, SPTLC2, RNF19A, ZC3H12A, BBS7, ARIH1, DACT1, TRIM67, SH3D19, UPF1, USP5, FBXW7, CSNK1D, APOA4, CBFA2T3, SIRT2, PIAS1, SUPV3L1, RNF144A, RNF144B, RNF125, ADAM8, PABPC1, TRIB1, TRIB2, GPLD1, PSMD10, VCP, GBA, TWIST1, PRICKLE1, ZC3HAV1, PSEN1, RCHY1, NKD2, UBQLN1, PACSIN3, PTK2B, BCAP31, PLK3, PTPN1, PNPT1, SMURF1, INSR, PLK1, DAB2IP, M…	5589	147	13824	1.19465	1	0.551122	0.533204
GOTERM_BP_ALL	GO:0035239~tube morphogenesis	141	1.94805	0.0050746	CSF1, IFT172, HHIP, CELSR1, PHB2, ARHGAP35, HOXA11, FGF8, DAG1, BTRC, PITX2, PRKACA, PRKACB, TP63, EPHB3, ACVR1, EPHA4, PDGFRA, EPHA7, MEF2C, KDM2B, OSR1, WNT5A, IPMK, HNF1B, NPNT, SOX10, PGF, EDAR, AR, MTHFD1, COL4A1, AGTR2, EPHA2, NOTCH1, SDC4, MAGED1, TCF7, WNK4, TWIST1, PSEN1, HIF1A, ADAMTS16, EFNB2, EPB41L5, KIF3A, RDH10, DVL2, ALX1, NKX2-5, STRA6, STARD13, ST14, TGFB1, GLMN, FZD6, MICAL2, I…	5589	292	13824	1.19436	1	0.127238	0.123101
GOTERM_BP_ALL	GO:0071214~cellular response to abiotic stimulus	84	1.16054	0.0299717	CD40, DDX3X, KDM1A, PKD2L1, SLC2A4, PKD2, YBX3, MYLK, YY1, CASP9, NIPBL, STK11, CASP8, RUVBL2, HYAL2, ANKRD1, TLK2, FBXO4, HABP4, CASP2, TNFRSF8, TP63, POLH, MAP2K4, USP47, MME, ACTR5, INSRR, OXSR1, SIRT1, CDC25A, TNFRSF1A, DDB2, IMPACT, TLR5, CLOCK, GPLD1, PPID, RHNO1, SLC24A1, BLM, PCNA, HVCN1, STK39, PKD1L3, SLC9A1, TRPM1, MAPK8, WRN, POLD1, GNA11, FIGNL1, RHO, PDE6B, PDE6A, ECT2, SLC38A3, PCK…	5589	174	13824	1.19407	1	0.433814	0.419711
GOTERM_BP_ALL	GO:0000075~cell cycle checkpoint	70	0.967118	0.0470423	TOP2A, MRE11, ZWILCH, BRCA1, CCAR2, FBXO4, ZNF207, CASP2, KNTC1, TOPBP1, NBN, HORMAD1, SPDL1, TP63, TIPIN, USP44, NSUN2, CSNK2A2, TEX14, WNT9A, WDR76, RINT1, DYNC1LI1, ZW10, TIPRL, CRY1, BIRC5, DNA2, CLOCK, DTL, MAD1L1, RHNO1, BRSK1, BLM, DOT1L, FOXO4, BRCC3, NDRG1, GIGYF2, TPR, RBBP8, TP53BP1, BUB3, CLSPN, NAE1, ATRIP, LCMT1, BUB1, FANCI, TGFB1, INTS3, PLK1, CDC5L, USP28, CHFR, PML, TICRR, HINFP…	5589	145	13824	1.19407	1	0.569465	0.550951
GOTERM_BP_ALL	GO:0048699~generation of neurons	474	6.54877	2.04948e-07	RB1, CYFIP1, EHMT2, IFT172, STMN4, GLDN, GPR173, RNF112, ZFYVE27, SYNGAP1, DPYSL4, ALKBH1, MEF2A, PRKCI, MEF2C, UNC13A, RBFOX2, UNC5A, MAP1S, UNC5B, SECISBP2, UNC5D, ISL1, SOX10, EML1, HOXB3, PRKD1, ASTN1, MTMR2, CRABP2, NEDD4L, NYAP2, PRKCZ, HIF1A, GIGYF2, FLRT3, EPB41L3, RDH13, NKX2-5, PROM1, JAG2, WNT10B, JAG1, FN1, BRAF, NR2F2, GP5, PBX1, NFATC4, SETX, GRIN3A, OGDH, MKS1, FAT4, EZH2, CDK16, G…	5589	982	13824	1.1939	0.00230465	3.01912e-05	2.92097e-05
GOTERM_BP_ALL	GO:0009888~tissue development	634	8.75933	1.36532e-09	RB1, IFT172, COL12A1, HNRNPU, DMP1, ABCA12, PHB2, RXFP1, SLC4A5, MYLK, NSDHL, GJA5, CREB3L2, CYP1B1, PRKACA, PRKACB, WLS, HES7, MEF2A, GSTK1, RBFOX1, MEF2C, NKX2-6, PIH1D1, IFT80, WDR72, RFX1, FNDC3A, ISL1, SOX10, WDR77, NUP93, AR, BIN3, NUP210L, MTHFD1, PRKAR1A, GPR161, MYL3, HOXB3, HOXB2, AGTR2, CLOCK, FREM2, GPLD1, AGAP2, PDGFB, ADAMTS12, IQGAP3, HIF1A, GATA1, GLG1, ADAMTS16, EPB41L5, CHST11, …	5589	1314	13824	1.19342	1.53706e-05	3.57459e-07	3.45838e-07
GOTERM_BP_ALL	GO:0048285~organelle fission	206	2.84609	0.000753627	TDRKH, RB1, MAP10, EHMT2, CCNF, MTFR1L, SMC3, SMC4, PHB2, SMC2, EPS8, MTBP, SPATA22, RPS6KA2, CDC27, KDR, RCC1, CEP97, ACOT8, TIPIN, CSNK2A2, KNSTRN, DYNC1LI1, KATNAL1, ZW10, PEX11G, OBSL1, SEH1L, CDCA2, ANAPC16, TTYH1, PEX11B, PDGFB, NCAPG, BRCC3, SKA3, NCAPH, SKA1, DSN1, SPAST, RAD21, MCMBP, INSR, PLK1, WAPL, TPX2, TADA2A, STAG3, AGO4, PDE3A, ATM, TOP2A, CEP57, CLTC, KIF14, WASL, BRCA2, M1AP, I…	5589	427	13824	1.19327	0.999794	0.0292563	0.0283052
GOTERM_BP_ALL	GO:0050768~negative regulation of neurogenesis	82	1.13291	0.0326478	SEMA5A, SEMA5B, DRAXIN, PRKCSH, GFI1, DIXDC1, GPR173, PCM1, EDNRB, SYNGAP1, TNR, HMG20A, FEZF2, EPHB2, NEPRO, EPHA4, SEMA6C, EPHA7, SEMA6A, SEMA6D, WNT5A, IFRD1, NRG1, F2, ISL1, GAK, DISP3, GORASP1, ULK2, RTN4R, KANK1, NOTCH3, DDX6, NLGN1, NOTCH1, SEMA3C, SEMA3D, SEMA3A, SEMA3B, LPAR1, CRMP1, LRP4, ASAP1, SEMA3E, RNF6, SEMA3F, PSEN1, KLK8, RTN4, DLL3, ERBB4, CTNNA1, STAP1, SLIT2, DRD3, WNT3, PLXN…	5589	170	13824	1.19307	1	0.45715	0.442288
GOTERM_BP_ALL	GO:0010506~regulation of autophagy	82	1.13291	0.0326478	LRSAM1, MTCL1, EHMT2, LRRK2, USP33, PHF23, SOGA1, STK11, SPTLC1, TBK1, HERC1, SPTLC2, ZC3H12A, RUVBL1, KDR, LEPR, KAT8, PIP4K2B, QSOX1, PIP4K2C, LZTS1, SH3GLB1, RUBCN, SREBF1, FBXW7, RIPK2, VPS13C, CSNK2A2, WDR75, ATG14, SIRT1, SIRT2, DCN, MID2, KAT2A, NPC1, TBC1D5, FEZ1, FEZ2, TRIM13, ULK2, ULK1, MAPT, SQSTM1, USP13, BECN1, MTMR3, NPRL2, GBA, CLEC16A, NOD1, AMBRA1, HIF1A, MTDH, MTM1, SCFD1, SLC1…	5589	170	13824	1.19307	1	0.45715	0.442288
GOTERM_BP_ALL	GO:0034655~nucleobase-containing compound catabolic process	95	1.31252	0.0218698	AHCYL2, BTG2, SPO11, DIS3L, PDE3B, EIF4A3, SMG9, CASC3, NUDT5, SMG7, SMG8, SMG5, SMG6, TATDN1, AIFM1, KHSRP, ZC3H12A, PDE4B, PDE4A, ENPP1, ENPP4, ENPP3, DIS3L2, NUDT12, UPF2, UPF1, DFFB, APAF1, NCBP1, DIS3, ENTPD4, SECISBP2, DICER1, SND1, PATL1, UHMK1, PATL2, SUPV3L1, XRN1, THRAP3, OAS2, SLFN14, DPYD, XRN2, MRTO4, ETF1, PDE5A, DNA2, PABPC1, DCP2, DNASE1L1, RNASEH2B, VCP, NBAS, RNASEH2A, AHCY, CNP…	5589	197	13824	1.19277	1	0.352148	0.340699
GOTERM_BP_ALL	GO:0045927~positive regulation of growth	81	1.11909	0.0340757	CSF2, DDX3X, SLC44A4, BMPR2, CSF1, CELF1, GPR21, YBX3, SLC6A3, RIMS2, RIMS1, NIPBL, CDH4, FGF8, ZFYVE27, OSBP, HEY2, RAG2, BBS4, PLS1, USP47, GHSR, MKKS, EDN1, MEF2C, UNC13A, DSCAM, KDM2B, NCBP1, SPHK1, ADAM10, ISLR2, CACNA2D2, NRG1, F2, TGFBR1, SUPV3L1, ADAM17, MMP14, MAPT, PPIB, PSMD10, MACF1, NOTCH1, CRABP2, SRF, TAF9, NEDD4L, LPAR3, RASAL1, ACACB, MTM1, CDC42, ERBB4, TBX20, ERBB2, HSF1, AGR2,…	5589	168	13824	1.19255	1	0.471283	0.455961
GOTERM_BP_ALL	GO:0072594~establishment of protein localization to organelle	202	2.79083	0.000886931	IPO13, NUP107, ZFYVE9, GCC2, PHB2, GOLGA1, ZC3H12A, DAG1, LONP2, SEC62, VPS36, SEC63, NUP214, STARD7, PIH1D1, CSNK2A2, WDR75, ATG13, NUP93, ZFYVE16, DDIT3, NUP98, VPS25, NUP205, PIK3R4, CYB5R1, UGCG, GRPEL1, PRDX1, APOD, SPTBN1, WWTR1, ACD, JUP, TNFSF14, FZD5, MTERF4, PDE2A, SNF8, GPN2, GDF5, SNUPN, PARP10, CYLD, PKIA, TRIP6, NODAL, CEP57, RYR2, ZFAND2B, SRP54, BRCA2, IMMP2L, HYAL2, APC2, SREBF1,…	5589	419	13824	1.19244	0.999954	0.0330631	0.0319883
GOTERM_BP_ALL	GO:0046700~heterocycle catabolic process	107	1.47831	0.015365	AHCYL2, GDA, EIF4A3, CASC3, NUDT5, ALDH1L2, TATDN1, TDO2, KHSRP, ZC3H12A, ENPP1, ENPP4, ENPP3, NUDT12, ENTPD4, SECISBP2, DICER1, KMO, SND1, UHMK1, XRN1, SLFN14, XRN2, MRTO4, DNA2, RNASEH2B, VCP, RNASEH2A, CNP, ZC3HAV1, ZFP36L1, ACMSD, STK31, CTIF, HMOX1, PNPT1, PDE2A, PYM1, LSM1, UPF3B, AICDA, DERA, PAN2, ALDH6A1, PAN3, AGO4, CNOT1, CNOT2, AGO1, CNOT3, PDE3A, ATM, DCP1A, CPEB3, CNOT8, CNOT9, BTG2…	5589	222	13824	1.19215	1	0.274134	0.265222
GOTERM_BP_ALL	GO:0051674~localization of cell	466	6.43824	3.34939e-07	SERPINE1, ADARB1, MYLK, EPS8, PREX1, GPR173, ALKBH1, ZC3H12A, CYP1B1, CCBE1, MEF2C, RBFOX2, DNAAF2, PRKCE, DAPK2, DAPK3, PRKCA, UNC5D, ISL1, SOX10, GTPBP4, NUP93, BCR, BIN3, RUFY3, PRKCQ, PRKD1, GPLD1, ASTN1, ENPEP, PDGFB, ADAMTS12, HIF1A, PLA2G7, ABR, EPB41L5, C5, FLRT3, ALX1, NCKAP1L, STARD13, DNAH11, HACE1, JUP, FN1, NFATC2, BRAF, NR2F2, FERMT1, TRIP6, OGDH, HRG, GPR18, NOX1, RET, ARF4, SETD2,…	5589	967	13824	1.19195	0.00376364	4.59846e-05	4.44897e-05
GOTERM_BP_ALL	GO:0048870~cell motility	466	6.43824	3.34939e-07	SERPINE1, ADARB1, MYLK, EPS8, PREX1, GPR173, ALKBH1, ZC3H12A, CYP1B1, CCBE1, MEF2C, RBFOX2, DNAAF2, PRKCE, DAPK2, DAPK3, PRKCA, UNC5D, ISL1, SOX10, GTPBP4, NUP93, BCR, BIN3, RUFY3, PRKCQ, PRKD1, GPLD1, ASTN1, ENPEP, PDGFB, ADAMTS12, HIF1A, PLA2G7, ABR, EPB41L5, C5, FLRT3, ALX1, NCKAP1L, STARD13, DNAH11, HACE1, JUP, FN1, NFATC2, BRAF, NR2F2, FERMT1, TRIP6, OGDH, HRG, GPR18, NOX1, RET, ARF4, SETD2,…	5589	967	13824	1.19195	0.00376364	4.59846e-05	4.44897e-05
GOTERM_BP_ALL	GO:0090066~regulation of anatomical structure size	173	2.39016	0.00214475	SEMA5A, FHOD3, RAB3B, CYFIP1, NCKAP1, SEMA5B, OXTR, PLOD3, AQP3, EPS8, NPPC, RGS2, ARHGAP42, CDH4, ZFYVE27, EDNRB, BAIAP2L1, GJA5, CFL2, NPPA, TNR, PLXNC1, SLC12A7, PLS1, SEMA6C, UTS2R, EPHA7, SEMA6A, DSCAM, ACTN2, TMOD3, SEMA6D, PRKCE, SWAP70, WNT5A, IFRD1, SERPINF2, ISLR2, HNF1B, AP1AR, GRIP2, KEL, ULK2, AGTR2, PEX11G, RTN4R, MACF1, MAGEL2, CRABP2, ALOX15, PEX11B, ARHGAP18, LPAR3, IQGAP2, IQGAP…	5589	359	13824	1.19193	1	0.0661522	0.0640016
GOTERM_BP_ALL	GO:0031098~stress-activated protein kinase signaling cascade	79	1.09146	0.037125	FLT4, PTPN22, FZD10, DUSP15, SH3RF1, IGF1R, RASSF2, MECOM, MYC, ZC3H12A, FCER1A, MAP3K7, DACT1, MAP3K5, ANKRD6, EPHA4, EDN1, UNC5CL, SYK, RIPK2, STRADB, MAGI3, MINK1, SERPINF2, WNT5A, AXIN1, GAB1, TRAF2, MID1, EDAR, NCOR1, TRAF4, ROR2, TLR6, TNIK, TRIB1, ZMYND11, PAFAH1B1, GPS2, NOD1, NOD2, NR2C2, HACD3, FGD2, PDCD10, PRDX1, DVL2, RPS3, PTK2B, RIPK1, ZNF622, MAP2K7, XDH, SASH1, FKTN, SPAG9, MAP3K…	5589	164	13824	1.19147	1	0.490026	0.474095
GOTERM_BP_ALL	GO:0008104~protein localization	812	11.2186	5.94087e-12	PID1, NUP107, ZFYVE9, ZFYVE27, SYNGAP1, ZC3H12A, PRKACA, WLS, GABARAPL2, STARD7, CSNK2A2, PDZK1, SCAMP1, GAPVD1, CD2AP, SCAMP2, AR, ZFYVE16, TFR2, DDIT3, CLOCK, SKAP1, SAR1B, CYB5R1, EPB41L5, C5, CYB5R4, GRIN2A, GRPEL1, EPB41L3, SYNDIG1, EXPH5, ABCA1, CADM3, JUP, CADM1, MTERF4, EDEM2, FN1, ABCA7, SNF8, GRIN2C, SNUPN, PKIA, DZIP1, FERMT2, EZH2, ARF4, LRSAM1, SNX10, SNX11, HSPB11, MECP2, IKBKB, PAN…	5589	1686	13824	1.19124	6.68828e-08	2.47712e-09	2.39659e-09
GOTERM_BP_ALL	GO:0030335~positive regulation of cell migration	143	1.97568	0.00542929	SEMA5A, SEMA5B, CSF1, ATP8A1, SERPINE1, CXCL14, ETS1, MYLK, IGF1R, LGALS3, CAPN7, ZC3H12A, KDR, ENPP2, CPNE3, PDGFRB, ACVR1, CCBE1, SEMA6C, PDGFRA, SEMA6A, IL1R1, SEMA6D, PRKCE, SWAP70, DAPK2, WNT5A, DAPK3, ADAM10, PRKCA, ACTN4, PGF, ADAM17, RUFY3, ADAM9, NSMF, ADAM8, ROR2, PRKD1, EPHA1, GPLD1, GRB7, CSF1R, CEMIP, NOTCH1, PDGFB, PLA2G7, HIF1A, FAM83H, EPB41L5, PDCD10, ZNF703, NCKAP1L, STAT5A, TNF…	5589	297	13824	1.19091	1	0.134632	0.130255
GOTERM_BP_ALL	GO:0090316~positive regulation of intracellular protein transport	89	1.22962	0.0281804	OSCP1, C2CD5, MTCL1, PDCD5, PTPN22, CTDSPL2, IPO5, DTWD2, NPEPPS, PCM1, HYAL2, ZC3H12A, RUVBL1, SNIP1, PRKACA, CEP290, DACT1, CDKL2, BCAS3, LRRC46, FBXW7, STARD7, DDX58, SPHK1, CEP131, CSNK2A2, ELMOD1, WDR75, NRG1, PDZK1, ATG13, TGFBR1, EDAR, NUP93, KAT2A, ITGB1BP1, GAS6, RBM22, KANK1, CEMIP, GLS2, SLC35D3, HTRA2, MIEF2, MFF, TM9SF4, SLC9A1, UGCG, CYB5R1, RANBP3L, SLC17A9, ABLIM3, ERBB4, U2AF2, T…	5589	185	13824	1.18992	1	0.415255	0.401755
GOTERM_BP_ALL	GO:0044257~cellular protein catabolic process	265	3.66123	0.000167026	CCNF, CCAR2, HERC5, HERC4, RNF115, NUB1, PSMD7, PSMD4, PSMD2, FBXO4, PSMD1, LONP2, BTRC, PRKACA, FBXO8, VPS36, RNF111, FBXO9, GABARAPL2, SMARCC1, CSNK1D, CLPX, RNF125, SCO1, PSME3, DDIT3, PSME4, PSME1, TRIM13, PSME2, TRIB1, TRIB2, VPS25, CLOCK, RNF122, RNF121, NEDD4L, OMA1, ADAMTS12, RNF216, N4BP1, CTSA, EDEM3, WNT10B, WWTR1, PLK3, ZRANB1, HACE1, PLK1, EDEM2, ERLIN1, BTBD11, NR1D1, SNF8, PTK2, CY…	5589	551	13824	1.18958	0.847491	0.00814014	0.00787551
GOTERM_BP_ALL	GO:0022008~neurogenesis	512	7.07378	1.18648e-07	RB1, CYFIP1, EHMT2, IFT172, STMN4, GLDN, GPR173, RNF112, ZFYVE27, SYNGAP1, DPYSL4, ALKBH1, MEF2A, PRKCI, MEF2C, UNC13A, RBFOX2, UNC5A, MAP1S, UNC5B, SECISBP2, UNC5D, ISL1, SOX10, EML1, HOXB3, PRKD1, ASTN1, MTMR2, CRABP2, NEDD4L, WDR62, NYAP2, PRKCZ, HIF1A, GIGYF2, GRIN2A, FLRT3, EPB41L3, PRDM16, RDH13, NKX2-5, PROM1, JAG2, WNT10B, JAG1, FN1, BRAF, NR2F2, GP5, PBX1, NFATC4, SETX, FA2H, GRIN3A, OGD…	5589	1065	13824	1.1891	0.00133485	1.88133e-05	1.82017e-05
GOTERM_BP_ALL	GO:0032880~regulation of protein localization	323	4.46256	3.29666e-05	RB1, PID1, GCC2, ABCA12, CNST, TRIM29, GJA5, ZC3H12A, FBXO4, KAT7, PRKACA, WLS, EPHA5, CHIA, PRKCI, ACTN2, STARD7, IL1R2, PRKCE, CSNK2A2, WDR75, MMD2, ACSL3, PDZK1, GAPVD1, SYTL4, ATG13, UHMK1, CD2AP, NUP93, AR, CLOCK, GPLD1, CFTR, EPHA2, LLGL2, SLC35D3, NEDD4L, TWIST1, KALRN, PRKCZ, HIF1A, CYB5R1, UGCG, EPB41L5, C5, SCFD1, RAB11FIP1, PRDX1, CEP72, STXBP5, APOD, KCNN4, RAB11FIP3, SPTBN1, EXPH5, G…	5589	672	13824	1.18887	0.310055	0.0021453	0.00207556
GOTERM_BP_ALL	GO:0048598~embryonic morphogenesis	230	3.17767	0.000513941	TRAF3IP1, IFT172, EIF4A3, COL12A1, FOXI1, NDST1, GJA5, DAG1, EPHB2, PRKACA, PRKACB, TP63, WLS, CDON, ACVR1, MEF2C, HNF1B, MYO7A, RUNX2, BCR, AR, MTHFD1, PRKAR1A, HOXB3, COL8A1, WDPCP, HOXB2, EPHA2, INTU, SDC4, CRABP2, CTR9, PCDH15, TWIST1, HIF1A, ABR, EPB41L5, CHST11, FLRT3, RDH10, HOXC4, ALX1, NKX2-5, JAG2, ST14, ACD, FZD5, FZD6, FN1, MICAL2, GDF5, PBX1, EXT1, EXT2, PTK7, MKS1, PAF1, NODAL, RET,…	5589	479	13824	1.18766	0.996934	0.0212719	0.0205803
GOTERM_BP_ALL	GO:0070647~protein modification by small protein conjugation or removal	313	4.3244	4.95312e-05	TRRAP, CCNF, KLHDC7A, BACH1, BACH2, DCAF1, HERC5, HERC4, RNF115, NUB1, ZC3H12A, CDC27, FBXO4, FBXO3, BTRC, ATXN7L3, RNF111, FBXO9, ARRDC4, DAXX, PRKCE, ARRDC3, GTPBP4, RC3H2, RNF125, RNF128, TRIM13, FAM76B, FAM76A, RNF122, PAXIP1, DCUN1D5, ANAPC16, DCUN1D3, CTR9, DCUN1D1, COPS7B, NEDD4L, BRCC3, RNF216, ATG7, N4BP1, WWTR1, ZRANB1, HACE1, PHC1, PLK1, BTBD11, PTK2, PARP10, CYLD, CDC16, PAF1, FBXL2, …	5589	652	13824	1.1874	0.427439	0.00289504	0.00280092
GOTERM_BP_ALL	GO:0045860~positive regulation of protein kinase activity	132	1.82371	0.0085216	SLC27A1, CCNT2, CSF1, CCNH, FZD10, STK11, RASSF2, PLCE1, CCNL2, MAP3K6, MAP3K7, PROK1, MAP3K5, EPHA4, CARD10, FBXW7, PIH1D1, WNT5A, MMD2, SRCIN1, PRLR, CDC25B, ADCYAP1, ADAM17, MADD, ADAM9, ADAM8, TNIK, AJUBA, TELO2, PSMD10, CSF1R, CEMIP, MAGED1, LPAR1, PDGFB, LPAR3, PSEN1, MST1R, IQGAP3, PIK3R6, PIK3R5, RAP1A, PDCD10, DVL2, ABL1, STAP1, CLSPN, ECT2, PIBF1, MAP2K6, OSBPL8, AFAP1L2, ACE, TGFB1, FZ…	5589	275	13824	1.18725	1	0.182042	0.176124
GOTERM_BP_ALL	GO:0050808~synapse organization	72	0.99475	0.0501656	RAB3A, FRMPD4, CTNND2, LRRK2, CLSTN1, TNC, SIX1, GPHN, MECP2, PCLO, LRRTM3, CDH2, LRRTM2, TNR, BSN, EPHB2, EPHB3, CHRNB2, GHSR, EPHA7, MEF2C, UNC13A, ARHGEF15, MUSK, WNT5A, CACNA2D2, NRG1, CEL, ANK3, SEZ6L, ETV5, GNPAT, SLC9A6, COL4A1, COL4A5, CHRNA1, CAMK2B, NLGN1, NLGN2, AMIGO1, NRXN3, LRP4, FBXO45, SEMA3E, SEZ6L2, KLK8, PCDH17, SRPX2, CUX2, RELN, FLRT3, SLITRK4, ERBB2, SYNDIG1, NTRK1, LAMB2, D…	5589	150	13824	1.18725	1	0.596372	0.576984
GOTERM_BP_ALL	GO:0060627~regulation of vesicle-mediated transport	154	2.12766	0.00464809	RAB3B, RAB3A, FMR1, RAB3D, HFE, SERPINE1, RIMS2, LGALS3, RIMS1, RIMS4, LAMP1, TBC1D30, ANKFY1, IL13RA2, TBC1D22A, SH3GL2, CADPS2, IL4R, ADPRHL1, ACTN2, WNT5A, SYTL1, TBC1D2B, ACTN4, SYTL5, SYTL4, SYTL2, BCR, CLIP3, SFRP4, RINT1, HGS, TFR2, ADPRH, CFTR, BLK, NDRG4, TSG101, NOTCH1, TBC1D9B, SDC4, STXBP1, ALOX15, CACNA1H, CACNA1G, C2, C3, CNN2, CACNA1I, SNX4, ABR, ATXN2, RAP1A, VPS11, TBC1D14, PACSI…	5589	321	13824	1.18663	1	0.119199	0.115324
GOTERM_BP_ALL	GO:0060537~muscle tissue development	130	1.79608	0.00924911	FHOD3, RB1, MYLK2, CCNT2, ZFAND5, HNRNPU, MYLK, FGF8, GJA5, CFL2, SOX6, PITX2, TP63, CDON, ACVR1, MEF2A, PDGFRA, RBFOX1, MEF2C, NKX2-6, IGFBP5, ACTN2, OSR1, ACTN1, WNT5A, IFRD1, UBE4B, ISL1, KLHL40, FOXP2, FOXP1, SAP30, KEL, BIN3, PRKAR1A, MYL3, PKP2, CHRNA1, NOTCH1, TWIST1, MTM1, SLC9A1, EFNB2, SMYD1, MYH14, MYH11, HIVEP3, NDUFV2, NKX2-5, PPARGC1A, MYH10, STRA6, BCL9L, SRPK3, WNT10B, TGFB1, HOME…	5589	271	13824	1.18652	1	0.191826	0.18559
GOTERM_BP_ALL	GO:0032970~regulation of actin filament-based process	118	1.63028	0.0130885	FHOD3, CYFIP1, NCKAP1, MYLK2, DIXDC1, FZD10, CELSR1, EPS8, BAIAP2L1, GJA5, CFL2, SYNPO, EPHA5, MEF2C, ACTN2, TMOD3, PRKCE, SWAP70, SERPINF2, DAPK3, AP1AR, CD2AP, FRMD6, FRMD7, PKP2, EPHA1, PHLDB2, DSC2, CSF1R, MAGEL2, ALOX15, LPAR1, ARHGAP18, IQGAP2, ABL1, STAP1, NCKAP1L, GPM6B, S100A10, CARMIL1, TGFB1, JUP, CAV3, ARPC4, ARHGAP28, BRAF, SSH2, SSH1, VIL1, CCDC88A, DLG1, RGCC, FES, ARPC3, JMY, SPIR…	5589	246	13824	1.18644	1	0.247329	0.239289
GOTERM_BP_ALL	GO:0051347~positive regulation of transferase activity	176	2.43161	0.0025465	SLC27A1, MRE11, CCNT2, CSF1, CCNH, FZD10, STK11, RASSF2, PLCE1, NEK2, CCNL2, NBN, MAP3K6, MAP3K7, PROK1, MAP3K5, PDGFRB, SH3GLB1, ARRDC4, EPHA4, CARD10, PDGFRA, FBXW7, EPHA8, PIH1D1, WNT5A, ARRDC3, MMD2, ATG14, SRCIN1, PRLR, CDC25B, ADCYAP1, ADAM17, DKC1, MADD, ADAM9, PRKCQ, MAPKAPK5, ADAM8, TNIK, AJUBA, TELO2, PSMD10, CSF1R, CEMIP, DCUN1D5, MAGED1, TNKS, DCUN1D3, PIK3R4, LPAR1, PDGFB, DCUN1D1, L…	5589	367	13824	1.18617	1	0.0744636	0.0720428
GOTERM_BP_ALL	GO:0043583~ear development	82	1.13291	0.0379143	GABRB3, PTPRQ, FOXI1, SIX1, CELSR1, CXCL14, GLI2, NIPBL, FGF8, BMPER, HEY2, EPHB2, TMC1, OSR2, EDN1, WNT5A, RPGRIP1L, MYO7A, BCR, COL2A1, PAX8, KCNMA1, WDPCP, ROR2, FREM2, ATP6V1B1, PAFAH1B1, NOTCH1, SDC4, DLX5, DLX6, COL11A1, PCDH15, LIN7A, CECR2, ABR, KIF3A, RDH10, LRIG1, DVL2, CDH23, MAPK1, LRIG3, CYTL1, MSX1, DUOX2, STOX1, MAPK3, STRA6, JAG2, TFAP2A, SEC24B, JAG1, PRRX1, ATP8B1, WHRN, WDR19, …	5589	171	13824	1.18609	1	0.491751	0.475764
GOTERM_BP_ALL	GO:0016042~lipid catabolic process	105	1.45068	0.0193645	SCARB1, ACAA2, CRTC3, IRS1, GBA3, LIPA, LIPF, ABHD12, LIPC, LIPJ, LIPH, LIPN, ENPP2, LONP2, CYP1B1, LIPK, ENPP6, ACAD11, PRKCE, CEL, CPT1B, PLA2G15, CYP39A1, CLPS, TBL1XR1, PLBD1, SLC27A2, PLBD2, GPLD1, PNLIP, PLA1A, GCDH, ABHD2, PLA2G3, LPL, TWIST1, ABHD6, ACACB, PLA2G7, PLD3, ACAT1, PLD2, NEU2, NEU3, CYP27B1, SGPL1, NEU1, HACL1, APOE, PRDX6, ACADSB, PAFAH2, ACER1, CYP26A1, NCEH1, CPS1, PLCH1, P…	5589	219	13824	1.18589	1	0.327828	0.31717
GOTERM_BP_ALL	GO:0007417~central nervous system development	279	3.85466	0.000146796	IFT172, DIXDC1, RAX, ACTB, NDST1, HERC1, CLP1, EPHB2, SOX6, EPHB3, WLS, CDON, EPHA5, EPHA4, EPHA7, NKX2-6, SMARCC2, RBFOX2, SLC6A17, MAP1S, SECISBP2, HNF1B, UNC5D, ISL1, SOX10, EML1, BCR, GNPAT, BCAN, RFX4, HOXB3, HOXB2, NUMBL, INTU, ABCB6, FUT10, WDR62, PCDH19, HIF1A, GIGYF2, ABR, MAP2, APOD, TSPAN2, FZD6, DCLK2, XRCC1, NR2F2, DCLK1, PTK2, EXT1, FA2H, VNN2, OGDH, CD27, ATM, ANP32B, FAT4, NODAL, …	5589	582	13824	1.18572	0.808478	0.00740038	0.0071598
GOTERM_BP_ALL	GO:0051129~negative regulation of cellular component organization	220	3.03951	0.000769226	PID1, SMARCB1, TRAF3IP1, EHMT2, GFI1, CCNF, HNRNPU, EPS8, LGALS3, MTBP, SYNGAP1, RPS6KA2, EPHB2, CEP97, EPHA4, EPHA7, PIH1D1, IFRD1, TINF2, CSNK2A2, AP1AR, ACTN4, EML2, AR, DYNC1LI1, ZW10, FEZ1, FEZ2, ULK2, ULK1, CTBP1, LPAR1, TWIST1, OMA1, PRKCZ, KLK8, SCFD1, APOD, PROM2, VAT1, CARMIL1, ACD, ACE, PLK1, VASN, WAPL, PTK2, NFATC4, ATM, HRG, LRSAM1, PHF1, PHF23, KIF14, NAT10, BRCA1, WASL, SMG6, PHF8…	5589	459	13824	1.18552	0.999827	0.0297593	0.0287918
GOTERM_BP_ALL	GO:2000146~negative regulation of cell motility	79	1.09146	0.0430702	PTPRU, PTPRR, CLIC4, SERPINE1, ADARB1, WASL, PTPN23, PTPRG, ROBO1, ARHGAP4, GPR173, HYAL2, ADORA1, DAG1, CYP1B1, IGFBP5, SEMA6D, NRG1, AP1AR, VASH1, RHOA, DCN, GTPBP4, BCR, TMEFF2, ADAM15, EVL, ITGB1BP1, TRIB1, EPHA1, PHLDB2, HDAC5, KANK1, NDRG4, NOTCH1, ABHD2, SEMA3A, WAS, CHRD, FBLN1, ABHD6, CNN2, ABR, C5, WNT11, RRAS, PDCD10, ERBB4, CTNNA1, STAP1, APOD, SLIT2, SRGAP3, SRGAP1, CLASP1, SCAI, OSB…	5589	165	13824	1.18425	1	0.536376	0.518939
GOTERM_BP_ALL	GO:0010243~response to organonitrogen compound	180	2.48687	0.00250214	NPFFR2, OXTR, SLC27A1, PID1, COL16A1, AHCYL1, IRS1, EHMT2, CIB2, ABAT, SOGA1, IPO5, GPR173, BAIAP2L1, SESN3, SESN1, CAPN2, GRB10, ENPP1, PDK2, CHRNB2, GHSR, PDGFRA, SMARCC1, PRKCI, MEF2C, CHRNB3, IGFBP5, ACTN2, PRKCE, TSC2, COL4A1, DGKQ, AKAP9, COL4A6, PRKCQ, PHIP, GPLD1, CFTR, CHRNA1, DNMT1, BLM, NOTCH1, CHRNA2, CHRNA5, PXN, SLC1A2, ITPR2, UBR2, FOXO4, KALRN, PRKCZ, HSP90B1, SLC9A1, SLC5A5, GRIN…	5589	376	13824	1.18409	1	0.0739946	0.0715891
GOTERM_BP_ALL	GO:0001654~eye development	123	1.69936	0.0123193	TRAF3IP1, RAX, NRL, ARHGAP35, SLC4A5, YY1, EFEMP1, TBC1D32, SLC39A5, CYP1B1, PITX2, EPHB2, PKNOX1, CDON, OSR2, PDGFRA, PRKCI, AGTPBP1, KDM2B, DSCAM, RPGRIP1L, FOXP2, PYGO2, COL4A1, GPD2, NINJ1, COL8A2, COL8A1, WDPCP, FSCN2, EPHA2, RD3, FBN2, ARL6, ABCB5, TWIST1, HIF1A, TRPM1, MAN2A1, RDH10, ADAMTS18, NPHP4, RDH13, PROM1, SKIL, MYH10, RAB11FIP4, STRA6, TFAP2A, JAG1, TGFB1, FZD5, MTERF4, IFT122, TD…	5589	257	13824	1.18378	1	0.235468	0.227813
GOTERM_BP_ALL	GO:0006281~DNA repair	167	2.30727	0.00366252	DCLRE1A, MRE11, SMARCB1, KDM1A, RIF1, TRRAP, TONSL, SMC3, BACH1, ALKBH3, YY1, ZFYVE26, HELB, PPP4R2, SPATA22, RUVBL2, ALKBH1, RUVBL1, MEIOC, SMARCAD1, MEIOB, NBN, USP7, LIG1, USP3, RECQL, REV1, LIG4, LIG3, CHD1L, MSH3, MSH4, PSME4, DNA2, NEIL1, RHNO1, FTO, EXD2, BLM, VCP, RNASEH2A, PARPBP, PAXIP1, TWIST1, BRCC3, PDS5B, PDS5A, NPAS2, RAD21, FIGNL1, UBR5, DMAP1, ZRANB3, FANCI, XRCC6, XRCC4, INTS3, …	5589	349	13824	1.18356	1	0.0979397	0.0947556
GOTERM_BP_ALL	GO:0043161~proteasome-mediated ubiquitin-dependent protein catabolic process	133	1.83752	0.00945321	CCNF, RNF19B, PARK7, AUP1, CCAR2, NUB1, RNF115, PSMD7, MAEA, PSMD4, RNF19A, PSMD2, FBXO4, PSMD1, BTRC, RNF111, FBXO9, RNF44, SMARCC1, FBXW5, USP5, FBXW7, FBXO15, UBE4A, CSNK1D, UBE4B, PIAS1, RNF125, TBL1XR1, DDIT3, TRIM13, ANAPC4, TRIB1, CLOCK, TRIB2, RNF122, RNF121, PSMD10, PSMD12, VCP, CUL3, CLEC16A, NEDD4L, UBR3, UBR2, FBXO45, PSEN1, HSP90B1, MTM1, BAG6, RNF216, BTBD3, N4BP1, EDEM3, WWTR1, PLK…	5589	278	13824	1.18333	1	0.194764	0.188432
GOTERM_BP_ALL	GO:0044248~cellular catabolic process	530	7.32246	1.58364e-07	GLDC, ABAT, GLS, NUB1, RNF115, PSMD7, LIPC, PSMD4, TDO2, PSMD2, ZC3H12A, CYP1B1, PSMD1, PRKACA, VPS36, RNF111, GABARAPL2, ACOT8, SECISBP2, HOGA1, CEL, DICER1, CLPX, SND1, RNF125, SCO1, PSME3, DDIT3, PSME4, PSME1, PSME2, IDNK, VPS25, CLOCK, RNF122, GPLD1, RNF121, ENPEP, NEDD4L, ZC3HAV1, ADAMTS12, ACMSD, PRDX3, ADAMTS13, RNF216, PRDX1, HMOX1, LTA4H, EDEM3, PLK3, WNT10B, HACE1, ACE, EDEM2, PLK1, ERL…	5589	1108	13824	1.18314	0.00178128	2.44228e-05	2.36288e-05
GOTERM_BP_ALL	GO:0007283~spermatogenesis	141	1.94805	0.00787771	TDRKH, EHMT2, ARID4A, ARID4B, HOXA11, YY1, HERC4, GOLGA3, RGS2, STK11, SCMH1, MAEL, MEIOC, PRKACA, ROS1, AGFG1, GAMT, ANKRD49, KDM2B, RFX2, FNDC3A, THEG, AR, CNBD2, PYGO2, NUP210L, IFT81, MSH4, PSME4, XRN2, CLOCK, FKBP6, CFTR, OSBP2, ABHD2, PLA2G3, UBR2, SPATA6, BAG6, INPP5B, SGPL1, PRDX4, PATZ1, MORC1, JAG2, ACE, ODF1, ODF2, RHBDD1, TDRD9, TDRD7, TDRD5, PUM1, QKI, TSGA10, BCL6, SLC26A8, GALNTL5,…	5589	295	13824	1.18222	1	0.172746	0.16713
GOTERM_BP_ALL	GO:0044712~single-organism catabolic process	260	3.59215	0.000315198	AHCYL2, MTRR, GLDC, ABAT, ENO2, NUDT5, GBA3, LIPA, ENO4, GLS, LIPF, LIPC, LIPJ, TDO2, LIPH, LIPN, LONP2, CYP1B1, LIPK, ACAD11, ACOT8, ENTPD4, PRKCE, HOGA1, CEL, CPT1B, CYP39A1, CLPS, TRIM13, PLBD1, IDNK, PLBD2, GPLD1, PLA1A, RNF121, GCDH, MTMR2, PLA2G3, TWIST1, ADH7, PLA2G7, MTMR7, ACMSD, NEU2, NEU3, CYP27B1, SGPL1, INPP5A, NEU1, INPP5E, HMOX1, APOE, EDEM3, FUCA1, INSR, FUCA2, EDEM2, PDE2A, ERLIN…	5589	544	13824	1.18215	0.971248	0.0138074	0.0133585
GOTERM_BP_ALL	GO:0001822~kidney development	97	1.34015	0.0269981	TRAF3IP1, HOXA11, FGF8, BMPER, PLCE1, TNS2, EPHA4, OSR2, PDGFRA, EPHA7, MEF2C, OSR1, ARID5B, HNF1B, RPGRIP1L, NPNT, PGF, NUP93, PYGO2, COL4A4, COL4A3, WDPCP, AGTR2, NOTCH3, ENPEP, NOTCH1, MAGED1, WNK4, PDGFB, UMOD, NID1, PKHD1, APH1A, BAG6, ADAMTS16, EFNB2, SGPL1, KIF3A, RDH10, PROM1, STRA6, TFAP2A, WWTR1, ACE, JAG1, TGFB1, PBX1, AHI1, DLG1, DLG5, FAT4, SIM1, FGFR2, FGFR1, ROBO2, RET, WNT2B, LRRK…	5589	203	13824	1.18189	1	0.402163	0.389089
GOTERM_BP_ALL	GO:0080135~regulation of cellular response to stress	183	2.52832	0.00255684	KDM1A, RIF1, FMR1, PARK7, FZD10, CCAR2, IGF1R, HELB, RASSF2, PPP4R2, MYC, ZC3H12A, CHORDC1, FBXO4, TNR, MAP3K7, MAP3K5, EPHA4, PDIA2, SZT2, UNC5CL, FBXW7, MAGI3, WNT5A, SERPINF2, DYRK1A, VASH1, MID1, WDR76, EDAR, NUP93, RINT1, TMEM259, TNIK, PLA2R1, AJUBA, PSMD10, DDX5, PARPBP, PAXIP1, TWIST1, BRCC3, KLK8, HIF1A, FBLN5, NPAS2, BCL2L12, BAG6, FUT8, NUAK1, PDCD10, FIGNL1, PRDX1, UBR5, SMYD2, DVL2, …	5589	383	13824	1.18182	1	0.0745724	0.072148
GOTERM_BP_ALL	GO:0040011~locomotion	527	7.28102	2.06495e-07	SERPINE1, ADARB1, MYLK, EPS8, PREX1, GPR173, DPYSL4, ALKBH1, ZC3H12A, CYP1B1, CCBE1, MEF2C, RBFOX2, UNC5A, UNC5B, DNAAF2, PRKCE, DAPK2, DAPK3, PRKCA, UNC5D, ISL1, SOX10, GTPBP4, NUP93, BCR, BIN3, RUFY3, PRKCQ, PRKD1, GPLD1, ASTN1, ENPEP, PDGFB, ADAMTS12, HIF1A, PLA2G7, ABR, EPB41L5, C5, GRIN2A, FLRT3, ALX1, NCKAP1L, STARD13, DNAH11, HACE1, JUP, FN1, NFATC2, BRAF, NR2F2, GRIN2C, FERMT1, TRIP6, OGD…	5589	1103	13824	1.18177	0.00232202	3.01912e-05	2.92097e-05
GOTERM_BP_ALL	GO:0003013~circulatory system process	139	1.92042	0.00854274	OXTR, PLOD3, MYLK3, ARHGAP35, SLC4A5, NPPC, RGS2, ARHGAP42, EDNRB, RPS6KA2, GJA5, NPPA, ZC3H12A, ADORA1, KCNH2, CPA3, MEF2A, MAP2K3, UTS2R, CACNA2D1, SERPINF2, NPY1R, ATP1B1, GRIP2, BCR, ACE2, AR, SCN10A, MYL3, AKAP9, PKP2, AGTR2, DSC2, ENPEP, EPAS1, NPR3, CACNA1B, STK39, CACNA1D, TRHDE, KNG1, CACNA1G, SLC9A1, ABR, NKX2-5, DRD3, MAP2K6, ACE, TGFB1, JUP, NUP155, CAV3, LVRN, PDE2A, FLI1, EHD3, COL1…	5589	291	13824	1.18147	1	0.182148	0.176226
GOTERM_BP_ALL	GO:0051649~establishment of localization in cell	623	8.60735	1.52068e-08	IPO13, NUP107, ZFYVE9, FNBP1L, PHB2, MILR1, GLE1, UBASH3B, SCP2, CREB3L2, ZC3H12A, ANKFY1, AP1S3, PRKACA, VPS36, WLS, NUP214, UNC13A, STARD7, PRKCE, CSNK2A2, SYTL1, WDR75, PDZK1, SYTL5, ATG14, ATG13, SYTL4, SYTL2, NUP93, ZFYVE16, DDX39A, IFT81, DDIT3, ADPRH, NUP98, PRKD1, VPS25, GPLD1, NUP205, SEH1L, SAR1B, PLA2G3, AAAS, HIF1A, CYB5R1, RHOT2, GRPEL1, BLOC1S2, PRDX1, SYNDIG1, VPS11, S100A12, VPS16…	5589	1305	13824	1.1808	0.000171183	3.23015e-06	3.12514e-06
GOTERM_BP_ALL	GO:0007264~small GTPase mediated signal transduction	199	2.74938	0.0017858	RB1, CYFIP1, NCKAP1, ITSN1, RAPGEFL1, EPS8, PREX1, RASSF1, SYNGAP1, PLCE1, ARL16, FBXO8, CDON, MMD2, BCR, TIAM1, PRKD1, NGEF, AGAP2, LPAR1, HACD3, KALRN, IQGAP3, ABR, RHOT2, RRAS, SCAI, ABCA1, IQSEC2, SETDB1, IQSEC3, COL1A2, RGL1, RGL2, GPR18, ARF4, DENND1A, DIRAS2, KIF14, ARHGAP1, CHM, ARHGAP5, RAB22A, ROBO1, AKAP13, RAB8A, RALGPS2, PSD, RHOA, VAV1, VAV2, ARHGEF9, CDC42EP4, RHOJ, RAPGEF1, ARHGEF…	5589	417	13824	1.18037	1	0.0571153	0.0552585
GOTERM_BP_ALL	GO:0022402~cell cycle process	397	5.48494	8.99101e-06	RB1, TDRKH, MAP10, ANKLE2, PID1, EHMT2, SMC3, SMC4, PHB2, BACH1, RRP8, SMC2, EPS8, RNF112, MTBP, ZFYVE26, ALKBH4, PRKACA, CEP97, PRKCE, DDX11, CSNK2A2, EML1, KNSTRN, WDR76, DYNC1LI1, PSME3, DDIT3, PSME1, PSME2, CLOCK, RHNO1, SLBP, CDCA2, SEH1L, ANAPC16, TTYH1, PDGFB, NCAPG, WDR62, SKA3, IQGAP3, GIGYF2, NCAPH, SKA1, RAD21, MCMBP, CEP72, CEP76, ATRIP, PLK4, CTC1, PLK3, WNT10B, PLK1, CDC7, PBX1, TAD…	5589	832	13824	1.18023	0.096267	0.000772678	0.000747558
GOTERM_BP_ALL	GO:0009790~embryo development	376	5.19481	1.54567e-05	SMARCB1, TRAF3IP1, IFT172, EIF4A3, COL12A1, FOXI1, EHMT1, HS6ST1, NDST1, NSDHL, ZMIZ1, ALKBH1, GJA5, DAG1, EPHB2, PRKACA, SOX6, PRKACB, TP63, WLS, CDON, ACVR1, HES7, SLC34A2, MEF2C, NKX2-6, ACSL4, HNF1B, MYO7A, ISL1, SOX10, RUNX2, BCR, AR, MTHFD1, PRKAR1A, GPR161, HOXB3, COL8A1, WDPCP, HOXB2, EPHA2, INTU, SDC4, SLC35D1, CRABP2, EPAS1, CTR9, PCDH15, TWIST1, PRDM14, PCDH12, HIF1A, GATA1, RRP7A, INP…	5589	788	13824	1.18022	0.159713	0.0011869	0.00114832
GOTERM_BP_ALL	GO:0006996~organelle organization	1377	19.0246	1.26179e-19	TDRKH, PID1, NUP107, EHMT2, IFT172, FZD10, MYLK, FAM134B, ALKBH4, ZFYVE27, SCP2, AKT3, ANKFY1, MEF2A, GABARAPL2, MEF2C, DAXX, STARD7, CSNK2A2, RFX2, BHLHA15, RFX1, EML1, ISL1, EML2, CD2AP, BCR, SCO1, PRKAR1A, RFX4, FEZ1, FEZ2, PSME4, MTMR3, CDCA2, TTYH1, FLII, NPRL2, MRPL18, PDGFB, NCAPG, PLA2G3, MRPL12, IQGAP2, GATA1, NCAPH, DYNC2LI1, CYB5R1, EPB41L5, C5, RHOT2, GRPEL1, HLCS, EPB41L1, EPB41L2, F…	5589	2886	13824	1.18015	1.42052e-15	3.55131e-16	3.43585e-16
GOTERM_BP_ALL	GO:0046907~intracellular transport	488	6.74219	7.78988e-07	IPO13, NUP107, ZFYVE9, FNBP1L, PHB2, MILR1, GLE1, SCP2, CREB3L2, ZC3H12A, ANKFY1, AP1S3, PRKACA, VPS36, WLS, NUP214, STARD7, CSNK2A2, SYTL1, WDR75, PDZK1, ATG14, ATG13, SYTL4, SYTL2, NUP93, ZFYVE16, DDX39A, ADPRH, NUP98, VPS25, NUP205, SAR1B, PLA2G3, AAAS, HIF1A, CYB5R1, RHOT2, GRPEL1, BLOC1S2, PRDX1, SYNDIG1, VPS11, S100A12, VPS16, ABCA1, PLK3, ACD, JUP, FZD5, MTERF4, EDEM2, SNF8, GPN2, SNUPN, C…	5589	1023	13824	1.1799	0.00873151	9.32963e-05	9.02632e-05
GOTERM_BP_ALL	GO:0032102~negative regulation of response to external stimulus	93	1.28489	0.0318835	SEMA5A, ROBO2, SEMA5B, TRAF3IP1, SERPINE1, RORA, METRNL, ETS1, SLC6A3, ROBO1, UBASH3B, GPER1, ZC3H12A, ADORA1, ACP5, TNR, SPX, PRKG1, BBS4, FGB, EPHA4, GHSR, SEMA6C, PDGFRA, MKKS, SEMA6A, SEMA6D, IL1R2, SERPINF2, SPINK5, FGG, WNT5A, CASK, ASH1L, F2, ISL1, SIRT2, TNFRSF1A, BCR, CD109, TRIB1, PPARA, SMPDL3B, PHLDB2, KANK2, NOTCH1, SEMA3C, TMPRSS6, SEMA3D, SEMA3A, SEMA3B, PDGFB, PLG, SEMA3E, SEMA3F,…	5589	195	13824	1.17964	1	0.448681	0.434094
GOTERM_BP_ALL	GO:0045184~establishment of protein localization	627	8.66261	1.73624e-08	IPO13, PID1, NUP107, ZFYVE9, PHB2, GLE1, CNST, GJA5, ZC3H12A, AP1S3, PRKACA, VPS36, WLS, NUP214, GABARAPL2, CHIA, PRKCI, STARD7, PRKCE, PIH1D1, CSNK2A2, SYTL1, WDR75, PDZK1, SCAMP1, GAPVD1, ATG13, SYTL4, SYTL2, SCAMP2, NUP93, AR, ZFYVE16, TFR2, IFT81, DDIT3, ADPRH, NUP98, VPS25, CLOCK, GPLD1, NUP205, SEH1L, SAR1B, PRKCZ, HIF1A, CYB5R1, C5, CYB5R4, GRPEL1, PRDX1, SYNDIG1, VPS11, VPS16, EXPH5, S100…	5589	1315	13824	1.17935	0.000195446	3.61973e-06	3.50205e-06
GOTERM_BP_ALL	GO:0048232~male gamete generation	141	1.94805	0.00906839	TDRKH, EHMT2, ARID4A, ARID4B, HOXA11, YY1, HERC4, GOLGA3, RGS2, STK11, SCMH1, MAEL, MEIOC, PRKACA, ROS1, AGFG1, GAMT, ANKRD49, KDM2B, RFX2, FNDC3A, THEG, AR, CNBD2, PYGO2, NUP210L, IFT81, MSH4, PSME4, XRN2, CLOCK, FKBP6, CFTR, OSBP2, ABHD2, PLA2G3, UBR2, SPATA6, BAG6, INPP5B, SGPL1, PRDX4, PATZ1, MORC1, JAG2, ACE, ODF1, ODF2, RHBDD1, TDRD9, TDRD7, TDRD5, PUM1, QKI, TSGA10, BCL6, SLC26A8, GALNTL5,…	5589	296	13824	1.17822	1	0.189987	0.183811
GOTERM_BP_ALL	GO:0033157~regulation of intracellular protein transport	129	1.78226	0.0128042	PDCD5, GCC2, PARK7, IPO5, NPEPPS, ZC3H12A, RUVBL1, SNIP1, PRKACA, CDKL2, FBXW7, STARD7, CSNK2A2, CEP131, WDR75, PDZK1, ATG13, UHMK1, EDAR, NUP93, PSMD10, CEMIP, SLC35D3, HTRA2, SLC9A1, UGCG, CYB5R1, PRDX1, TPR, UBR5, NLRP3, APOD, ECT2, SEC16B, WWTR1, PLK3, TCAF1, TGFB1, JUP, FZD5, TNFSF14, PDE2A, EDEM2, HPS4, CHERP, UBAC2, PARP10, CYLD, DAB2, TSGA13, CDK5, PKIA, TRIP6, CCDC22, ANP32B, NODAL, BMPR…	5589	271	13824	1.17739	1	0.243086	0.235183
GOTERM_BP_ALL	GO:0032259~methylation	109	1.50594	0.0218458	TDRKH, RAB3B, SMARCB1, MTRR, KDM1A, KDM1B, EHMT2, GFI1, RAB3D, THUMPD2, ARID4A, EHMT1, ARID4B, ALKBH8, FBL, PCMT1, AS3MT, MYB, MAEL, TRMT44, CMTR1, CMTR2, GAMT, KMT5C, METTL1, PIH1D1, FTSJ1, GTPBP3, PYURF, PYGO2, DYDC2, FKBP6, DNMT1, PAXIP1, KMT2B, ASMT, CTR9, PRDM14, SUPT6H, RLF, GSPT1, SMYD2, TDRD9, TDRD5, BHMT, NDUFAF7, PAF1, TRMT13, TRMT11, ZCCHC4, OGT, EZH1, PHF19, EZH2, SETD2, BTG2, SETD3, …	5589	229	13824	1.17731	1	0.352148	0.340699
GOTERM_BP_ALL	GO:0000280~nuclear division	188	2.5974	0.00276863	TDRKH, MAP10, RB1, ERCC6L, MRE11, ZWILCH, EHMT2, CCNF, SMC3, PHB2, SMC4, CDC14A, SMC2, EPS8, MTBP, FGF8, SPATA22, RPS6KA2, POGZ, CDC27, ZNF207, MAEL, MEIOC, RCC1, MEIOB, NEK2, CEP97, TIPIN, HFM1, FBXW5, CSNK2A2, WNT5A, VRK1, CDC25C, KNSTRN, CDC25A, CDC25B, TOM1L1, SGO1, TERB1, TOM1L2, DYNC1LI1, SGO2, MAU2, KATNAL1, MSH3, ZW10, MSH4, ANAPC4, OBSL1, FKBP6, KPNB1, MAD1L1, DPEP3, ARL8B, CUL7, SEH1L, …	5589	395	13824	1.17723	1	0.0783145	0.0757685
GOTERM_BP_ALL	GO:0030182~neuron differentiation	422	5.83034	6.61512e-06	RB1, CYFIP1, EHMT2, IFT172, STMN4, GLDN, RNF112, ZFYVE27, SYNGAP1, DPYSL4, ALKBH1, MEF2A, PRKCI, MEF2C, UNC13A, RBFOX2, UNC5A, MAP1S, UNC5B, SECISBP2, UNC5D, ISL1, PRKD1, MTMR2, CRABP2, NEDD4L, NYAP2, PRKCZ, HIF1A, GIGYF2, FLRT3, EPB41L3, RDH13, NKX2-5, PROM1, JAG2, WNT10B, JAG1, FN1, BRAF, GP5, PBX1, NFATC4, SETX, GRIN3A, OGDH, MKS1, FAT4, CDK16, GABRB3, RET, ARF4, BTG2, HOXC10, GLI2, PQBP1, MEC…	5589	887	13824	1.17676	0.0717677	0.000581821	0.000562906
GOTERM_BP_ALL	GO:0033036~macromolecule localization	920	12.7107	5.55276e-12	PID1, NUP107, ZFYVE9, ZFYVE27, LIPC, SYNGAP1, SCP2, ZC3H12A, PRKACA, WLS, GABARAPL2, STARD7, CSNK2A2, PDZK1, SCAMP1, GAPVD1, CD2AP, SCAMP2, AR, ZFYVE16, DDX39A, TFR2, DDIT3, CLOCK, SKAP1, SLBP, SAR1B, ABCB4, MRPL18, PLA2G3, C3, CYB5R1, EPB41L5, C5, CYB5R4, GRIN2A, GRPEL1, EPB41L3, SYNDIG1, EXPH5, ABCA1, CADM3, ABCA5, JUP, CADM1, ABCA6, ABCA3, MTERF4, ABCA4, EDEM2, FN1, ABCA9, ABCA7, SNF8, GRIN2C,…	5589	1934	13824	1.17661	6.25132e-08	2.40434e-09	2.32618e-09
GOTERM_BP_ALL	GO:1902582~single-organism intracellular transport	205	2.83227	0.00185624	IPO13, NUP107, ZFYVE9, FNBP1L, PHB2, MILR1, SCP2, ZC3H12A, DAG1, LONP2, SEC62, SEC63, NUP214, ACTN4, ANK3, PDZK1, NUP93, NUP98, NUP205, PLA2G3, HIF1A, SNX4, RHOT2, SPAST, GRPEL1, BLOC1S2, PRDX1, S100A12, APOD, SPTBN1, ABCA1, WWTR1, JUP, TNFSF14, PDE2A, MYO5A, GPN2, GDF5, SNUPN, PARP10, CYLD, EHD3, PKIA, TRIP6, NODAL, CEP57, C2CD5, ZFAND2B, SRP54, CHM, TRAM2, HYAL2, NEFL, FCER1A, AP3S2, KIF1B, LDL…	5589	431	13824	1.17646	1	0.0588863	0.0569719
GOTERM_BP_ALL	GO:0007423~sensory organ development	195	2.69411	0.00240584	TRAF3IP1, FOXI1, RAX, SLC4A5, CYP1B1, EPHB2, PKNOX1, CDON, PRKCI, NKX2-6, MYO7A, BCR, NINJ1, COL8A2, COL8A1, WDPCP, FREM2, EPHA2, RD3, SDC4, ABCB5, PCDH15, TWIST1, HIF1A, TRPM1, ABR, RDH10, ADAMTS18, PRDM16, RDH13, PROM1, RAB11FIP4, JAG2, WNT10B, JAG1, FZD5, MTERF4, FZD6, SMARCA4, PTK7, NOX3, MKS1, ANP32B, FAT4, VSX1, GABRB3, ACHE, CLIC4, RARG, TENM3, CITED2, PTPRQ, LPCAT1, SMG9, SIPA1L3, GLI2, N…	5589	410	13824	1.17639	1	0.0723654	0.0700128
GOTERM_BP_ALL	GO:0009894~regulation of catabolic process	165	2.27964	0.00525156	SCARB1, CRTC3, IRS1, HFE, RNF19B, UBE3A, PARK7, C4BPB, CCAR2, NUB1, RNF19A, PSMD2, ZC3H12A, PSMD1, LONP2, BTRC, PRKACA, MYLIP, GABARAPL2, SMARCC1, USP5, FBXW7, PRKCE, SECISBP2, WNT5A, CSNK1D, PIAS1, RNF125, SCO1, TMEM259, PPP1R3B, PSME3, PSME1, PSME2, ADAM8, TRIB1, TRIB2, GPLD1, PSMD10, VCP, CLEC16A, TWIST1, PSEN1, ZC3HAV1, PHB, ACACB, HIF1A, MTM1, BAG6, GRIN2A, UBB, PACSIN3, ATG7, N4BP1, WNT10B,…	5589	347	13824	1.17613	1	0.131091	0.126829
GOTERM_BP_ALL	GO:0007009~plasma membrane organization	106	1.46449	0.0246969	PID1, FNBP1L, ABCA12, ZFYVE27, CNST, BAIAP2L1, CDH2, KIF5B, PLS1, PRKCI, ACTN2, STX8, STX7, ACSL3, ANK3, ATP1B1, SYTL2, CLIP3, AR, CLIP1, PKP2, TNIK, SKAP1, BLZF1, EPHA2, MACF1, PKDCC, STXBP1, KALRN, PRKCZ, NDRG1, SPTA1, GOLGA7B, EPB41L3, PACSIN3, MYH10, SPTBN1, PACSIN1, S100A10, TGFB1, JUP, CAV3, DENND4C, MYO5A, ABCA7, VIL1, FA2H, DAB2, DLG1, EHD3, WNK3, PLEKHM2, FAT4, NOX1, DPP10, TRIM72, C2CD5…	5589	223	13824	1.17571	1	0.376745	0.364497
GOTERM_BP_ALL	GO:0048562~embryonic organ morphogenesis	115	1.58884	0.0196554	IFT172, EIF4A3, FOXI1, CELSR1, HOXA11, NDST1, EFEMP1, FGF8, PITX2, EPHB2, SLC39A3, ACVR1, OSR2, PDGFRA, MEF2C, KDM2B, WNT5A, HNF1B, MYO7A, RUNX2, BCR, HOXB3, WDPCP, HOXB2, ROR2, EPHA2, FBN2, NOTCH1, DLX5, DLX6, TCF7, PCDH15, TWIST1, PSEN1, HIF1A, ABR, CHST11, KIF3A, RDH10, DVL2, HOXC4, ALX1, NKX2-5, STRA6, TFAP2A, FZD5, FZD6, MICAL2, AHI1, TMIE, DLG1, NR4A3, PTK7, SP3, NODAL, FGFR2, FGFR1, RYR2, …	5589	242	13824	1.17539	1	0.330214	0.319479
GOTERM_BP_ALL	GO:1901575~organic substance catabolic process	630	8.70406	3.07843e-08	PGLYRP3, PGLYRP2, GLDC, ABAT, C4BPB, ENO2, LIPA, ENO4, GLS, LIPF, NUB1, RNF115, PSMD7, LIPC, LIPJ, PSMD4, TDO2, LIPH, PSMD2, ZC3H12A, LIPN, CYP1B1, PSMD1, LIPK, PRKACA, VPS36, RNF111, GABARAPL2, CHIA, ACOT8, PRKCE, SECISBP2, HOGA1, CEL, DICER1, CLPX, SND1, RNF125, CLPS, SCO1, PSME3, DDIT3, PSME4, PSME1, PLBD1, PSME2, IDNK, VPS25, CLOCK, RNF122, PLBD2, GPLD1, RNF121, MTMR2, ENPEP, NEDD4L, PLA2G3, …	5589	1326	13824	1.17516	0.00034651	6.08017e-06	5.8825e-06
GOTERM_BP_ALL	GO:1901361~organic cyclic compound catabolic process	114	1.57502	0.0204699	SCARB1, AHCYL2, GDA, EIF4A3, CASC3, NUDT5, ALDH1L2, TATDN1, TDO2, KHSRP, ZC3H12A, ENPP1, ENPP4, ENPP3, NUDT12, ENTPD4, SECISBP2, DICER1, KMO, SND1, UHMK1, CYP39A1, XRN1, SLFN14, XRN2, MRTO4, DNA2, RNASEH2B, VCP, RNASEH2A, CNP, ZC3HAV1, ZFP36L1, ACMSD, STK31, CTIF, CYP27B1, HMOX1, APOE, PNPT1, PDE2A, PYM1, LSM1, UPF3B, AICDA, DERA, PAN2, ALDH6A1, PAN3, AGO4, CNOT1, CNOT2, AGO1, CNOT3, PDE3A, ATM, …	5589	240	13824	1.17488	1	0.337903	0.326918
GOTERM_BP_ALL	GO:0060562~epithelial tube morphogenesis	123	1.69936	0.0163159	CSF1, IFT172, HHIP, CELSR1, PHB2, ARHGAP35, HOXA11, FGF8, DAG1, BTRC, PITX2, PRKACA, PRKACB, ACVR1, EPHA4, EPHA7, MEF2C, KDM2B, OSR1, WNT5A, IPMK, HNF1B, NPNT, PGF, AR, MTHFD1, COL4A1, AGTR2, EPHA2, NOTCH1, SDC4, MAGED1, WNK4, TWIST1, PSEN1, HIF1A, ADAMTS16, EFNB2, KIF3A, RDH10, DVL2, ALX1, NKX2-5, STARD13, ST14, TGFB1, GLMN, FZD6, MICAL2, IFT122, PBX1, NFATC4, AHI1, DLG1, PTK7, DLG5, MKS1, PLXNB…	5589	259	13824	1.17464	1	0.286559	0.277243
GOTERM_BP_ALL	GO:0040008~regulation of growth	207	2.85991	0.00196584	RB1, CCAR2, DCAF1, ZFYVE27, GAMT, TSPYL2, EPHA7, MEF2C, UNC13A, IFRD1, ISLR2, CACNA2D2, HNF1B, AR, ULK2, MACF1, CRABP2, DCUN1D3, NEDD4L, LPAR3, HIF1A, CYP27B1, SGPL1, EPB41L3, APOE, NKX2-5, STAT5A, STAT5B, INSR, FN1, OSGIN2, ALOX15B, SMARCA2, GDF5, PTK2, SMARCA4, GDF9, PPP1R1C, HRG, SLC44A4, GPR21, KIF14, SLC6A3, SLC6A4, NIPBL, HYAL2, HNF4A, HEY2, FLVCR1, BBS4, EDN1, WDR36, SPHK1, F2, SIRT1, DUSP…	5589	436	13824	1.17431	1	0.0618197	0.0598099
GOTERM_BP_ALL	GO:0007067~mitotic nuclear division	130	1.79608	0.0141132	MAP10, RB1, ERCC6L, ZWILCH, CCNF, SMC3, PHB2, SMC4, CDC14A, SMC2, EPS8, MTBP, FGF8, POGZ, CDC27, ZNF207, NEK2, CEP97, TIPIN, FBXW5, CSNK2A2, VRK1, CDC25C, KNSTRN, CDC25A, TOM1L1, TOM1L2, DYNC1LI1, MAU2, KATNAL1, ZW10, ANAPC4, KPNB1, MAD1L1, ARL8B, SEH1L, CDCA2, ANAPC16, TUBGCP2, TTYH1, TNKS, CUL3, PDGFB, NCAPG, KLHL13, BRCC3, PDS5B, PDS5A, SKA3, SKA1, NCAPH, DSN1, SPAST, RAD21, TPR, MCMBP, PIBF1,…	5589	274	13824	1.17353	1	0.261061	0.252574
GOTERM_BP_ALL	GO:0006605~protein targeting	213	2.9428	0.00177649	IPO13, NUP107, ZFYVE9, GCC2, PHB2, GOLGA1, ZC3H12A, DAG1, LONP2, AP1S3, SEC62, VPS36, SEC63, NUP214, STARD7, CSNK2A2, WDR75, ANK3, PDZK1, ATG13, NUP93, ZFYVE16, NUP98, VPS25, NUP205, PIK3R4, CYB5R1, UGCG, GRPEL1, PRDX1, APOD, SPTBN1, WWTR1, JUP, TNFSF14, FZD5, MTERF4, PDE2A, SNF8, GPN2, GDF5, SNUPN, PARP10, CYLD, EHD3, PKIA, TRIP6, NODAL, CEP57, C2CD5, ZFAND2B, SRP54, CHM, TRAM2, AKAP12, IMMP2L, …	5589	449	13824	1.17336	1	0.0569792	0.0551268
GOTERM_BP_ALL	GO:0009792~embryo development ending in birth or egg hatching	235	3.24675	0.00111952	SMARCB1, TRAF3IP1, IFT172, EIF4A3, HS6ST1, NDST1, NSDHL, ZMIZ1, ALKBH1, PRKACA, SOX6, PRKACB, ACVR1, HES7, SLC34A2, MEF2C, NKX2-6, ACSL4, HNF1B, ISL1, SOX10, RUNX2, AR, MTHFD1, GPR161, HOXB3, HOXB2, EPHA2, INTU, SDC4, SLC35D1, EPAS1, CTR9, TWIST1, PRDM14, PCDH12, HIF1A, GATA1, RRP7A, INPP5B, MBTD1, EPB41L5, C5, C6, CHST11, RDH10, ALX1, NKX2-5, JAG2, PLK4, ST14, FZD5, FZD6, NR2F2, PBX1, EXT1, PTK7…	5589	496	13824	1.17189	0.999997	0.0401386	0.0388336
GOTERM_BP_ALL	GO:0032879~regulation of localization	825	11.3982	2.931e-10	PID1, MYLK, SCP2, UBASH3B, ZC3H12A, ANKFY1, PRKACA, WLS, CCBE1, MEF2C, STARD7, CACNA2D1, CSNK2A2, CACNA2D3, UNC5D, PDZK1, GAPVD1, CD2AP, BCR, AR, TFR2, RUFY3, DDIT3, CLOCK, ABCB4, PDGFB, SLC30A10, PLA2G7, C2, C3, CYB5R1, EPB41L5, C5, MYO6, EXPH5, ABCA1, HACE1, JUP, CADM1, EDEM2, FN1, ABCA7, NR2F2, SNF8, NETO2, PKIA, HRC, HRG, GPR18, LRSAM1, KCNC4, OSBPL11, ARHGAP4, PANX1, JPH3, APPL1, APC2, LRRC4…	5589	1742	13824	1.1714	3.29971e-06	8.04808e-08	7.78644e-08
GOTERM_BP_ALL	GO:0043009~chordate embryonic development	233	3.21912	0.00121088	SMARCB1, TRAF3IP1, IFT172, EIF4A3, HS6ST1, NDST1, NSDHL, ZMIZ1, ALKBH1, PRKACA, SOX6, PRKACB, ACVR1, HES7, SLC34A2, MEF2C, NKX2-6, HNF1B, ISL1, SOX10, RUNX2, AR, MTHFD1, GPR161, HOXB3, HOXB2, EPHA2, INTU, SDC4, SLC35D1, EPAS1, CTR9, TWIST1, PRDM14, PCDH12, HIF1A, GATA1, RRP7A, INPP5B, MBTD1, EPB41L5, C5, C6, CHST11, RDH10, ALX1, NKX2-5, JAG2, PLK4, ST14, FZD5, FZD6, NR2F2, PBX1, EXT1, PTK7, ZFAT,…	5589	492	13824	1.17136	0.999999	0.0426003	0.0412154
GOTERM_BP_ALL	GO:0000122~negative regulation of transcription from RNA polymerase II promoter	215	2.97043	0.00187809	RB1, HDAC10, EHMT2, GFI1, EHMT1, SLA2, MBD3L1, ELK4, DCAF1, EDNRB, TRIM29, SAP130, MYB, SOX6, TP63, HES7, MEF2A, MEF2C, SMARCC2, HNF1B, DDIT3, RFX5, HOXB3, TAGLN3, CTBP1, CTR9, TWIST1, PRDM14, MTDH, PRDM16, ALX1, RBM10, WNT10B, WWTR1, PLK3, ZNF382, BCL11A, PLK1, PDE2A, NR2F1, NFATC3, NR1D1, NR2F2, NFATC4, PKIA, REL, PAF1, CPEB3, SIM2, CC2D1A, RCOR1, NODAL, EZH2, CC2D1B, ZNF496, RARG, TCF25, SUV39…	5589	454	13824	1.17134	1	0.0593918	0.057461
GOTERM_BP_ALL	GO:0071495~cellular response to endogenous stimulus	349	4.82177	7.20294e-05	NPFFR2, OXTR, AHCYL1, PID1, ZFYVE9, EHMT2, SOGA1, PHB2, GPR173, NDST1, BAIAP2L1, PRKACA, SOX6, RNF111, PDK2, SOX5, ACVR1, EPHA5, DAXX, PRKCI, MEF2C, SMARCC1, RBFOX2, ACTN2, EPHA8, PRKCE, MED4, FRS3, RUNX2, AR, GAREM1, CD109, AKAP9, PRKCQ, NSMF, SIK2, CLOCK, GPLD1, CFTR, PRDM14, MTMR4, ADAMTS12, PRKCZ, GATA1, GLG1, SLC5A5, EPB41L5, CHST11, FLRT3, ZNF703, PRDM16, NKX2-5, STAT5A, WNT10B, STAT5B, JUP…	5589	737	13824	1.17127	0.555558	0.00395564	0.00382704
GOTERM_BP_ALL	GO:0051050~positive regulation of transport	293	4.04808	0.000292952	AHCYL1, SERPINE1, MLC1, ABCA12, MYLK, LGALS3, CNST, SCP2, ZC3H12A, ANKFY1, PRKACA, WLS, CHIA, PRKCI, UNC13A, ACTN2, STARD7, PRKCE, CSNK2A2, WDR75, ACTN4, ACSL3, PDZK1, SYTL4, ATG13, SYTL2, NUP93, BCR, SFRP4, TFR2, AKAP9, GPLD1, CFTR, SDC4, ABCB4, STXBP1, SLC35D3, WNK4, PDGFB, TWIST1, PRKCZ, HIF1A, C2, C3, CYB5R1, UGCG, SNX4, ABR, C5, GALR1, NCKAP1L, KCNN4, NKX2-5, TSPAN1, SPTBN1, EXPH5, ABCA1, GS…	5589	619	13824	1.17078	0.963063	0.0129845	0.0125624
GOTERM_BP_ALL	GO:0051272~positive regulation of cellular component movement	148	2.04476	0.0103149	SEMA5A, SEMA5B, CSF1, ATP8A1, SERPINE1, CXCL14, ETS1, MYLK, IGF1R, LGALS3, CAPN7, ZC3H12A, KDR, ENPP2, CPNE3, PDGFRB, ACVR1, CCBE1, SEMA6C, PDGFRA, SEMA6A, DSCAM, IL1R1, SEMA6D, PRKCE, SWAP70, DAPK2, WNT5A, DAPK3, ADAM10, PRKCA, ACTN4, PGF, ADAM17, RUFY3, ADAM9, NSMF, ADAM8, ROR2, PRKD1, EPHA1, GPLD1, GRB7, CSF1R, CEMIP, NOTCH1, PDGFB, TWIST1, PLA2G7, HIF1A, FAM83H, EPB41L5, PDCD10, ZNF703, NCKAP…	5589	313	13824	1.16955	1	0.206996	0.200267
GOTERM_BP_ALL	GO:0009057~macromolecule catabolic process	404	5.58165	2.33359e-05	PGLYRP3, PGLYRP2, C4BPB, NUB1, RNF115, PSMD7, PSMD4, PSMD2, ZC3H12A, PSMD1, PRKACA, VPS36, RNF111, GABARAPL2, CHIA, SECISBP2, DICER1, CLPX, SND1, RNF125, SCO1, PSME3, DDIT3, PSME4, PSME1, PSME2, VPS25, CLOCK, RNF122, GPLD1, RNF121, NEDD4L, ZC3HAV1, ADAMTS12, GRIN2A, RNF216, ATG7, EDEM3, PLK3, WNT10B, NAPSA, HACE1, EDEM2, PLK1, ERLIN1, UPF3B, BTBD11, NR1D1, SNF8, GRIN2C, CYLD, NPLOC4, AGO4, AGO1, …	5589	855	13824	1.16873	0.231042	0.00158263	0.00153117
GOTERM_BP_ALL	GO:0007167~enzyme linked receptor protein signaling pathway	283	3.90992	0.000433244	ERRFI1, PID1, ZFYVE9, CBLB, SOGA1, NDST1, RNF115, RASSF2, ZFYVE27, BAIAP2L1, KDR, CPNE3, RNF111, PDK2, ACVR1, CCBE1, SMARCC1, FRS3, RUNX2, NUP93, AR, GAREM1, CD109, PRKCQ, AGTR2, PRKD1, GPLD1, TXK, PDGFB, PRDM14, MST1R, MTMR4, ADAMTS12, PRKCZ, HIF1A, GIGYF2, GLG1, SGPL1, CHST11, FLRT3, ZNF703, PRDM16, APOD, NKX2-5, SPTBN1, WWTR1, AFAP1L2, BTBD11, GDF5, VASN, PTK2, SETX, GDF9, COL1A2, NCEH1, FAT4,…	5589	599	13824	1.16858	0.992392	0.0184055	0.0178072
GOTERM_BP_ALL	GO:1901701~cellular response to oxygen-containing compound	252	3.48162	0.000977749	AHCYL1, PID1, SMARCB1, EHMT2, GFI1, SERPINE1, MLC1, SOGA1, GPR173, BAIAP2L1, RPS6KA2, ZC3H12A, PDK3, CYP1B1, PRKACA, PDK2, EPHA5, PRKCI, MEF2C, SMARCC1, ACTN2, PRKCE, PIH1D1, PRKCA, NUP93, AKAP9, PRKCQ, TRIB1, GPLD1, CFTR, ABCB4, CTR9, PRKCZ, HIF1A, MTDH, SLC5A5, PRDX3, PRDX2, CYP27B1, PDCD10, PRDX1, ZNF703, RAB11FIP2, ABCA1, WNT10B, JUP, PDE2A, MYO5A, NR1D1, PTK2, SMARCA4, SETX, COL1A2, PTK7, TN…	5589	534	13824	1.16724	0.999984	0.0359722	0.0348027
GOTERM_BP_ALL	GO:0051222~positive regulation of protein transport	151	2.08621	0.0104574	PDCD5, IPO5, NPEPPS, CNST, ZC3H12A, RUVBL1, SNIP1, PRKACA, WLS, CDKL2, CHIA, IL4R, FBXW7, STARD7, PRKCE, CSNK2A2, WNT5A, CEP131, WDR75, PDZK1, ACSL3, SYTL4, ATG13, EDAR, NUP93, ADAM9, GPLD1, PPID, CFTR, BLK, CD274, CSF1R, CEMIP, TSG101, SLC35D3, LPL, HTRA2, TWIST1, VTCN1, PRKCZ, HIF1A, SLC9A1, UGCG, CYB5R1, C5, TPR, UBR5, ABL1, NLRP3, KCNN4, ECT2, SPTBN1, EXPH5, GSDMD, SEC16B, PLK3, TCAF1, TGFB1,…	5589	320	13824	1.16715	1	0.20837	0.201596
GOTERM_BP_ALL	GO:0065008~regulation of biological quality	1166	16.1094	4.52787e-14	PID1, TFRC, HTR4, CLDN1, LIPA, ZFYVE27, LIPC, SYNGAP1, UBASH3B, ZC3H12A, PKNOX1, PRKACA, STARD3, MEF2C, RBFOX2, CACNA2D1, BHLHA15, RC3H2, BCR, AR, ACE2, SCO1, MTHFD1, TFR2, DDIT3, MYL3, AGTR2, CLOCK, GRID2IP, CRABP2, ABCB6, ABCB7, ABCB4, ABCB5, IL20RA, PDGFB, ZC3HAV1, SLC30A10, HACD3, IQGAP2, IQGAP3, GATA1, GIGYF2, SLC5A5, C3, HPX, RHOT2, CYB5R4, GRIN2A, RDH10, ADAMTS18, EPB41L3, SYNDIG1, PPARGC1…	5589	2471	13824	1.16715	5.09955e-10	3.92114e-11	3.79366e-11
GOTERM_BP_ALL	GO:0070201~regulation of establishment of protein localization	264	3.64742	0.000795994	PID1, GCC2, CNST, GJA5, ZC3H12A, PRKACA, WLS, EPHA5, CHIA, PRKCI, STARD7, IL1R2, PRKCE, CSNK2A2, WDR75, ACSL3, PDZK1, GAPVD1, SYTL4, ATG13, UHMK1, NUP93, AR, CLOCK, GPLD1, CFTR, EPHA2, LLGL2, SLC35D3, TWIST1, PRKCZ, HIF1A, CYB5R1, UGCG, EPB41L5, C5, SCFD1, RAB11FIP1, PRDX1, STXBP5, APOD, KCNN4, RAB11FIP3, SPTBN1, EXPH5, GSDMD, WWTR1, PLK3, JUP, TNFSF14, FZD5, CADM1, EDEM2, PDE2A, FN1, NR1D1, ALOX…	5589	560	13824	1.16605	0.999872	0.0304806	0.0294897
GOTERM_BP_ALL	GO:0051254~positive regulation of RNA metabolic process	448	6.18956	1.17594e-05	RB1, PID1, MAML2, GABPB1, DCAF6, TBK1, ZMIZ1, MYC, ZMIZ2, NAMPT, MYB, CREB3L2, ZC3H12A, SUPT20H, PKNOX1, RNF111, MEF2A, MEF2C, PIH1D1, SERPINF2, MED4, AR, TFR2, DDIT3, AGTR2, PRKD1, SKAP1, AIRE, AGAP2, PDGFB, ZC3HAV1, HIF1A, GATA1, RAD21, GALR1, MYO6, PRDM16, NKX2-5, PPARGC1A, WNT10B, NFE2, AFAP1L2, CREBBP, JAG1, ZNF382, FZD5, ERLIN1, TRIP4, NR1D2, NR1D1, NR2F2, NFATC4, FOSL2, SETX, ZFAT, AGO1, R…	5589	951	13824	1.16519	0.123999	0.000969911	0.000938379
GOTERM_BP_ALL	GO:1903508~positive regulation of nucleic acid-templated transcription	428	5.91324	2.00485e-05	RB1, PID1, MAML2, GABPB1, DCAF6, TBK1, ZMIZ1, MYC, ZMIZ2, NAMPT, MYB, CREB3L2, ZC3H12A, SUPT20H, PKNOX1, RNF111, MEF2A, MEF2C, PIH1D1, SERPINF2, MED4, AR, TFR2, DDIT3, AGTR2, PRKD1, SKAP1, AIRE, AGAP2, PDGFB, HIF1A, GATA1, RAD21, GALR1, MYO6, PRDM16, NKX2-5, PPARGC1A, WNT10B, NFE2, AFAP1L2, CREBBP, JAG1, ZNF382, FZD5, ERLIN1, TRIP4, NR1D2, NR1D1, NR2F2, NFATC4, FOSL2, SETX, ZFAT, AGO1, REL, MMS19…	5589	909	13824	1.16461	0.202049	0.0014019	0.00135633
GOTERM_BP_ALL	GO:0045893~positive regulation of transcription, DNA-templated	428	5.91324	2.00485e-05	RB1, PID1, MAML2, GABPB1, DCAF6, TBK1, ZMIZ1, MYC, ZMIZ2, NAMPT, MYB, CREB3L2, ZC3H12A, SUPT20H, PKNOX1, RNF111, MEF2A, MEF2C, PIH1D1, SERPINF2, MED4, AR, TFR2, DDIT3, AGTR2, PRKD1, SKAP1, AIRE, AGAP2, PDGFB, HIF1A, GATA1, RAD21, GALR1, MYO6, PRDM16, NKX2-5, PPARGC1A, WNT10B, NFE2, AFAP1L2, CREBBP, JAG1, ZNF382, FZD5, ERLIN1, TRIP4, NR1D2, NR1D1, NR2F2, NFATC4, FOSL2, SETX, ZFAT, AGO1, REL, MMS19…	5589	909	13824	1.16461	0.202049	0.0014019	0.00135633
GOTERM_BP_ALL	GO:0016043~cellular component organization	2139	29.5524	3.33206e-29	NUP107, IFT172, PTPDC1, ALKBH4, SYNGAP1, SCP2, DPYSL4, ALKBH1, ZC3H12A, AKT3, ANKFY1, PRKACA, UNC5A, UNC5B, CACNA2D2, BHLHA15, UNC5D, ISL1, CD2AP, BCR, ACE2, SCO1, TFR2, FEZ1, FEZ2, SKAP1, CDCA2, CRABP2, NPRL2, PDGFB, PLA2G3, PLA2G7, GATA1, CIAO1, EPB41L5, RHOT2, ADAMTS14, HLCS, EPB41L1, EPB41L2, EPB41L3, SYNDIG1, ATG7, ATG5, MTERF3, JUP, NEBL, NCAPH2, MTERF4, FN1, EIF2AK2, LARP4, AGO4, AGO1, FAT…	5589	4544	13824	1.16432	3.75123e-25	2.04006e-25	1.97374e-25
GOTERM_BP_ALL	GO:2000147~positive regulation of cell motility	144	1.9895	0.0137646	SEMA5A, SEMA5B, CSF1, ATP8A1, SERPINE1, CXCL14, ETS1, MYLK, IGF1R, LGALS3, CAPN7, ZC3H12A, KDR, ENPP2, CPNE3, PDGFRB, ACVR1, CCBE1, SEMA6C, PDGFRA, SEMA6A, IL1R1, SEMA6D, PRKCE, SWAP70, DAPK2, WNT5A, DAPK3, ADAM10, PRKCA, ACTN4, PGF, ADAM17, RUFY3, ADAM9, NSMF, ADAM8, ROR2, PRKD1, EPHA1, GPLD1, GRB7, CSF1R, CEMIP, NOTCH1, PDGFB, TWIST1, PLA2G7, HIF1A, FAM83H, EPB41L5, PDCD10, ZNF703, NCKAP1L, STA…	5589	306	13824	1.16397	1	0.257412	0.249044
GOTERM_BP_ALL	GO:0016477~cell migration	406	5.60928	3.64937e-05	SERPINE1, ADARB1, MYLK, EPS8, PREX1, GPR173, ALKBH1, ZC3H12A, CYP1B1, CCBE1, MEF2C, RBFOX2, PRKCE, DAPK2, DAPK3, PRKCA, UNC5D, ISL1, SOX10, GTPBP4, NUP93, BCR, BIN3, RUFY3, PRKCQ, PRKD1, GPLD1, ASTN1, ENPEP, PDGFB, ADAMTS12, HIF1A, PLA2G7, ABR, EPB41L5, C5, FLRT3, ALX1, NCKAP1L, STARD13, JUP, FN1, NFATC2, BRAF, NR2F2, FERMT1, TRIP6, OGDH, HRG, GPR18, NOX1, RET, ARF4, SETD2, ARHGAP4, CHL1, JAK2, J…	5589	863	13824	1.16363	0.336916	0.00228248	0.00220827
GOTERM_BP_ALL	GO:0010720~positive regulation of cell development	149	2.05858	0.012874	CSF1, ARHGAP35, HOXA11, RIMS2, PREX1, RNF112, RIMS1, STK11, CDH4, ZFYVE27, DUOXA1, EPHB2, CDON, PRKCI, MEF2C, UNC13A, SEMA6A, DSCAM, FBXW8, WNT5A, LIG4, ISLR2, MMD2, SOX10, TLE6, SLC9B2, NSMF, PRKD1, TRIB1, OBSL1, MACF1, CUL7, NUMBL, NOTCH1, CRABP2, NEDD4L, TWIST1, LPAR3, RASAL1, PSEN1, KALRN, HIF1A, NCKIPSD, EPB41L5, BRINP2, RAP1A, MAN2A1, ZNF703, ABL2, ALX1, ECT2, NKX2-5, BRINP3, WNT3, S100A10,…	5589	317	13824	1.16259	1	0.244	0.236068
GOTERM_BP_ALL	GO:1902680~positive regulation of RNA biosynthetic process	430	5.94087	2.38707e-05	RB1, PID1, MAML2, GABPB1, DCAF6, TBK1, ZMIZ1, MYC, ZMIZ2, NAMPT, MYB, CREB3L2, ZC3H12A, SUPT20H, PKNOX1, RNF111, MEF2A, MEF2C, PIH1D1, SERPINF2, MED4, AR, TFR2, DDIT3, AGTR2, PRKD1, SKAP1, AIRE, AGAP2, PDGFB, HIF1A, GATA1, RAD21, GALR1, MYO6, PRDM16, NKX2-5, PPARGC1A, WNT10B, NFE2, AFAP1L2, CREBBP, JAG1, ZNF382, FZD5, ERLIN1, TRIP4, NR1D2, NR1D1, NR2F2, NFATC4, FOSL2, SETX, ZFAT, AGO1, REL, MMS19…	5589	915	13824	1.16238	0.235658	0.00159962	0.00154762
GOTERM_BP_ALL	GO:1902580~single-organism cellular localization	344	4.75269	0.00016828	IPO13, PID1, NUP107, ZFYVE9, FNBP1L, ABCA12, PHB2, MILR1, SYNGAP1, ZFYVE27, CNST, SCP2, ZC3H12A, DAG1, LONP2, SEC62, SEC63, NUP214, PRKCI, UNC13A, ACTN2, SYTL1, ACTN4, MYO7A, ACSL3, ANK3, PDZK1, SYTL5, SYTL4, SYTL2, NUP93, AR, ZW10, NUP98, SKAP1, BLZF1, EPHA2, LLGL2, MACF1, NUP205, STXBP1, PLA2G3, PRKCZ, HIF1A, SNX4, RHOT2, SPAST, GRPEL1, BLOC1S2, PRDX1, EPB41L3, OTOF, S100A12, APOD, SPTBN1, S100…	5589	732	13824	1.16238	0.849631	0.00816595	0.00790047
GOTERM_BP_ALL	GO:0043410~positive regulation of MAPK cascade	156	2.15529	0.0111395	KLB, WWC1, FZD10, PHB2, FGF8, RASSF2, BMPER, CDH2, ZC3H12A, KDR, PLCE1, MAP3K6, MAP3K7, PROK1, MAP3K5, CDON, PDGFRB, EPHA4, PDGFRA, UNC5CL, FBXW7, EPHA8, PRKCE, WNT5A, SERPINF2, PRKCA, NPNT, MID1, EDAR, ADCYAP1, AR, GAREM1, MADD, ADAM9, ADAM8, TNIK, AJUBA, CSF1R, NDRG4, MAGED1, ALOX15, LPAR1, PDGFB, TNFRSF11B, LPAR3, PSEN1, MST1R, PHB, IQGAP3, PRKCZ, PIK3R6, PIK3R5, RAP1A, PDCD10, DVL2, ABL1, RIP…	5589	332	13824	1.16221	1	0.219246	0.212118
GOTERM_BP_ALL	GO:0016053~organic acid biosynthetic process	93	1.28489	0.0479202	ACADVL, MTRR, ABCD3, ACSM3, TECR, APIP, PRKAG1, MTR, MSMO1, PARK7, BRCA1, PRKAG3, GLS, LIPC, FCER1A, PHGDH, EIF2B1, GLUL, ENOPH1, AASS, PSPH, EDN1, ELOVL4, SYK, OXSM, ELOVL3, PLA2G4A, APOA4, HOGA1, KMO, THNSL2, SIRT1, CYP39A1, MTHFD1, DPYD, RGN, SLC27A2, SLC27A5, PADI1, OAT, GLS2, ALOX15, AKR1D1, MGST2, LPL, HSD17B12, LTC4S, HACD3, ACACB, ACACA, PTGS1, HACD4, PRDX3, SRR, AGMO, RDH10, ALOX5, SC5D,…	5589	198	13824	1.16176	1	0.57699	0.558232
GOTERM_BP_ALL	GO:0061061~muscle structure development	198	2.73556	0.00470844	RB1, HNRNPU, MYLK, EDNRB, MYOZ3, SOX6, CDON, ACVR1, MEF2A, RBFOX1, MEF2C, NKX2-6, ACTN2, SFMBT1, ACTN1, IFRD1, CACNA2D2, BHLHA15, ISL1, PLPP7, KEL, BIN3, PRKAR1A, DDIT3, MYL3, EPAS1, PDGFB, TWIST1, FXR1, HIVEP3, NKX2-5, WNT10B, SRPK3, FER1L5, TNFSF14, HOMER1, NEBL, NFATC2, NR1D2, NR2F2, NFATC4, MYLPF, NOX4, EZH2, RYR2, BTG2, SETD3, WFIKKN1, CITED2, ELN, BHLHE41, TCF21, MYPN, HEY2, ANKRD1, ANKRD2,…	5589	422	13824	1.16052	1	0.120199	0.116291
GOTERM_BP_ALL	GO:0071840~cellular component organization or biogenesis	2198	30.3675	3.6242e-29	NUP107, IFT172, PTPDC1, ALKBH4, SYNGAP1, SCP2, DPYSL4, ALKBH1, ZC3H12A, AKT3, ANKFY1, PRKACA, UNC5A, UNC5B, CACNA2D2, BHLHA15, UNC5D, ISL1, CD2AP, BCR, ACE2, SCO1, TFR2, FEZ1, FEZ2, SKAP1, CDCA2, CRABP2, NPRL2, PDGFB, PLA2G3, PLA2G7, GATA1, CIAO1, EPB41L5, RHOT2, ADAMTS14, HLCS, EPB41L1, EPB41L2, EPB41L3, SYNDIG1, ATG7, ATG5, MTERF3, JUP, NEBL, NCAPH2, MTERF4, FN1, EIF2AK2, LARP4, TBL3, AGO4, AGO…	5589	4685	13824	1.16043	4.08012e-25	2.04006e-25	1.97374e-25
GOTERM_BP_ALL	GO:0048468~cell development	705	9.74026	5.5889e-08	RB1, CYFIP1, EHMT2, HNRNPU, STMN4, GLDN, SLC4A5, PREX1, GPR173, RNF112, ZFYVE27, SYNGAP1, DPYSL4, ALKBH1, PRKACA, MEF2A, PRKCI, MEF2C, UNC13A, NKX2-6, RBFOX2, UNC5A, MAP1S, UNC5B, SECISBP2, RFX2, CACNA2D2, BHLHA15, UNC5D, FNDC3A, ISL1, SOX10, NUP93, AR, BIN3, NUP210L, PRKAR1A, PSME4, HOXB3, PRKD1, CLOCK, MTMR2, CRABP2, NEDD4L, PLA2G3, PRDM14, NYAP2, PRKCZ, HIF1A, GATA1, EPB41L5, CYB5R4, CHST11, F…	5589	1503	13824	1.16019	0.000629	1.01484e-05	9.81843e-06
GOTERM_BP_ALL	GO:0033554~cellular response to stress	598	8.26195	6.71859e-07	TRRAP, FZD10, SMC6, SMC3, ZFYVE1, BACH1, RRP8, MYLK, ALKBH8, ALKBH3, ZFYVE26, PPP4R2, MYC, ALKBH1, CREB3L2, ZC3H12A, CYP1B1, GABARAPL2, MEF2C, DNAAF2, PRKCE, SERPINF2, REV1, BHLHA15, ATG14, ATG13, WDR76, NUP93, DDX39A, DDIT3, MAP1A, PSME4, PRKD1, CLOCK, RHNO1, RNF121, EXD2, PARPBP, MTMR3, SEH1L, NPRL2, PDGFB, HACD3, HIF1A, GIGYF2, PRDX3, PRDX2, C5, RAD21, FIGNL1, PRDX1, MYO6, PNPO, HMOX1, ATG7, P…	5589	1275	13824	1.16009	0.00753526	8.22151e-05	7.95423e-05
GOTERM_BP_ALL	GO:0042592~homeostatic process	545	7.5297	2.26077e-06	RB1, TFRC, HNRNPU, SLC4A1, SMC6, SLC4A2, ABCA12, SLC4A3, CLDN1, SLC4A4, LIPA, SLC4A5, GPR174, LIPC, UBASH3B, MYC, GJA5, PRKACA, PKNOX1, MEF2C, RBFOX2, PRKCE, PIH1D1, BHLHA15, PASK, RC3H2, SCN10A, SCO1, MTHFD1, TFR2, DDIT3, PRKCQ, PRKD1, GPLD1, ABCB6, ABCB7, ABCB4, IL20RA, NEDD4L, PRDM14, SLC30A10, HACD3, HIF1A, GATA1, GIGYF2, PRDX3, PRDX2, HPX, CYB5R4, RHOT2, PRDX4, PRDX1, GALR1, HMOX1, NCKAP1L, …	5589	1162	13824	1.16009	0.0251307	0.000238988	0.000231219
GOTERM_BP_ALL	GO:0009056~catabolic process	647	8.93893	2.32957e-07	PGLYRP3, PGLYRP2, GLDC, ABAT, C4BPB, ENO2, LIPA, ENO4, GLS, LIPF, NUB1, RNF115, PSMD7, LIPC, LIPJ, PSMD4, TDO2, LIPH, PSMD2, ZC3H12A, LIPN, CYP1B1, PSMD1, LIPK, PRKACA, VPS36, RNF111, GABARAPL2, CHIA, ACOT8, PRKCE, SECISBP2, HOGA1, CEL, DICER1, CLPX, SND1, RNF125, CLPS, SCO1, PSME3, DDIT3, PSME4, PSME1, PLBD1, PSME2, IDNK, VPS25, CLOCK, RNF122, PLBD2, GPLD1, RNF121, MTMR2, ENPEP, NEDD4L, PLA2G3, …	5589	1380	13824	1.15964	0.0026192	3.31979e-05	3.21186e-05
GOTERM_BP_ALL	GO:0060284~regulation of cell development	283	3.90992	0.000821166	GFI1, DIXDC1, PREX1, GPR173, RNF112, EDNRB, SYNGAP1, ZFYVE27, DAG1, EPHB2, EPHB3, CDON, EPHA4, PRKCI, EPHA7, MEF2C, UNC13A, IFRD1, ISLR2, MMD2, AP1AR, ACTN4, UNC5D, ISL1, SOX10, KEL, ULK2, HOXB3, NSMF, PRKD1, TRIB1, OBSL1, CLOCK, MACF1, NUMBL, CRABP2, LPAR1, NEDD4L, TWIST1, LPAR3, KALRN, HIF1A, KLK8, EPB41L5, ZNF703, ALX1, APOE, NKX2-5, S100A10, CARMIL1, WWTR1, JAG1, SS18L1, FN1, BRAF, VASN, PBX1…	5589	604	13824	1.15891	0.999904	0.0312321	0.0302167
GOTERM_BP_ALL	GO:0006887~exocytosis	104	1.43686	0.0398744	EXOC3L1, RAB3A, RAB3D, ABCA12, RIMS2, MILR1, RIMS1, RIMS4, LAMP1, IL13RA2, CADPS2, UNC13A, IL4R, SYTL1, SCAMP1, SYTL5, SYTL4, SYTL2, BCR, HGS, STEAP2, CFTR, TSG101, NOTCH1, SDC4, STXBP1, PLA2G3, LIN7A, PSEN1, LIN7B, CACNA1H, CACNA1G, CPLX3, CACNA1I, SNX4, ABR, SCFD1, RAP1A, RAB11FIP1, SCFD2, VPS11, OTOF, S100A12, STXBP6, RAB11FIP2, MYH10, EXPH5, SYT5, SYT3, SYT1, EXOC6B, MYO5A, BRAF, SNF8, NR4A3,…	5589	222	13824	1.15872	1	0.510701	0.494098
GOTERM_BP_ALL	GO:0032844~regulation of homeostatic process	148	2.04476	0.0151889	ERO1A, SLC27A1, MRE11, SMARCB1, KDM1A, TFRC, HNRNPU, RORA, METRNL, ETS1, UBASH3B, MYC, GJA5, LEPR, KDR, NEK2, PIM3, NBN, EPHA5, SLC30A6, RBFOX2, PIH1D1, PRKCE, TINF2, ARRDC3, SLC30A4, PASK, SCN10A, DKC1, DDIT3, PRKCQ, MAPKAPK5, ADAM8, PRKD1, GPLD1, CFTR, SIDT2, CEMIP, SLC22A5, TNKS, ITPR1, IL20RA, STK39, WNK4, ITPR2, NEDD4L, ITPR3, UMOD, SLC30A10, HIF1A, GATA1, CACNA1G, HMBOX1, DHX36, ABL1, NCKAP…	5589	316	13824	1.15844	1	0.271712	0.262878
GOTERM_BP_ALL	GO:0043412~macromolecule modification	1272	17.5739	3.37472e-14	TDRKH, PID1, OSGEPL1, PGAP3, EHMT2, EHMT1, FZD10, PTPDC1, MYLK, ALKBH8, ALKBH3, NDST1, ALKBH4, TBK1, SYNGAP1, UBASH3B, ALKBH1, ZC3H12A, AKT3, PRKACA, PRKACB, MEF2A, MEF2C, DAXX, TYW5, CSNK2A2, ISL1, PHKA2, RC3H2, AR, PRKAR1A, AGTR2, PADI1, MTMR2, CDCA2, NPRL2, PDGFB, COPS7B, HACD3, IQGAP3, GATA1, IL22RA2, C3, HPX, RNF216, HLCS, PRKAR2A, ATG7, ATG5, ABCA1, EDEM3, CREBBP, HACE1, EIF2AK1, EDEM2, FN1…	5589	2716	13824	1.1584	3.79966e-10	3.45387e-11	3.34159e-11
GOTERM_BP_ALL	GO:0036211~protein modification process	1201	16.593	2.73905e-13	PID1, PGAP3, EHMT1, FZD10, PTPDC1, MYLK, NDST1, ALKBH4, TBK1, SYNGAP1, UBASH3B, ZC3H12A, AKT3, PRKACA, PRKACB, MEF2A, MEF2C, DAXX, CSNK2A2, ISL1, PHKA2, RC3H2, AR, PRKAR1A, AGTR2, PADI1, MTMR2, CDCA2, NPRL2, PDGFB, COPS7B, HACD3, IQGAP3, GATA1, IL22RA2, C3, HPX, RNF216, HLCS, PRKAR2A, ATG7, ATG5, ABCA1, EDEM3, CREBBP, HACE1, EIF2AK1, EDEM2, FN1, EIF2AK2, BTBD11, ABCA7, NR2F2, SETX, PKIA, NMT1, HR…	5589	2565	13824	1.15812	3.08348e-09	1.62296e-10	1.5702e-10
GOTERM_BP_ALL	GO:0006464~cellular protein modification process	1201	16.593	2.73905e-13	PID1, PGAP3, EHMT1, FZD10, PTPDC1, MYLK, NDST1, ALKBH4, TBK1, SYNGAP1, UBASH3B, ZC3H12A, AKT3, PRKACA, PRKACB, MEF2A, MEF2C, DAXX, CSNK2A2, ISL1, PHKA2, RC3H2, AR, PRKAR1A, AGTR2, PADI1, MTMR2, CDCA2, NPRL2, PDGFB, COPS7B, HACD3, IQGAP3, GATA1, IL22RA2, C3, HPX, RNF216, HLCS, PRKAR2A, ATG7, ATG5, ABCA1, EDEM3, CREBBP, HACE1, EIF2AK1, EDEM2, FN1, EIF2AK2, BTBD11, ABCA7, NR2F2, SETX, PKIA, NMT1, HR…	5589	2565	13824	1.15812	3.08348e-09	1.62296e-10	1.5702e-10
GOTERM_BP_ALL	GO:0044057~regulation of system process	132	1.82371	0.0219873	MYLK2, OXTR, GLS, RGS2, ARHGAP42, SCN11A, GJA5, NPPA, ZC3H12A, ADORA1, TNR, KCNH2, MEF2A, ABCG8, UTS2R, ABCG5, IGFBP5, CACNA2D1, PRKCA, ATP1B1, NPNT, ACE2, SCN10A, MYL3, AKAP9, PKP2, AGTR2, DSC2, FTO, MTMR2, SLC22A5, EPAS1, CACNA1B, STK39, WNK4, CACNA1D, KLK8, CACNA1G, SLC9A1, GRIN2A, RAB11FIP1, GALR1, NKX2-5, RAB11FIP3, JUP, NUP155, CAV3, FBXO32, GDF9, EHD3, CPS1, WNK1, WNK3, HRC, MDM2, GTF2IRD1…	5589	282	13824	1.15778	1	0.352581	0.341119
GOTERM_BP_ALL	GO:0023014~signal transduction by protein phosphorylation	233	3.21912	0.00261387	FZD10, PHB2, NDST1, RASSF2, MYC, ZC3H12A, KDR, DAG1, PLCE1, PROK1, CDON, ACVR1, MEF2A, EPHA4, EPHA7, MEF2C, EPHA8, PRKCE, SERPINF2, PRKCA, AR, GAREM1, TRIB1, TRIB2, EPHA2, MAGED1, LPAR1, PDGFB, LPAR3, MST1R, HACD3, IQGAP3, PRKCZ, PIK3R6, PIK3R5, PKHD1, RRAS, PDCD10, PRDX1, FZD5, INSR, FN1, EIF2AK2, ABCA7, BRAF, SETX, CD27, NOX4, NODAL, NOX1, EZH2, RET, TENM1, CD40, PTPRR, SH3RF1, DSTYK, MECOM, HY…	5589	498	13824	1.15725	1	0.0756531	0.0731936
GOTERM_BP_ALL	GO:0010628~positive regulation of gene expression	527	7.28102	5.23512e-06	RB1, PID1, MAML2, GABPB1, DCAF6, TBK1, ZMIZ1, MYC, ZMIZ2, NAMPT, MYB, CREB3L2, ZC3H12A, CDK5RAP1, SUPT20H, PKNOX1, RNF111, MEF2A, CCBE1, MEF2C, PIH1D1, SERPINF2, MED4, AR, TFR2, DDIT3, AGTR2, PRKD1, SKAP1, AIRE, AGAP2, PDGFB, IQGAP3, HIF1A, GATA1, C3, C6, RAD21, GALR1, MYO6, PRDM16, NKX2-5, PPARGC1A, WNT10B, NFE2, AFAP1L2, CREBBP, JAG1, ZNF382, FZD5, FN1, ERLIN1, UPF3B, TRIP4, UPF3A, BRAF, NR1D2,…	5589	1127	13824	1.15661	0.057234	0.00048309	0.000467385
GOTERM_BP_ALL	GO:0050793~regulation of developmental process	731	10.0995	5.99863e-08	RB1, CYFIP1, PGLYRP3, PGLYRP2, SERPINE1, DMP1, PHB2, EPS8, PREX1, GPR173, RNF112, ZFYVE27, SYNGAP1, UBASH3B, MYC, MYB, ZC3H12A, GPR171, CYP1B1, PRKACA, CEP97, PRKACB, PROK1, HES7, GAMT, CCBE1, PRKCI, RBFOX1, MEF2C, UNC13A, RBFOX2, DAPK3, CACNA2D2, PRKCA, BHLHA15, UNC5D, ISL1, SOX10, WDR77, BCR, AR, GPR161, RFX4, DDIT3, HOXB3, AGTR2, PRKD1, CLOCK, MTMR2, CRABP2, AGAP2, PDGFB, NEDD4L, ADAMTS12, IQG…	5589	1564	13824	1.15606	0.000675098	1.0552e-05	1.02089e-05
GOTERM_BP_ALL	GO:0000165~MAPK cascade	229	3.16386	0.00304137	FZD10, PHB2, NDST1, RASSF2, MYC, ZC3H12A, KDR, DAG1, PLCE1, PROK1, CDON, MEF2A, EPHA4, EPHA7, MEF2C, EPHA8, PRKCE, SERPINF2, PRKCA, AR, GAREM1, TRIB1, TRIB2, EPHA2, MAGED1, LPAR1, PDGFB, LPAR3, MST1R, HACD3, IQGAP3, PRKCZ, PIK3R6, PIK3R5, PKHD1, RRAS, PDCD10, PRDX1, FZD5, INSR, FN1, EIF2AK2, ABCA7, BRAF, SETX, CD27, NOX4, NODAL, NOX1, EZH2, RET, TENM1, CD40, PTPRR, SH3RF1, DSTYK, MECOM, HYAL2, CT…	5589	490	13824	1.15595	1	0.0847518	0.0819965
GOTERM_BP_ALL	GO:0010256~endomembrane system organization	186	2.56977	0.00744528	ANKLE2, PID1, GCC2, FNBP1L, ABCA12, ZFYVE27, CNST, GOLGA5, BAIAP2L1, CDH2, KIF5B, AGFG1, PLS1, PRKCI, COG7, FBXW8, ACTN2, LMAN1L, STX8, COG3, STX7, RFX2, COG1, CSNK1D, VRK1, ACSL3, BHLHA15, ANK3, ATP1B1, SYTL2, NUP93, CLIP3, AR, CLIP1, RAB30, ZW10, PKP2, PRKD1, TNIK, OBSL1, SKAP1, BLZF1, EPHA2, MACF1, PKDCC, LMAN2L, STXBP1, PLA2G3, TOR1AIP2, KALRN, PRKCZ, NDRG1, RTN4, TOR1AIP1, SPTA1, GOLGA7B, BA…	5589	398	13824	1.15592	1	0.167122	0.161689
GOTERM_BP_ALL	GO:0007346~regulation of mitotic cell cycle	143	1.97568	0.0184201	RB1, MRE11, PID1, ZWILCH, PHB2, CDC14A, MTBP, FGF8, MCIDAS, CDC27, ZNF207, RCC1, NEK2, PIM3, KNTC1, NBN, CEP97, TP63, TIPIN, KCNH5, CSNK2A2, DAPK3, USP2, PRKCA, CDC25B, TOM1L1, TOM1L2, DYNC1LI1, RINT1, ADAM17, PSME3, ZW10, PSME1, ANAPC4, PSME2, OBSL1, MAD1L1, ANKRD17, BLM, CUL7, TNKS, CUL3, PDGFB, FOXO4, FBXO43, GIGYF2, BRINP2, TPR, ABL1, E4F1, NAE1, CLSPN, BRINP3, STAT5A, FANCI, CTC1, STAT5B, WN…	5589	306	13824	1.15588	1	0.315158	0.304912
GOTERM_BP_ALL	GO:0090596~sensory organ morphogenesis	99	1.36778	0.0486193	FOXI1, NRL, CELSR1, YY1, EFEMP1, FGF8, PITX2, EPHB2, CDON, OSR2, PRKCI, AGTPBP1, KDM2B, DSCAM, WNT5A, MYO7A, BCR, COL8A2, COL8A1, WDPCP, FSCN2, ROR2, EPHA2, FBN2, DLX5, ARL6, DLX6, PCDH15, TWIST1, HIF1A, TRPM1, ABR, MAN2A1, DVL2, RDH13, PROM1, STRA6, TFAP2A, JAG1, FZD5, FZD6, IFT122, TDRD7, AHI1, TMIE, NR4A3, PTK7, SP3, COL5A2, VSX1, FGFR2, FGFR1, RARG, TENM3, CITED2, PTPRQ, SIX1, TSPAN12, NR2E3,…	5589	212	13824	1.15505	1	0.583535	0.564565
GOTERM_BP_ALL	GO:0019439~aromatic compound catabolic process	106	1.46449	0.0417772	AHCYL2, GDA, EIF4A3, CASC3, NUDT5, ALDH1L2, TATDN1, TDO2, KHSRP, ZC3H12A, ENPP1, ENPP4, ENPP3, NUDT12, ENTPD4, SECISBP2, DICER1, KMO, SND1, UHMK1, XRN1, SLFN14, XRN2, MRTO4, DNA2, RNASEH2B, VCP, RNASEH2A, CNP, ZC3HAV1, ZFP36L1, ACMSD, STK31, CTIF, HMOX1, PNPT1, PDE2A, PYM1, LSM1, UPF3B, AICDA, DERA, PAN2, PAN3, AGO4, CNOT1, CNOT2, AGO1, CNOT3, PDE3A, ATM, DCP1A, CPEB3, CNOT8, CNOT9, BTG2, SPO11, …	5589	227	13824	1.15499	1	0.529566	0.51235
GOTERM_BP_ALL	GO:0040017~positive regulation of locomotion	148	2.04476	0.0171906	SEMA5A, SEMA5B, CSF1, ATP8A1, SERPINE1, CXCL14, ETS1, MYLK, IGF1R, LGALS3, CAPN7, ZC3H12A, KDR, ENPP2, CPNE3, PDGFRB, ACVR1, CCBE1, SEMA6C, PDGFRA, SEMA6A, DSCAM, IL1R1, SEMA6D, PRKCE, SWAP70, DAPK2, WNT5A, DAPK3, ADAM10, PRKCA, ACTN4, PGF, ADAM17, RUFY3, ADAM9, NSMF, ADAM8, ROR2, PRKD1, EPHA1, SCG2, GPLD1, GRB7, CSF1R, CEMIP, NOTCH1, PDGFB, TWIST1, PLA2G7, HIF1A, FAM83H, EPB41L5, PDCD10, ZNF703,…	5589	317	13824	1.15479	1	0.29866	0.28895
GOTERM_BP_ALL	GO:0009887~organ morphogenesis	344	4.75269	0.000313197	ERRFI1, IFT172, HHIP, EIF4A3, FOXI1, DMP1, AQP3, PHB2, CRKL, MYLK, NDST1, ZMIZ1, GJA5, DAG1, BTRC, EPHB2, TP63, CDON, ACVR1, GAMT, PRKCI, MEF2C, SMARCC1, IFT80, WDR72, HNF1B, MYO7A, ISL1, RUNX2, BCR, AR, MYL3, COL8A2, HOXB3, COL8A1, WDPCP, HOXB2, AGTR2, FREM1, EPHA2, COL13A1, MAGED1, SDC3, PCDH15, WNK4, TWIST1, HIF1A, GATA1, GLG1, TRPM1, ADAMTS16, ABR, SGPL1, CHST11, RDH10, SERPINH1, HOXC4, ALX1,…	5589	737	13824	1.15449	0.970593	0.0137733	0.0133256
GOTERM_BP_ALL	GO:0007049~cell cycle	482	6.6593	1.83095e-05	RB1, TDRKH, MAP10, ANKLE2, PID1, EHMT2, SMC3, SMC4, PHB2, BACH1, RRP8, SMC2, EPS8, RNF112, MTBP, ZFYVE26, ALKBH4, MYB, CDK5RAP1, PRKACA, CEP97, PRKCE, DDX11, DAPK3, CSNK2A2, PRKCA, EML1, KNSTRN, WDR76, GTPBP4, DYNC1LI1, PSME3, DDIT3, PSME1, PSME2, CLOCK, RHNO1, SLBP, CDCA2, SEH1L, ANAPC16, TTYH1, PDGFB, NCAPG, WDR62, SKA3, IQGAP3, GIGYF2, NCAPH, SKA1, RAD21, MCMBP, CEP72, CEP76, ATRIP, PLK4, CTC1…	5589	1033	13824	1.15411	0.186273	0.00132643	0.00128331
GOTERM_BP_ALL	GO:0007507~heart development	174	2.40398	0.0103932	FHOD3, MYLK2, TRAF3IP1, IFT172, HNRNPU, CRKL, NDST1, FGF8, POFUT1, ZMIZ1, TBC1D32, RPS6KA2, GJA5, SOX6, PITX2, ACVR1, MEF2A, PDGFRA, MEF2C, NKX2-6, ACTN2, OSR1, WNT5A, AP1B1, NPY1R, UBE4B, RPGRIP1L, ISL1, FOXP1, ADAM19, LOX, MTHFD1, ADAM15, PRKAR1A, MYL3, PKP2, FREM2, NOTCH2, NDRG4, NOTCH1, TWIST1, PSEN1, ACACB, LTBP1, HIF1A, GATA1, RTN4, ZFP36L1, SLC9A1, EFNB2, FLRT3, KIF3A, DVL2, SMYD1, MYH11, …	5589	373	13824	1.15383	1	0.207459	0.200714
GOTERM_BP_ALL	GO:0006396~RNA processing	284	3.92374	0.00114107	AHCYL1, OSGEPL1, RTCA, EIF4A3, THUMPD2, ADARB1, THUMPD1, ADARB2, CCAR2, RRP9, ALKBH8, PNN, CLP1, ZC3H12A, RAVER2, CDK5RAP1, TRMT44, PRKACA, RBFOX1, SRRM4, MBNL2, RBFOX2, RBFOX3, TYW5, SCAF11, METTL1, PIH1D1, DICER1, CRNKL1, GTPBP4, GTPBP3, UHMK1, PYURF, DDX39A, PIH1D2, SRFBP1, AURKAIP1, SLBP, AARS2, DHX9, CTR9, CSTF2, TRMT2A, HTATSF1, RNPC3, RRP7A, DHX30, DHX32, PDCD11, DHX33, ERI2, DHX35, DHX36,…	5589	609	13824	1.15346	0.999997	0.0407814	0.0394556
GOTERM_BP_ALL	GO:0016567~protein ubiquitination	235	3.24675	0.00309153	CCNF, KLHDC7A, BACH1, BACH2, DCAF1, HERC5, HERC4, RNF115, NUB1, CDC27, FBXO4, FBXO3, BTRC, RNF111, FBXO9, ARRDC4, PRKCE, ARRDC3, GTPBP4, RC3H2, RNF125, RNF128, TRIM13, RNF122, PAXIP1, DCUN1D5, ANAPC16, DCUN1D3, CTR9, DCUN1D1, NEDD4L, RNF216, N4BP1, WWTR1, HACE1, PHC1, PLK1, BTBD11, PTK2, PARP10, CDC16, PAF1, FBXL2, FBXL5, DZIP3, RNF220, LRSAM1, WDR48, PHF23, BRCA1, SH3RF1, TRIM2, ARIH1, ZYG11B, S…	5589	504	13824	1.15329	1	0.0857251	0.0829382
GOTERM_BP_ALL	GO:0022411~cellular component disassembly	144	1.9895	0.0200331	SMARCB1, FAM13B, STMN4, MYLK, EPS8, GLE1, FAM134B, MTRF1, OGFOD1, CFL2, KIF5B, ARID2, PDK1, GABARAPL2, SMARCC1, SMARCC2, CD93, ACTN2, DNAAF2, TMOD3, SWAP70, ATG9B, SLC35C1, VRK1, DICER1, ATP1B1, ATG14, MID1, CRNKL1, ATG13, KRT73, ATG12, NUP93, SFRP4, TXLNA, CDC37, MAP1A, ALPK1, SQSTM1, CLEC16A, HIF1A, GSPT1, DPP4, C5, SPAST, PNPO, MYH11, GAS2L2, ATG7, ATG5, PLK3, HSPA8, CARMIL1, SMURF1, PLK1, PYM…	5589	309	13824	1.15267	1	0.332154	0.321355
GOTERM_BP_ALL	GO:0071407~cellular response to organic cyclic compound	137	1.89279	0.0231939	EHMT2, RORC, CIB2, MLC1, RORA, UBE3A, PARK7, PHB2, RUVBL2, ZC3H12A, SNIP1, CYP1B1, BTRC, EPHA5, DAXX, MEF2C, RBFOX2, IGFBP5, DICER1, MED4, AR, AKAP9, CLOCK, GPLD1, CFTR, BLM, DDX5, ABHD2, ABCB4, ITPR2, ZC3HAV1, PHB, HSP90B1, SLC9A1, SLC5A5, CYP27B1, RAP1A, ZNF703, UBR5, SAFB2, SMYD3, WNT10B, TGFB1, JUP, PDE2A, NR2F1, MSN, TRIP4, NR2F2, NR1D1, FBXO32, NFKB1, SMARCA4, SSH1, NR4A2, DAB2, NR4A3, AGO4…	5589	294	13824	1.15258	1	0.363672	0.351849
GOTERM_BP_ALL	GO:1901700~response to oxygen-containing compound	368	5.08428	0.000227612	NPFFR2, OXTR, AHCYL1, PID1, SMARCB1, EHMT2, GFI1, SERPINE1, MLC1, CSN3, ABAT, SOGA1, AQP3, EPS8, GPR173, RPS6KA3, BAIAP2L1, RPS6KA2, ZC3H12A, PDK3, CYP1B1, PRKACA, GLUL, PDK2, EPHA5, PRKCI, MEF2C, SMARCC1, ACTN2, DNAAF2, PRKCE, PIH1D1, HNF1B, PRKCA, NUP93, BCR, AKAP9, PRKCQ, TRIB1, GPLD1, CFTR, ABCB4, CTR9, ADH7, KALRN, PRKCZ, HIF1A, MTDH, SLC5A5, PRDX3, PRDX2, ABR, CYP27B1, GRIN2A, PDCD10, HLCS,…	5589	790	13824	1.15218	0.922907	0.0104668	0.0101265
GOTERM_BP_ALL	GO:0010498~proteasomal protein catabolic process	142	1.96187	0.0216217	CCNF, RNF19B, PARK7, AUP1, CCAR2, NUB1, RNF115, PSMD7, MAEA, PSMD4, RNF19A, PSMD2, FBXO4, PSMD1, BTRC, RNF111, FBXO9, GABARAPL2, RNF44, SMARCC1, FBXW5, USP5, FBXW7, FBXO15, UBE4A, CSNK1D, UBE4B, PIAS1, RNF125, SCO1, TBL1XR1, DDIT3, PSME4, TRIM13, ANAPC4, TRIB1, CLOCK, TRIB2, RNF122, RNF121, PSMD10, PSMD12, VCP, CUL3, CLEC16A, NEDD4L, UBR3, UBR2, FBXO45, PSEN1, HSP90B1, MTM1, BAG6, RNF216, BTBD3, …	5589	305	13824	1.15156	1	0.349235	0.337882
GOTERM_BP_ALL	GO:1903047~mitotic cell cycle process	229	3.16386	0.00386992	RB1, MAP10, ANKLE2, PID1, CCNF, SMC3, SMC4, PHB2, BACH1, SMC2, EPS8, MTBP, CDC27, RCC1, CEP97, TP63, ACVR1, TIPIN, CSNK2A2, ANK3, EML1, KNSTRN, DYNC1LI1, KATNAL1, PSME3, ZW10, PSME1, PSME2, DNA2, SEH1L, CDCA2, ANAPC16, TTYH1, PDGFB, NCAPG, WDR62, BRCC3, SKA3, IQGAP3, GIGYF2, NCAPH, SKA1, DSN1, SPAST, RAD21, MCMBP, SPTBN1, CTC1, WNT10B, PLK3, INTS3, INSR, PLK1, CDC7, PBX1, WAPL, ANLN, TPX2, TADA2A…	5589	492	13824	1.15125	1	0.101651	0.0983464
GOTERM_BP_ALL	GO:0006397~mRNA processing	141	1.94805	0.0224615	DBR1, AHCYL1, FMR1, EIF4A3, CASC3, EFTUD2, PNN, HELB, CLP1, PAPOLG, RAVER2, CWC22, SLC39A5, SNRNP35, TXNL4A, PRKACA, CMTR1, CMTR2, RBFOX1, SRRM4, MBNL2, RBFOX2, RBFOX3, SCAF11, USP4, DYRK1A, THOC3, PRPF4B, THOC5, CRNKL1, RNF40, UHMK1, DDX39A, PRPF6, PRPF3, SRSF3, GEMIN5, PPIE, GEMIN6, SNRNP25, SNRNP200, AURKAIP1, SRSF7, SLBP, DDX5, YTHDC1, CSTF2, CTR9, HTATSF1, RNPC3, PRPF8, DHX32, PDCD11, ZMAT2,…	5589	303	13824	1.151	1	0.356659	0.345064
GOTERM_BP_ALL	GO:0001701~in utero embryonic development	134	1.85134	0.0260148	CSF2, SMARCB1, KDM1A, ZFAND5, PLOD3, HS6ST1, NSDHL, ZMIZ1, ALKBH1, CAPN2, NEK2, NBN, SOX6, PITX2, SLC39A3, ACVR1, SLC34A2, PDGFRA, FBXW8, ADAM10, LIG4, HNF1B, OCRL, RPGRIP1L, SOX10, TANC2, FOXP1, AR, PYGO2, NOTCH1, EPAS1, CUL3, ANKRD11, CTR9, UBR3, TWIST1, PRDM14, PCDH12, HIF1A, GATA1, ZFP36L1, RRP7A, INPP5B, EPB41L5, C5, C6, KIF3A, MAN2A1, RDH10, SKIL, MYH10, BPTF, JAG2, PLK4, ST14, FZD5, NR2F2,…	5589	288	13824	1.15083	1	0.393648	0.380851
GOTERM_BP_ALL	GO:0070848~response to growth factor	187	2.58359	0.00912565	KLB, ZNF451, ZFYVE9, HHIP, HFE, PDCD5, FGF5, NDST1, FGF6, STK11, ZFYVE27, FGF8, BMPER, IBSP, STK16, KDR, GRB10, SLC39A5, CPNE3, SOX6, RNF111, SOX5, PDGFRB, ACVR1, CCBE1, PDGFRA, MEF2C, WNT5A, CASK, NPNT, LEMD3, FRS3, RUNX2, ADAM17, GAREM1, SLC9A6, COL4A2, CD109, ADAM9, ROR2, PRKD1, AGTR2, EPHA2, FBN2, NOTCH1, DLX5, PXN, PDGFB, CHRD, HTRA2, PRDM14, NREP, MTMR4, ADAMTS12, HIF1A, GLG1, FAM83G, EPB41…	5589	402	13824	1.15058	1	0.189987	0.183811
GOTERM_BP_ALL	GO:0006357~regulation of transcription from RNA polymerase II promoter	567	7.83366	4.83182e-06	RB1, PID1, MAML2, EHMT2, EHMT1, GABPB1, SLA2, BACH1, DCAF6, ELK3, DCAF1, ELK4, TBK1, ZMIZ1, MYC, ZMIZ2, NAMPT, MYB, CREB3L2, ZC3H12A, SUPT20H, PKNOX1, PKNOX2, HES7, MEF2A, MEF2C, SERPINF2, RFX2, WDR75, RFX1, MED4, MED6, WDR77, RFX7, TFR2, RFX4, DDIT3, RFX5, HOXB3, PRKD1, SKAP1, CTBP1, AIRE, AGAP2, PDGFB, PRDM14, HIF1A, GATA1, MTDH, RAD21, GALR1, MYO6, PRDM16, HMOX1, ALX4, ALX1, NKX2-5, PPARGC1A, …	5589	1219	13824	1.15048	0.0529438	0.000453306	0.000438569
GOTERM_BP_ALL	GO:0051239~regulation of multicellular organismal process	898	12.4067	4.02349e-09	PGLYRP3, PGLYRP2, TFRC, ZFYVE27, TBK1, SYNGAP1, UBASH3B, ZC3H12A, UBASH3A, PRKACA, PRKACB, HES7, MEF2A, CCBE1, MEF2C, RBFOX1, RBFOX2, CACNA2D1, CACNA2D2, UNC5D, ISL1, CD2AP, SIGIRR, BCR, AR, ACE2, RFX4, DDIT3, MYL3, AGTR2, CLOCK, MTMR2, CRABP2, HHLA2, AGAP2, IL20RA, PDGFB, ZC3HAV1, ADAMTS12, IQGAP3, LY9, GATA1, C3, EPB41L5, C5, GRIN2A, C6, RNF216, ADAMTS18, SYNDIG1, PPARGC1A, JAG1, JUP, CADM1, FN…	5589	1931	13824	1.15025	4.52955e-05	9.24418e-07	8.94365e-07
GOTERM_BP_ALL	GO:0014706~striated muscle tissue development	119	1.6441	0.0363532	FHOD3, RB1, MYLK2, CCNT2, HNRNPU, FGF8, GJA5, CFL2, SOX6, PITX2, CDON, ACVR1, MEF2A, PDGFRA, RBFOX1, MEF2C, NKX2-6, ACTN2, ACTN1, WNT5A, IFRD1, UBE4B, ISL1, KLHL40, FOXP2, FOXP1, SAP30, KEL, BIN3, PRKAR1A, MYL3, PKP2, CHRNA1, NOTCH1, TWIST1, MTM1, SLC9A1, EFNB2, SMYD1, MYH14, MYH11, HIVEP3, NDUFV2, NKX2-5, MYH10, BCL9L, SRPK3, WNT10B, TGFB1, HOMER1, CAV3, NEBL, NR1D2, NR2F2, MYLPF, BCL9, CDK5, CO…	5589	256	13824	1.14976	1	0.48293	0.46723
GOTERM_BP_ALL	GO:0044089~positive regulation of cellular component biogenesis	151	2.08621	0.0195167	CYFIP1, NCKAP1, CSF2, COL16A1, CLSTN1, FNBP1L, BAIAP2L1, DAG1, KDR, PIEZO1, PIP4K2B, PIP4K2C, SYNPO, EPHB2, EPHB3, SH3GLB1, CEP135, PIH1D1, PRKCE, SWAP70, SERPINF2, HNF1B, PRKCA, AP1AR, ACE2, CLIP1, FRMD7, EPHA1, AJUBA, PHLDB2, MAGEL2, VCP, TSG101, PAXIP1, SDC4, ALOX15, LPAR1, TWIST1, IQGAP2, EPB41L5, FLRT3, TPR, SYNDIG1, NCKAP1L, NKX2-5, S100A10, PLK4, WNT10B, CARMIL1, TGFB1, MSN, ARPC4, BRAF, S…	5589	325	13824	1.14919	1	0.329414	0.318705
GOTERM_BP_ALL	GO:0006366~transcription from RNA polymerase II promoter	525	7.25338	1.32796e-05	RB1, PID1, MAML2, EHMT2, EHMT1, GABPB1, SLA2, BACH1, BACH2, DCAF6, DCAF1, ELK4, TBK1, ZMIZ1, MYC, ZMIZ2, NAMPT, MYB, CREB3L2, ZC3H12A, SUPT20H, PKNOX1, HES7, MEF2A, MEF2C, SERPINF2, MED4, MED6, TFR2, DDIT3, RFX5, HOXB3, PRKD1, SKAP1, CTBP1, AIRE, AGAP2, PDGFB, PRDM14, HIF1A, GATA1, MTDH, RAD21, GALR1, MYO6, PRDM16, HMOX1, ALX1, NKX2-5, PPARGC1A, PLK3, WNT10B, JAG1, ZNF382, FZD5, PLK1, NR2F1, NFAT…	5589	1130	13824	1.14916	0.138864	0.0010603	0.00102583
GOTERM_BP_ALL	GO:0032956~regulation of actin cytoskeleton organization	105	1.45068	0.0490997	FHOD3, CYFIP1, NCKAP1, DIXDC1, FZD10, CELSR1, EPS8, BAIAP2L1, CFL2, SYNPO, EPHA5, MEF2C, ACTN2, TMOD3, PRKCE, SWAP70, SERPINF2, DAPK3, AP1AR, CD2AP, FRMD7, EPHA1, PHLDB2, CSF1R, MAGEL2, ALOX15, LPAR1, ARHGAP18, IQGAP2, ABL1, STAP1, NCKAP1L, GPM6B, S100A10, CARMIL1, TGFB1, CAV3, ARPC4, ARHGAP28, BRAF, SSH2, SSH1, VIL1, CCDC88A, DLG1, RGCC, FES, ARPC3, JMY, SPIRE1, NF2, HRG, TENM1, WDR1, ELN, PLEK,…	5589	226	13824	1.14916	1	0.588673	0.569535
GOTERM_BP_ALL	GO:0006974~cellular response to DNA damage stimulus	262	3.61978	0.00230156	SMARCAL1, SMARCB1, TRRAP, TONSL, SMC6, SMC3, BACH1, CCAR2, ALKBH8, ALKBH3, ZFYVE26, PPP4R2, SPATA22, MYC, ALKBH1, ZC3H12A, FBXO4, TP63, TIPIN, RECQL, REV1, WDR76, DDX39A, PSME4, DNA2, NEIL1, CLOCK, RHNO1, EPHA2, EXD2, PARPBP, PAXIP1, TWIST1, BRCC3, GIGYF2, RAD21, FIGNL1, MYO6, TP53BP1, ATRIP, ZRANB3, CTC1, PLK3, XRCC6, ACD, XRCC4, INTS3, PLK1, SMARCA5, XRCC1, NFATC2, CDC7, NFATC4, SETX, POLA1, MC…	5589	564	13824	1.149	1	0.0698409	0.0675704
GOTERM_BP_ALL	GO:0015031~protein transport	547	7.55734	9.24885e-06	IPO13, NUP107, ZFYVE9, PHB2, GLE1, CNST, GJA5, ZC3H12A, AP1S3, PRKACA, VPS36, WLS, NUP214, GABARAPL2, CHIA, STARD7, PRKCE, CSNK2A2, SYTL1, WDR75, PDZK1, SCAMP1, ATG13, SYTL4, SYTL2, SCAMP2, NUP93, ZFYVE16, TFR2, IFT81, ADPRH, NUP98, VPS25, CLOCK, GPLD1, NUP205, SEH1L, SAR1B, PRKCZ, HIF1A, CYB5R1, C5, CYB5R4, GRPEL1, PRDX1, SYNDIG1, VPS11, VPS16, EXPH5, ABCA1, GSDMD, PLK3, ACD, JUP, CADM1, FZD5, M…	5589	1178	13824	1.14853	0.0988865	0.000784021	0.000758533
GOTERM_BP_ALL	GO:0044283~small molecule biosynthetic process	156	2.15529	0.0181944	DPAGT1, MTRR, ACSM3, GFI1, MSMO1, PARK7, MPO, TM7SF2, GLS, NSDHL, LIPC, PPIP5K1, LEPR, SUPT20H, GLUL, PSPH, STARD3, G6PC, OXSM, IPMK, PPP4R3B, HOGA1, PGD, KMO, THNSL2, DHDDS, CYP39A1, MTHFD1, GPD2, SLC27A2, SLC27A5, CFTR, PADI1, UBIAD1, ISYNA1, ALOX15, LPL, MGST2, HACD3, ACACB, CACNA1H, ACACA, HACD4, PRDX3, CYP27B1, CYB5R3, NPC1L1, AGMO, RDH10, PNPO, APOE, LTA4H, PCK1, PIBF1, FDFT1, PCK2, GGT5, F…	5589	336	13824	1.14838	1	0.312244	0.302093
GOTERM_BP_ALL	GO:0030155~regulation of cell adhesion	212	2.92899	0.00647204	SERPINE1, DMP1, LGALS3, PREX1, UBASH3B, MYB, KDR, PIEZO1, CYP1B1, KIFAP3, EPHB3, EPHA7, EPHA8, PRKCE, DAPK3, AP1AR, PRKCA, ACTN4, GTPBP4, CCDC80, PRKAR1A, NINJ1, COL8A1, PRKCQ, WDPCP, EPHA1, SKAP1, EPHA2, HHLA2, PRKCZ, PIK3R6, EPB41L5, NUAK1, ADAMTS18, ZNF703, APOD, NCKAP1L, GPM6B, S100A10, TNFSF18, STAT5A, JAG2, CARMIL1, STAT5B, TNFSF14, FN1, BRAF, PTK2, ACER2, TNFSF4, HRG, NODAL, RET, ECM2, CIT…	5589	457	13824	1.14741	1	0.151691	0.146759
GOTERM_BP_ALL	GO:0051493~regulation of cytoskeleton organization	151	2.08621	0.0219458	FHOD3, CYFIP1, NCKAP1, TRAF3IP1, CCNF, DIXDC1, STMN4, FZD10, CELSR1, EPS8, RASSF1, BAIAP2L1, CAPN6, CFL2, CHORDC1, CAPN2, CEP250, NEK2, SYNPO, CEP97, EPHA5, MEF2C, ACTN2, TMOD3, PRKCE, SWAP70, CEP131, SERPINF2, DAPK3, AP1AR, MID1, EML2, CD2AP, CLIP3, CLIP1, FRMD7, EPHA1, PHLDB2, CSF1R, MAGEL2, ALOX15, LPAR1, ARHGAP18, IQGAP2, SKA3, SKA1, PKHD1, SPAST, TPR, ABL1, STAP1, NCKAP1L, GAS2L2, CEP76, GPM…	5589	326	13824	1.14567	1	0.352447	0.340989
GOTERM_BP_ALL	GO:0000278~mitotic cell cycle	262	3.61978	0.00289979	RB1, MAP10, ANKLE2, PID1, CCNF, SMC3, SMC4, PHB2, BACH1, SMC2, EPS8, MTBP, MYB, CDC27, RCC1, CEP97, TP63, ACVR1, TIPIN, CSNK2A2, PRKCA, ANK3, EML1, KNSTRN, DYNC1LI1, KATNAL1, PSME3, ZW10, PSME1, PSME2, DNA2, OBSL1, SEH1L, CDCA2, ANAPC16, TTYH1, PDGFB, NCAPG, WDR62, BRCC3, SKA3, IQGAP3, GIGYF2, NCAPH, SKA1, DSN1, SPAST, RAD21, MCMBP, SPTBN1, STAT5A, CTC1, WNT10B, STAT5B, PLK3, INTS3, INSR, PLK1, C…	5589	566	13824	1.14494	1	0.0815878	0.0789354
GOTERM_BP_ALL	GO:0022610~biological adhesion	490	6.76983	4.26607e-05	CYFIP2, COL12A1, SERPINE1, DMP1, SLA2, CLDN2, CLDN1, GLDN, PREX1, UBASH3B, MYB, CYP1B1, PKNOX1, PRKCE, DAPK3, PRKCA, CEL, UNC5D, FNDC3A, GAPVD1, GTPBP4, SND1, RC3H2, ACE2, BCAN, PRKAR1A, PRKCQ, FREM1, SKAP1, ASTN1, PDXDC1, COL13A1, AIRE, HHLA2, TTYH1, LYPD5, ADAMTS12, PRKCZ, LY9, GATA1, EPB41L5, FLRT3, ADAMTS18, PRDX1, NCKAP1L, S100A10, JAG2, CADM3, JUP, CADM1, FZD5, CADM2, FN1, BRAF, PRDX6, FERM…	5589	1059	13824	1.14446	0.381393	0.00258212	0.00249817
GOTERM_BP_ALL	GO:0010564~regulation of cell cycle process	178	2.45924	0.0143229	MAP10, RB1, MRE11, PID1, CCNF, SMC3, PHB2, RRP8, CDC14A, CCAR2, RNF112, MTBP, FGF8, RPS6KA2, CHORDC1, CDC27, FBXO4, ZNF207, RCC1, NEK2, NBN, PRKACA, CEP97, TP63, TIPIN, KCNH5, FBXW7, PRKCE, CSNK2A2, WNT5A, CEP131, KNSTRN, WDR76, CDC25B, TOM1L1, TOM1L2, DYNC1LI1, RINT1, ADAM17, PSME3, ZW10, PSME1, ANAPC4, PSME2, PKP4, OBSL1, MAD1L1, RHNO1, ANKRD17, BLM, CUL7, PAXIP1, TNKS, CUL3, PIK3R4, PDGFB, FOX…	5589	385	13824	1.14356	1	0.262617	0.25408
GOTERM_BP_ALL	GO:0071396~cellular response to lipid	135	1.86516	0.0316958	SCARB1, PID1, GFI1, CD80, SERPINE1, RORC, MLC1, RORA, UBE3A, PARK7, PHB2, RUVBL2, ZC3H12A, PDK3, EPHA5, DAXX, MEF2C, RBFOX2, PRKCE, WNT5A, PRKCA, TICAM1, MED4, AR, ADAM9, TRIB1, CLOCK, GPLD1, DDX5, ABHD2, ABCB4, CTR9, HTRA2, PHB, MTDH, CYP27B1, BRINP2, SBNO2, ZNF703, UBR5, ABL1, SAFB2, NLRP3, ABL2, STAP1, SMYD3, BRINP3, ABCA1, TGFB1, NR2F1, MSN, TRIP4, NR2F2, NR1D1, FBXO32, NFKB1, AICDA, SMARCA4,…	5589	292	13824	1.14354	1	0.447718	0.433162
GOTERM_BP_ALL	GO:0043085~positive regulation of catalytic activity	354	4.89085	0.00061912	CYFIP2, CCNH, FZD10, RASSF2, MYC, PLCE1, CCNL2, FBXO8, TBC1D22A, PROK1, AGFG1, ARRDC4, EPHA4, GABARAPL2, MEF2C, EPHA8, PIH1D1, ARRDC3, MMD2, PRKCA, ATG14, GAPVD1, BCR, TIAM1, POR, CLPS, PSME3, PSME4, ADPRH, PSME1, PSME2, PRKCQ, AGTR2, PRKD1, EPHA1, TELO2, GPLD1, EPHA2, TBC1D9B, DCUN1D5, MAGED1, NPRL2, DCUN1D3, PIK3R4, LPAR1, DCUN1D1, PDGFB, MGST2, LPAR3, MST1R, IQGAP3, PIK3R6, PIK3R5, APH1A, ABR,…	5589	766	13824	1.14307	0.999062	0.0249823	0.0241701
GOTERM_BP_ALL	GO:0007155~cell adhesion	487	6.72838	5.53884e-05	CYFIP2, COL12A1, SERPINE1, DMP1, SLA2, CLDN2, CLDN1, GLDN, PREX1, UBASH3B, MYB, CYP1B1, PKNOX1, PRKCE, DAPK3, PRKCA, CEL, UNC5D, FNDC3A, GAPVD1, GTPBP4, SND1, RC3H2, BCAN, PRKAR1A, PRKCQ, FREM1, SKAP1, ASTN1, PDXDC1, COL13A1, AIRE, HHLA2, TTYH1, LYPD5, ADAMTS12, PRKCZ, LY9, GATA1, EPB41L5, FLRT3, ADAMTS18, PRDX1, NCKAP1L, S100A10, JAG2, CADM3, JUP, CADM1, FZD5, CADM2, FN1, BRAF, PRDX6, FERMT1, TN…	5589	1054	13824	1.14285	0.463978	0.0031786	0.00307526
GOTERM_BP_ALL	GO:0045935~positive regulation of nucleobase-containing compound metabolic process	517	7.14286	3.16885e-05	RB1, PID1, MAML2, GABPB1, DCAF6, TBK1, ZMIZ1, MYC, ZMIZ2, NAMPT, MYB, CREB3L2, ZC3H12A, SUPT20H, PKNOX1, RNF111, MEF2A, MEF2C, PIH1D1, SERPINF2, PRKCA, MED4, AR, TFR2, GPR161, DDIT3, PRKCQ, AGTR2, PRKD1, SKAP1, AIRE, AGAP2, PDGFB, ZC3HAV1, HIF1A, GATA1, RAD21, GALR1, MYO6, PRDM16, NKX2-5, PPARGC1A, CTC1, ABCA1, WNT10B, NFE2, AFAP1L2, ACD, CREBBP, JAG1, ZNF382, FZD5, ERLIN1, TRIP4, NR1D2, CDC7, NR…	5589	1119	13824	1.14277	0.300056	0.00207412	0.00200669
GOTERM_BP_ALL	GO:0051223~regulation of protein transport	236	3.26057	0.00532736	GCC2, CNST, GJA5, ZC3H12A, PRKACA, WLS, EPHA5, CHIA, STARD7, IL1R2, PRKCE, CSNK2A2, WDR75, ACSL3, PDZK1, GAPVD1, SYTL4, ATG13, UHMK1, NUP93, CLOCK, GPLD1, CFTR, LLGL2, SLC35D3, TWIST1, PRKCZ, HIF1A, CYB5R1, UGCG, C5, SCFD1, RAB11FIP1, PRDX1, STXBP5, APOD, KCNN4, RAB11FIP3, SPTBN1, EXPH5, GSDMD, WWTR1, PLK3, JUP, TNFSF14, FZD5, CADM1, EDEM2, PDE2A, FN1, NR1D1, ALOX15B, UBAC2, PARP10, CYLD, TNFSF4,…	5589	511	13824	1.14233	1	0.132689	0.128375
GOTERM_BP_ALL	GO:0045944~positive regulation of transcription from RNA polymerase II promoter	307	4.2415	0.00155708	RB1, PID1, SMARCB1, MAML2, CCNH, EIF4A3, GABPB1, IKZF2, IKZF3, IKZF4, DCAF6, RPS6KA3, RPS6KA5, TBK1, MCIDAS, ZMIZ1, MYC, ZMIZ2, CREB3L2, NAMPT, ZC3H12A, MYB, RPS6KA1, SUPT20H, CCNL2, SOX6, PKNOX1, TP63, EIF2A, CDON, ACVR1, MEF2A, MEF2C, SMARCC1, SERPINF2, EBF1, EBF2, HNF1B, RUNX2, TFR2, DDIT3, PRKD1, SKAP1, PAXIP1, EPAS1, AIRE, CTR9, AGAP2, PDGFB, TWIST1, HIF1A, GATA1, GALR1, RAD21, PCBP1, MYO6, …	5589	665	13824	1.14187	1	0.0514602	0.0497872
GOTERM_BP_ALL	GO:0048856~anatomical structure development	1811	25.0207	1.46389e-18	PGLYRP3, PGLYRP2, TFRC, IFT172, PTPDC1, NDST1, SYNGAP1, DPYSL4, ALKBH1, ZC3H12A, BBX, PKNOX1, PRKACA, PRKACB, WLS, GSTK1, UNC5A, UNC5B, SECISBP2, CACNA2D2, BHLHA15, UNC5D, ISL1, RC3H2, BCR, MTHFD1, DDIT3, AGTR2, CLOCK, CRABP2, COL13A1, PDGFB, PLA2G3, ADAMTS12, GATA1, ADAMTS16, EPB41L5, RDH10, ADAMTS18, EPB41L3, SYNDIG1, RDH13, ATG5, JAG2, JAG1, JUP, NEBL, EIF2AK1, MTERF4, FN1, EIF2AK2, NR2F2, LAR…	5589	3923	13824	1.14183	1.64805e-14	2.13185e-15	2.06254e-15
GOTERM_BP_ALL	GO:0044767~single-organism developmental process	1813	25.0484	1.5149e-18	PGLYRP3, PGLYRP2, TFRC, IFT172, PTPDC1, NDST1, SYNGAP1, DPYSL4, ALKBH1, ZC3H12A, BBX, PKNOX1, PRKACA, PRKACB, WLS, UNC5A, UNC5B, SECISBP2, CACNA2D2, BHLHA15, UNC5D, ISL1, RC3H2, BCR, MTHFD1, DDIT3, AGTR2, CLOCK, CRABP2, COL13A1, PDGFB, PLA2G3, ADAMTS12, GATA1, ADAMTS16, EPB41L5, RDH10, ADAMTS18, EPB41L3, SYNDIG1, RDH13, ATG5, JAG2, JAG1, JUP, NEBL, EIF2AK1, MTERF4, FN1, EIF2AK2, NR2F2, PBX1, AGO4…	5589	3928	13824	1.14163	1.70548e-14	2.13185e-15	2.06254e-15
GOTERM_BP_ALL	GO:0045785~positive regulation of cell adhesion	120	1.65792	0.0442485	COL16A1, CSF1, CD80, DMP1, ETS1, PREX1, MYB, KDR, PIEZO1, KIFAP3, RAG1, IL4R, PRKCE, WNT5A, PRKCA, NPNT, CCDC80, NINJ1, ADAM9, COL8A1, PRKCQ, ADAM8, DENND6A, RELL2, UTRN, EPHA1, SKAP1, CD274, HHLA2, ALOX15, CHRD, VTCN1, NID1, FBLN2, PRKCZ, PIK3R6, SPTA1, DPP4, EFNB2, EPB41L5, NLRP3, NCKAP1L, S100A10, STAT5A, TNFSF18, STAT5B, CARMIL1, TGFB1, TNFSF14, FN1, BRAF, CXCL12, NR4A3, IL7, TNFSF4, HRG, NOD…	5589	260	13824	1.14158	1	0.543601	0.525929
GOTERM_BP_ALL	GO:0048731~system development	1430	19.7568	2.22088e-13	PGLYRP3, PGLYRP2, TFRC, EHMT2, IFT172, CLDN1, LIPA, MYLK, NDST1, PREX1, NSDHL, ZFYVE27, SYNGAP1, UBASH3B, DPYSL4, ALKBH1, ZC3H12A, BBX, PKNOX1, PRKACA, PRKACB, WLS, HES7, MEF2A, CCBE1, MEF2C, RBFOX1, RBFOX2, UNC5A, UNC5B, SECISBP2, RFX1, UNC5D, EML1, ISL1, RC3H2, BCR, AR, NUP210L, MTHFD1, PRKAR1A, RFX4, DDIT3, MYL3, AGTR2, MTMR2, CRABP2, ABCB6, COL13A1, AIRE, ABCB5, AGAP2, PDGFB, ADAMTS12, NYAP2,…	5589	3101	13824	1.1406	2.49978e-09	1.5409e-10	1.49081e-10
GOTERM_BP_ALL	GO:0032502~developmental process	1853	25.601	8.607e-19	PGLYRP3, PGLYRP2, TFRC, IFT172, PTPDC1, NDST1, SYNGAP1, DPYSL4, ALKBH1, ZC3H12A, BBX, PKNOX1, PRKACA, PRKACB, WLS, GSTK1, UNC5A, UNC5B, SECISBP2, CACNA2D2, BHLHA15, UNC5D, ISL1, RC3H2, BCR, MTHFD1, DDIT3, AGTR2, CLOCK, CRABP2, COL13A1, PDGFB, PLA2G3, ADAMTS12, GATA1, ADAMTS16, EPB41L5, RDH10, ADAMTS18, EPB41L3, SYNDIG1, RDH13, ATG5, JAG2, JAG1, MTERF3, JUP, NEBL, EIF2AK1, MTERF4, FN1, EIF2AK2, NR…	5589	4019	13824	1.1404	9.68976e-15	1.61496e-15	1.56246e-15
GOTERM_BP_ALL	GO:0048869~cellular developmental process	1389	19.1904	8.81535e-13	PGLYRP3, PID1, PGLYRP2, TFRC, EHMT2, IFT172, LIPA, PTPDC1, PREX1, ZFYVE27, SYNGAP1, UBASH3B, DPYSL4, ALKBH1, ZC3H12A, PKNOX1, PRKACA, MEF2A, GSTK1, MEF2C, RBFOX1, RBFOX2, UNC5A, UNC5B, SECISBP2, RFX2, CACNA2D2, BHLHA15, RFX1, UNC5D, EML1, ISL1, SND1, RC3H2, AR, NUP210L, PRKAR1A, RFX4, DDIT3, PSME4, CLOCK, MTMR2, CRABP2, AIRE, PDGFB, PLA2G3, ADAMTS12, NYAP2, LY9, GATA1, GIGYF2, DYNC2LI1, EPB41L5, …	5589	3015	13824	1.1395	9.92412e-09	4.51106e-10	4.3644e-10
GOTERM_BP_ALL	GO:0044707~single-multicellular organism process	1939	26.7892	1.10478e-19	PGLYRP3, PGLYRP2, TFRC, IFT172, NDST1, TBK1, SYNGAP1, DPYSL4, ALKBH1, ZC3H12A, BBX, PKNOX1, PRKACA, PRKACB, WLS, UNC5A, UNC5B, SECISBP2, CACNA2D1, CACNA2D2, UNC5D, ISL1, RC3H2, CD2AP, SIGIRR, BCR, ACE2, MTHFD1, DDIT3, AGTR2, CLOCK, CRABP2, COL13A1, PDGFB, ZC3HAV1, ADAMTS12, PLA2G7, GATA1, ADAMTS16, EPB41L5, RNF216, RDH10, ADAMTS18, EPB41L3, SYNDIG1, RDH13, JAG2, JAG1, JUP, NEBL, EIF2AK1, MTERF4, …	5589	4209	13824	1.13946	1.24376e-15	3.55131e-16	3.43585e-16
GOTERM_BP_ALL	GO:0007015~actin filament organization	123	1.69936	0.044303	FHOD3, CYFIP1, NCKAP1, FRY, EPS8, BAIAP2L1, CFL2, PLS3, SYNPO, PLS1, GHSR, PRKCI, ACTN2, TMOD3, TPM2, PRKCE, SWAP70, ACTN1, SERPINF2, AP1AR, ACTN4, ERMN, FRMD7, FSCN2, EPHA1, PHLDB2, MAGEL2, CUL3, ALOX15, LPAR1, PCDH15, ARHGAP18, IQGAP2, HSP90B1, ABL1, NCKAP1L, PACSIN1, S100A10, CARMIL1, CAV3, NEBL, MICAL2, ARPC4, ARHGAP28, BRAF, VIL1, DLG1, RGCC, ARPC3, TRPV4, JMY, FAT1, SPIRE1, NF2, TENM1, ITGB…	5589	267	13824	1.13945	1	0.543601	0.525929
GOTERM_BP_ALL	GO:0006468~protein phosphorylation	579	7.99945	1.54756e-05	RB1, PID1, FZD10, ADARB1, PHB2, MYLK, NDST1, TBK1, SYNGAP1, UBASH3B, MYC, AKT3, ZC3H12A, CDK5RAP1, PLCE1, PRKACA, PRKACB, PROK1, MEF2A, TSPYL2, PRKCI, MEF2C, PRKCE, PIH1D1, DAPK3, CSNK2A2, SERPINF2, PRKCA, PASK, ATG14, ISL1, PHKA2, GTPBP4, AR, PRKAR1A, PRKCQ, PRKD1, NPRL2, PDGFB, HACD3, IQGAP3, PRKCZ, GATA1, IL22RA2, C3, HPX, FLRT3, PRKAR2A, PRDX1, PROM2, PLK4, AFAP1L2, ACE, FZD5, EIF2AK1, PLK1, …	5589	1257	13824	1.13931	0.159892	0.0011869	0.00114832
GOTERM_BP_ALL	GO:0071363~cellular response to growth factor stimulus	181	2.50069	0.0160687	KLB, ZNF451, ZFYVE9, HHIP, HFE, PDCD5, FGF5, NDST1, FGF6, STK11, ZFYVE27, FGF8, BMPER, IBSP, STK16, KDR, GRB10, SLC39A5, CPNE3, SOX6, RNF111, SOX5, PDGFRB, ACVR1, CCBE1, PDGFRA, MEF2C, WNT5A, CASK, NPNT, LEMD3, FRS3, RUNX2, ADAM17, GAREM1, SLC9A6, COL4A2, CD109, ADAM9, ROR2, PRKD1, AGTR2, FBN2, NOTCH1, DLX5, PXN, PDGFB, CHRD, HTRA2, PRDM14, NREP, MTMR4, ADAMTS12, HIF1A, GLG1, FAM83G, EPB41L5, FUT…	5589	393	13824	1.13916	1	0.282987	0.273787
GOTERM_BP_ALL	GO:0016192~vesicle-mediated transport	408	5.63692	0.000364466	CHIC2, SERPINE1, FNBP1L, ABCA12, MILR1, ZFYVE27, CREB3L2, ANKFY1, AP1S3, GABARAPL2, UNC13A, FNBP1, SYTL1, SYTL5, SCAMP1, GAPVD1, SYTL4, SYTL2, BCR, TFR2, ADPRH, PRKD1, SAR1B, PLA2G3, C2, C3, ABR, BLOC1S2, VPS11, S100A12, NCKAP1L, VPS16, EXPH5, PROM2, S100A10, ABCA1, EIF2AK1, EXOC6B, BRAF, ABCA7, CDC7, SNF8, EHD3, CEP83, HYOU1, CDK16, ARF4, ACHE, LRSAM1, DENND1A, CLTC, SNX10, SNX11, PEAR1, EEA1, A…	5589	887	13824	1.13772	0.983492	0.0158423	0.0153273
GOTERM_BP_ALL	GO:0051962~positive regulation of nervous system development	132	1.82371	0.0396872	CSF1, CLSTN1, ARHGAP35, RIMS2, RNF112, RIMS1, STK11, CDH4, ZFYVE27, DUOXA1, EPHB2, CDON, EPHB3, PRKCI, MEF2C, UNC13A, SEMA6A, DSCAM, FBXW8, WNT5A, LIG4, ISLR2, MMD2, SOX10, TLE6, NSMF, PRKD1, OBSL1, MACF1, CUL7, NUMBL, NOTCH1, CRABP2, NEDD4L, LPAR3, RASAL1, PSEN1, KALRN, HIF1A, NCKIPSD, BRINP2, RAP1A, FLRT3, MAN2A1, SYNDIG1, ABL2, ECT2, NKX2-5, BRINP3, WNT3, SYT3, SYT1, SMURF1, FBXO38, SS18L1, TR…	5589	287	13824	1.13761	1	0.508882	0.492338
GOTERM_BP_ALL	GO:0051049~regulation of transport	543	7.50207	3.74915e-05	PID1, SERPINE1, ABCA12, MYLK, CNST, UBASH3B, SCP2, GJA5, ZC3H12A, ANKFY1, PRKACA, WLS, CHIA, PRKCI, MEF2C, UNC13A, STARD7, PRKCE, CACNA2D1, CSNK2A2, SYTL1, CACNA2D3, WDR75, PDZK1, SYTL5, PASK, GAPVD1, ATG13, SYTL4, SYTL2, NUP93, BCR, TFR2, ADPRH, PRKD1, CLOCK, GPLD1, ABCB4, PDGFB, NEDD4L, PRKCZ, HIF1A, C2, C3, CYB5R1, ABR, C5, PRDX1, GALR1, MYO6, VPS11, NCKAP1L, NKX2-5, VPS16, EXPH5, PROM2, ABCA1…	5589	1181	13824	1.13723	0.344323	0.00230148	0.00222665
GOTERM_BP_ALL	GO:0034504~protein localization to nucleus	129	1.78226	0.0443263	IPO13, NUP107, NUP188, ZFYVE9, CSE1L, PARK7, PHB2, IPO7, IPO4, IPO5, STK11, IPO8, IPO9, TRIM29, ZC3H12A, FBXO4, DAG1, KPNA6, KPNA7, KAT7, KPNA2, KPNA3, KPNA1, NUP214, MORC3, SUPT7L, CD2AP, EDAR, NUP93, NUP98, KPNB1, PSMD10, NUP205, TOR1AIP2, TOR1AIP1, SLC9A1, PRDX1, TPR, UBR5, NLRP3, APOD, ECT2, SPTBN1, OSBPL8, WWTR1, TGFB1, JUP, NUP155, TNFSF14, PLK1, PDE2A, DCLK3, DCLK2, ABCA7, NUP153, GPN2, GD…	5589	281	13824	1.13549	1	0.543601	0.525929
GOTERM_BP_ALL	GO:0007275~multicellular organism development	1576	21.774	4.51872e-14	PGLYRP3, PGLYRP2, TFRC, IFT172, NDST1, SYNGAP1, DPYSL4, ALKBH1, ZC3H12A, BBX, PKNOX1, PRKACA, PRKACB, WLS, UNC5A, UNC5B, SECISBP2, UNC5D, ISL1, RC3H2, BCR, MTHFD1, DDIT3, AGTR2, CLOCK, CRABP2, COL13A1, PDGFB, ADAMTS12, GATA1, ADAMTS16, EPB41L5, RDH10, ADAMTS18, EPB41L3, SYNDIG1, RDH13, JAG2, JAG1, JUP, NEBL, EIF2AK1, MTERF4, FN1, EIF2AK2, NR2F2, PBX1, AGO4, FASN, NMT1, SFXN1, FAT4, ACHE, NCAPG2, …	5589	3434	13824	1.13516	5.08705e-10	3.92114e-11	3.79366e-11
GOTERM_BP_ALL	GO:0009719~response to endogenous stimulus	400	5.52639	0.000539517	PID1, ZFYVE9, EHMT2, ABAT, PHB2, GPR173, NDST1, PRKACA, RNF111, PRKCI, MEF2C, DAXX, RBFOX2, PRKCE, MED4, FRS3, AR, PRKCQ, CLOCK, GPLD1, PRDM14, MTMR4, ADAMTS12, PRKCZ, GATA1, GLG1, SLC5A5, EPB41L5, GRIN2A, CHST11, FLRT3, HLCS, PRDM16, HMOX1, NKX2-5, ABCA1, WNT10B, JAG1, JUP, HOMER1, HOMER2, NR2F1, TRIP4, NR1D1, NR2F2, SETX, PPP5C, COL1A2, TNFSF4, FAT4, CPEB3, FERMT2, CPEB4, EZH2, GABRB3, CEP57, S…	5589	872	13824	1.1346	0.997702	0.0222487	0.0215254
GOTERM_BP_ALL	GO:0006897~endocytosis	161	2.22437	0.0266145	SCARB1, FMR1, HFE, SERPINE1, MLC1, UBE3A, ICAM5, FNBP1L, LOXL2, LGALS3, RINL, LEPR, ENPP2, ANKFY1, ENPP3, SH3GL2, SCARA5, FNBP1, WNT5A, CSNK1D, ACTN4, MYO7A, GAPVD1, BCR, CLIP3, SFRP4, MAPKAPK3, TFR2, ELMO1, ELMO2, ELMO3, PLA2R1, STEAP2, CSNK1G2, CSNK1G1, BLK, GRIA1, TSG101, ALOX15, C2, C3, CNN2, SNX4, ABR, ATXN2, SNX2, GRK4, ABL1, PACSIN3, STAP1, NCKAP1L, SNX7, TSPAN1, DRD3, SNX5, PACSIN1, SNX6,…	5589	351	13824	1.13454	1	0.397623	0.384697
GOTERM_BP_ALL	GO:0032446~protein modification by small protein conjugation	249	3.44018	0.00644301	CCNF, KLHDC7A, BACH1, BACH2, DCAF1, HERC5, HERC4, RNF115, NUB1, CDC27, FBXO4, FBXO3, BTRC, RNF111, FBXO9, ARRDC4, PRKCE, ARRDC3, GTPBP4, RC3H2, RNF125, RNF128, TRIM13, RNF122, PAXIP1, DCUN1D5, ANAPC16, DCUN1D3, CTR9, DCUN1D1, NEDD4L, RNF216, ATG7, N4BP1, WWTR1, HACE1, PHC1, PLK1, BTBD11, PTK2, PARP10, CDC16, PAF1, FBXL2, FBXL5, DZIP3, RNF220, LRSAM1, MOCS3, WDR48, PHF23, BRCA1, SH3RF1, IFIH1, TRI…	5589	543	13824	1.13422	1	0.151431	0.146508
GOTERM_BP_ALL	GO:1905114~cell surface receptor signaling pathway involved in cell-cell signaling	149	2.05858	0.0330646	CTNND2, CTNND1, DIXDC1, FZD10, CELSR1, CCAR2, STK11, FGF8, CDH3, CDH2, MYC, ADORA1, GRB10, BTRC, PITX2, WLS, TLE4, MEF2C, CSNK2A2, WNT5A, DAPK3, TSC2, CSNK1D, IFT80, SOX10, ISL1, SFRP4, PYGO2, TBL1XR1, DDIT3, ROR2, CSNK1G2, CSNK1G1, MACF1, NOTCH1, DLX5, ARL6, TNKS, CUL3, TCF7, PSEN1, APCDD1, GRIN2A, PORCN, GRK5, ZNF703, UBR5, DVL2, ABL1, NPHP4, NKX2-5, WNT3, BCL9L, WWTR1, WNT10B, ZRANB1, FZD5, FZ…	5589	325	13824	1.13397	1	0.460232	0.445269
GOTERM_BP_ALL	GO:0198738~cell-cell signaling by wnt	131	1.80989	0.0459447	CTNND2, CTNND1, DIXDC1, FZD10, CELSR1, CCAR2, STK11, FGF8, CDH3, CDH2, MYC, GRB10, BTRC, PITX2, WLS, TLE4, CSNK2A2, WNT5A, DAPK3, TSC2, CSNK1D, IFT80, SOX10, ISL1, SFRP4, PYGO2, TBL1XR1, DDIT3, ROR2, CSNK1G2, CSNK1G1, MACF1, NOTCH1, DLX5, ARL6, TNKS, CUL3, TCF7, PSEN1, APCDD1, PORCN, GRK5, ZNF703, UBR5, DVL2, ABL1, NPHP4, NKX2-5, WNT3, BCL9L, WWTR1, WNT10B, ZRANB1, FZD5, FZD6, MCC, NFKB1, SMARCA4…	5589	286	13824	1.13293	1	0.559184	0.541005
GOTERM_BP_ALL	GO:0044723~single-organism carbohydrate metabolic process	212	2.92899	0.0125862	ENO2, ENO4, NDST1, C1GALT1C1, SUPT20H, PDK2, ALG8, ST6GAL2, COG7, COG6, SLC35C2, ALG5, SLC35C1, TINF2, COG3, PASK, PHKA2, PPP1R3C, PPP1R3B, IDNK, GPLD1, MTMR2, RPN2, FUT10, FUT11, PDGFB, TMTC2, OMA1, PCDH12, ART3, MTMR7, NEU2, ART1, NEU3, INPP5A, CHST11, NEU1, INPP5E, ST8SIA4, OTOG, APOD, ST3GAL6, PCK1, PCK2, EDEM3, PMM1, FUCA1, INSR, FUCA2, EDEM2, PARP16, NR1D1, PUM3, PARP10, ACER2, EXT1, EXT2, …	5589	463	13824	1.13254	1	0.239756	0.231962
GOTERM_BP_ALL	GO:0044087~regulation of cellular component biogenesis	271	3.74413	0.00504075	CYFIP1, NCKAP1, TRAF3IP1, EHMT2, FNBP1L, EPS8, BAIAP2L1, KDR, DAG1, PIEZO1, PIP4K2B, PIP4K2C, SYNPO, EPHB2, PRKACA, CEP97, EPHB3, EPHA7, MEF2C, PRKCE, PIH1D1, DAPK3, SERPINF2, AP1AR, HNF1B, PRKCA, EML2, ACE2, BIN3, FEZ1, FEZ2, WDPCP, ULK1, EPHA1, EPHA2, MTMR3, PAXIP1, SDC4, NPRL2, LPAR1, TWIST1, IQGAP2, PRKCZ, EPB41L5, SCFD1, FLRT3, SYNDIG1, VPS11, APOD, NCKAP1L, STXBP6, NKX2-5, CEP76, GPM6B, VPS…	5589	592	13824	1.13226	1	0.126671	0.122553
GOTERM_BP_ALL	GO:0010557~positive regulation of macromolecule biosynthetic process	493	6.81127	0.000167	RB1, PID1, MAML2, GABPB1, DCAF6, TBK1, ZMIZ1, MYC, ZMIZ2, NAMPT, MYB, CREB3L2, ZC3H12A, CDK5RAP1, SUPT20H, PKNOX1, RNF111, MEF2A, MEF2C, PIH1D1, SERPINF2, MED4, AR, TFR2, DDIT3, PRKCQ, AGTR2, PRKD1, SKAP1, AIRE, AGAP2, PDGFB, HIF1A, GATA1, RAD21, GALR1, MYO6, PRDM16, NKX2-5, PPARGC1A, CTC1, WNT10B, NFE2, AFAP1L2, ACD, CREBBP, JAG1, ZNF382, FZD5, ERLIN1, UPF3B, TRIP4, UPF3A, NR1D2, CDC7, NR1D1, NR…	5589	1078	13824	1.13117	0.847446	0.00814014	0.00787551
GOTERM_BP_ALL	GO:0051179~localization	1897	26.2089	1.35901e-16	NUP107, TFRC, SYNGAP1, SCP2, ALKBH1, ZC3H12A, ANKFY1, PRKACA, WLS, FNBP1, CACNA2D1, CACNA2D3, BHLHA15, UNC5D, ISL1, CD2AP, BCR, ACE2, TFR2, DDIT3, CLOCK, SKAP1, SLBP, CRABP2, SAR1B, PDGFB, PLA2G3, ADAMTS12, PLA2G7, EPB41L5, RHOT2, EPB41L3, SYNDIG1, JUP, EIF2AK1, MTERF4, FN1, NR2F2, PKIA, SFXN3, SFXN1, HYOU1, DZIP1, ACHE, KCNC4, SNX10, SNX11, PEAR1, OSBPL11, PRKAG3, ARHGAP4, OSBPL10, SMPD3, MECP2,…	5589	4149	13824	1.1309	1.24989e-12	1.69997e-13	1.6447e-13
GOTERM_BP_ALL	GO:0050801~ion homeostasis	216	2.98425	0.0134823	TFRC, SLC4A1, SLC4A2, SLC4A3, SLC4A4, SLC4A5, EDNRB, UBASH3B, MYC, GJA5, KDR, TRIM24, PDK2, SLC34A3, SLC34A2, PRKCE, ANK3, SFRP4, SCN10A, KEL, SCO1, TFR2, DDIT3, PRKD1, CFTR, PTGFR, ABCB6, EPAS1, ABCB7, LPAR1, WNK4, NEDD4L, TMTC2, SLC30A10, HIF1A, TRPM1, PKHD1, HPX, CYP27B1, GALR1, ATP6V0A2, HMOX1, TRPM7, ATP6V0A4, ATP6V0A1, EIF2AK1, MYO5A, HRC, SFXN3, SFXN1, FBXL5, GPR18, NOX1, SCN2B, RYR2, CLIC…	5589	473	13824	1.12952	1	0.252974	0.244749
GOTERM_BP_ALL	GO:0048878~chemical homeostasis	326	4.50401	0.00258057	SMARCB1, TFRC, SLC4A1, SLC4A2, SLC4A3, ABCA12, AQP3, CLDN1, SLC4A4, SLC4A5, LIPC, EDNRB, UBASH3B, MYC, GJA5, KDR, TRIM24, ACAD11, PRKACA, PDK2, TP63, SLC34A3, SLC34A2, PRKCE, PIH1D1, BHLHA15, ANK3, SFRP4, SCN10A, KEL, SCO1, SOAT1, SOAT2, TFR2, DDIT3, PRKD1, GPLD1, CFTR, PTGFR, GCDH, ABCB6, EPAS1, ABCB7, ABCB4, MTTP, LPAR1, WNK4, NEDD4L, TMTC2, UMOD, HACD3, SLC30A10, HIF1A, TRPM1, PKHD1, HPX, CYP2…	5589	714	13824	1.12933	1	0.0750699	0.0726293
GOTERM_BP_ALL	GO:0051173~positive regulation of nitrogen compound metabolic process	539	7.44681	0.000101712	RB1, PID1, MAML2, GABPB1, DCAF6, TBK1, ZMIZ1, MYC, ZMIZ2, NAMPT, MYB, CREB3L2, ZC3H12A, CDK5RAP1, SUPT20H, PKNOX1, RNF111, MEF2A, MEF2C, PIH1D1, SERPINF2, PRKCA, MED4, AR, TFR2, GPR161, DDIT3, PRKCQ, AGTR2, PRKD1, SKAP1, AIRE, AGAP2, PDGFB, ZC3HAV1, HIF1A, GATA1, RAD21, GALR1, MYO6, PRDM16, NKX2-5, PPARGC1A, CTC1, ABCA1, WNT10B, NFE2, AFAP1L2, ACD, CREBBP, JAG1, ZNF382, FZD5, ERLIN1, UPF3B, TRIP4…	5589	1181	13824	1.12886	0.681819	0.00537595	0.00520118
GOTERM_BP_ALL	GO:0006508~proteolysis	507	7.0047	0.000169226	CYFIP2, TRRAP, IFT172, SERPINE1, C4BPB, CAPN15, NUB1, RNF115, PSMD7, PSMD4, MYC, PSMD2, ZC3H12A, PSMD1, PRKACA, VPS36, PRKACB, RNF111, ADGB, CCBE1, GABARAPL2, PIH1D1, SERPINF2, CLPX, ACE2, RNF125, SCO1, PSME3, RFX4, DDIT3, PSME4, PSME1, UQCRC1, PSME2, PRKCQ, UQCRC2, VPS25, CLOCK, RNF122, GPLD1, RNF121, ENPEP, NEDD4L, COPS7B, ADAMTS12, GLG1, C2, C3, PRDX3, C6, RNF216, SERPINH1, LTA4H, RHBDL3, EDEM…	5589	1111	13824	1.12874	0.851224	0.00817662	0.00791079
GOTERM_BP_ALL	GO:0060429~epithelium development	364	5.02901	0.00154907	ERRFI1, TRAF3IP1, IFT172, HHIP, ABCA12, PHB2, SLC4A5, LGALS3, NSDHL, VSIG1, MCIDAS, GJA5, DAG1, BTRC, PRKACA, PRKACB, TP63, ACVR1, HES7, EPHA4, GSTK1, EPHA7, MEF2C, NKX2-6, PIH1D1, KRT2, HNF1B, MYO7A, RFX1, FNDC3A, SOX10, WDR77, NUP93, AR, SFRP4, MTHFD1, NUP210L, GPR161, CD109, WDPCP, HOXB2, AGTR2, CLOCK, FREM2, EPHA2, INTU, SDC4, MAGED1, AGAP2, PCDH15, WNK4, TWIST1, UMOD, APCDD1, IQGAP3, EVPL, H…	5589	798	13824	1.12823	1	0.0514436	0.0497712
GOTERM_BP_ALL	GO:2000026~regulation of multicellular organismal development	576	7.958	6.3482e-05	RB1, PGLYRP3, PGLYRP2, SERPINE1, DMP1, PHB2, GPR173, RNF112, ZFYVE27, SYNGAP1, UBASH3B, MYC, MYB, ZC3H12A, GPR171, CYP1B1, PRKACA, PRKACB, PROK1, HES7, CCBE1, PRKCI, RBFOX1, MEF2C, UNC13A, RBFOX2, PRKCA, UNC5D, ISL1, SOX10, WDR77, AR, GPR161, RFX4, DDIT3, HOXB3, AGTR2, PRKD1, CLOCK, MTMR2, CRABP2, AGAP2, PDGFB, NEDD4L, ADAMTS12, IQGAP3, PRKCZ, HIF1A, GATA1, GLG1, MTDH, C3, EPB41L5, C5, C6, FLRT3,…	5589	1263	13824	1.12803	0.510662	0.00351366	0.00339943
GOTERM_BP_ALL	GO:0030163~protein catabolic process	303	4.18624	0.00419914	CCNF, C4BPB, CCAR2, HERC5, HERC4, RNF115, NUB1, PSMD7, PSMD4, PSMD2, TRIM24, FBXO4, PSMD1, LONP2, BTRC, PRKACA, FBXO8, VPS36, RNF111, FBXO9, GABARAPL2, SMARCC1, CSNK1D, CLPX, RNF125, SCO1, PSME3, DDIT3, PSME4, PSME1, TRIM13, PSME2, TRIB1, TRIB2, VPS25, CLOCK, RNF122, GPLD1, RNF121, NEDD4L, OMA1, ADAMTS12, GRIN2A, RNF216, ATG7, N4BP1, PAG1, CTSA, EDEM3, WNT10B, WWTR1, PLK3, ZRANB1, NAPSA, HACE1, T…	5589	665	13824	1.12699	1	0.108676	0.105143
GOTERM_BP_ALL	GO:0005975~carbohydrate metabolic process	261	3.60597	0.00790231	HHIP, ENO2, LCTL, GBA3, ENO4, NDST1, C1GALT1C1, PDK3, SUPT20H, PDK2, PDK1, CHIA, ALG8, ST6GAL2, COG7, COG6, PRKCE, SLC35C2, ALG5, SLC35C1, TINF2, COG3, PASK, PHKA2, PPP1R3C, PPP1R3B, SIK3, IDNK, GPLD1, MTMR2, RPN2, FUT10, FUT11, PDGFB, TMTC2, OMA1, PCDH12, HIF1A, ART3, MTMR7, NEU2, ART1, NEU3, INPP5A, CHST11, SI, NEU1, INPP5E, ST8SIA4, OTOG, APOD, ST3GAL6, PCK1, PCK2, EDEM3, PMM1, FUCA1, INSR, FU…	5589	573	13824	1.12664	1	0.172746	0.16713
GOTERM_BP_ALL	GO:0071702~organic substance transport	773	10.6797	4.71131e-06	PID1, NUP107, ZFYVE9, LIPC, SCP2, ZC3H12A, PRKACA, WLS, GABARAPL2, STARD7, CSNK2A2, PDZK1, SCAMP1, SCAMP2, SLC5A6, ACE2, ZFYVE16, DDX39A, TFR2, CLOCK, SLBP, SAR1B, ABCB4, MRPL18, PLA2G3, SLCO5A1, ABCB9, SLC5A1, C3, CYB5R1, HPX, C5, CYB5R4, GRPEL1, SYNDIG1, EXPH5, ABCA1, ABCA5, JUP, CADM1, ABCA6, ABCA3, MTERF4, ABCA4, EDEM2, FN1, ABCA9, ABCA7, SNF8, SNUPN, PKIA, HRG, ARF4, LRSAM1, SNX10, SNX11, OS…	5589	1700	13824	1.12468	0.0516579	0.000450855	0.000436198
GOTERM_BP_ALL	GO:0009967~positive regulation of signal transduction	450	6.21719	0.000603006	IFT172, ITSN1, FZD10, SLA2, PHB2, TBK1, ZC3H12A, CYP1B1, PLCE1, PROK1, RNF111, WLS, CCBE1, UNC5B, PRKCE, PIH1D1, DAPK3, SERPINF2, PRKCA, IFT80, ISL1, RC3H2, NUP93, AR, AGTR2, PRKD1, SKAP2, SEH1L, AGAP2, IL20RA, PDGFB, IQGAP3, PRKCZ, HIF1A, MTDH, C3, HPX, HMOX1, S100A12, JAG2, WNT10B, AFAP1L2, WDR59, JAG1, FZD5, EIF2AK2, BRAF, ABCA7, TMEM198, NFATC4, CYLD, PPP5C, AGO1, TRIP6, REL, NOX4, GPR18, NOX…	5589	990	13824	1.12429	0.998876	0.0245077	0.023711
GOTERM_BP_ALL	GO:0043933~macromolecular complex subunit organization	746	10.3067	9.26229e-06	CYFIP1, NCKAP1, NUP107, ZFYVE9, TRRAP, STMN4, SMC4, CLDN1, RRP8, GLS, SMC2, GLE1, ELK4, EPS8, LIPC, PSMD4, CLP1, PSMD5, MYC, MYB, ZC3H12A, CYP1B1, TSPYL2, DAXX, MAP1S, DNAAF2, PRKCE, PIH1D1, SERPINF2, WDR75, DICER1, ISL1, EML2, MED6, NUP93, AR, SCO1, PSME4, PIH1D2, NUP98, PRKD1, TSPYL4, NAA60, MTMR2, NUP205, CTBP1, PRDM14, IQGAP2, PRKCZ, PLA2G7, GATA1, ACMSD, RRP7A, ADAMTS14, HLCS, VPS11, SERPINH…	5589	1643	13824	1.12305	0.0990228	0.000784021	0.000758533
GOTERM_BP_ALL	GO:0044093~positive regulation of molecular function	449	6.20337	0.000688364	RB1, CYFIP2, FZD10, PHB2, MYC, PLCE1, PROK1, GABARAPL2, PRKCI, MEF2C, PIH1D1, PRKCA, ATG14, GAPVD1, ISL1, BCR, AR, CLPS, PSME3, ADPRH, PSME4, PSME1, PSME2, PRKCQ, AGTR2, PRKD1, CLOCK, GPLD1, NPRL2, PDGFB, IQGAP3, MTDH, PRDX3, ABR, EPB41L5, PPARGC1A, S100A10, WNT10B, AFAP1L2, ACD, ACE, JUP, FZD5, PLK1, EIF2AK2, ABCA7, EHD3, NOX4, EZH2, ITK, ARF4, IKBKB, DSTYK, AIFM1, RIPK3, RIPK2, ANXA3, SPHK1, EL…	5589	989	13824	1.12292	0.99957	0.0272873	0.0264002
GOTERM_BP_ALL	GO:0009628~response to abiotic stimulus	279	3.85466	0.00777848	PKD2L1, BACH1, CCAR2, MYLK, SYNGAP1, MYC, HABP4, FBXO4, PDK3, TP63, PDK1, TIPIN, PRKCE, REV1, TRIM13, CLOCK, GPLD1, RHNO1, PAXIP1, LXN, EPAS1, DCUN1D3, PCDH15, PDGFB, TWIST1, BRCC3, HIF1A, TRPM1, GRIN2A, FIGNL1, HMOX1, RDH13, PCK1, ATG7, TRPM3, N4BP1, ZRANB3, PLK3, CREBBP, XRCC6, JUP, TNFSF14, XRCC4, STAC, INTS3, PDE2A, LRRN4, BRAF, VASN, NFATC4, ACER1, MC1R, TBL2, NOX3, HYOU1, INTS7, ATM, SCN2A,…	5589	615	13824	1.12209	1	0.171776	0.166192
GOTERM_BP_ALL	GO:0098771~inorganic ion homeostasis	200	2.76319	0.0233967	TFRC, SLC4A1, SLC4A2, SLC4A3, SLC4A4, SLC4A5, EDNRB, UBASH3B, MYC, TRIM24, PDK2, SLC34A3, SLC34A2, PRKCE, ANK3, SFRP4, KEL, SCO1, TFR2, DDIT3, PRKD1, CFTR, PTGFR, ABCB6, EPAS1, ABCB7, LPAR1, TMTC2, HIF1A, TRPM1, PKHD1, HPX, CYP27B1, GALR1, ATP6V0A2, HMOX1, TRPM7, ATP6V0A4, ATP6V0A1, EIF2AK1, MYO5A, HRC, SFXN3, SFXN1, FBXL5, GPR18, NOX1, RYR2, CLIC4, CD40, MCUB, GRIK2, JPH3, SLC22A17, HYAL2, ANXA6…	5589	441	13824	1.12174	1	0.365326	0.353449
GOTERM_BP_ALL	GO:0030154~cell differentiation	1243	17.1733	3.76314e-09	PGLYRP3, PGLYRP2, TFRC, EHMT2, IFT172, PREX1, ZFYVE27, SYNGAP1, UBASH3B, DPYSL4, ALKBH1, ZC3H12A, PKNOX1, PRKACA, MEF2A, GSTK1, MEF2C, RBFOX1, RBFOX2, UNC5A, UNC5B, SECISBP2, RFX2, CACNA2D2, BHLHA15, RFX1, UNC5D, EML1, ISL1, SND1, RC3H2, AR, NUP210L, PRKAR1A, DDIT3, PSME4, CLOCK, MTMR2, CRABP2, AIRE, PDGFB, PLA2G3, ADAMTS12, NYAP2, LY9, GATA1, GIGYF2, EPB41L5, CYB5R4, GRIN2A, RDH10, FIGNL1, EPB41…	5589	2741	13824	1.12166	4.23645e-05	8.82613e-07	8.53919e-07
GOTERM_BP_ALL	GO:0048513~animal organ development	1039	14.3548	1.40932e-07	PGLYRP3, PGLYRP2, TFRC, IFT172, CLDN1, LIPA, MYLK, NDST1, PREX1, NSDHL, UBASH3B, ALKBH1, BBX, PKNOX1, WLS, MEF2A, CCBE1, MEF2C, RBFOX1, RBFOX2, SECISBP2, RFX1, EML1, ISL1, RC3H2, BCR, AR, NUP210L, MTHFD1, PRKAR1A, RFX4, MYL3, AGTR2, ABCB6, COL13A1, AIRE, ABCB5, AGAP2, PDGFB, ADAMTS12, IQGAP3, LY9, GATA1, GIGYF2, ADAMTS16, EPB41L5, RDH10, ADAMTS18, RDH13, PPARGC1A, EXPH5, JAG2, CTC1, JAG1, JUP, NE…	5589	2293	13824	1.12076	0.00158535	2.20363e-05	2.13199e-05
GOTERM_BP_ALL	GO:0044802~single-organism membrane organization	256	3.53689	0.01141	ANKLE2, PID1, FNBP1L, ABCA12, GLDN, SYNGAP1, ZFYVE27, CNST, BAIAP2L1, ANKFY1, SEC62, SEC63, PRKCI, ACTN2, SYTL1, ACSL3, ANK3, PDZK1, SYTL5, SYTL4, SYTL2, NUP93, AR, SKAP1, BLZF1, EPHA2, MACF1, ABCB4, STXBP1, OMA1, KALRN, PRKCZ, APOO, RHOT2, SPAST, BLOC1S2, EPB41L3, VPS8, VPS11, STXBP6, KCNN4, SPTBN1, VPS16, S100A10, VAT1, ABCA1, JUP, APOOL, PLK1, ABCA4, MYO5A, ABCA7, BRAF, PARP11, FA2H, EHD3, WNK…	5589	565	13824	1.1207	1	0.223398	0.216135
GOTERM_BP_ALL	GO:0035556~intracellular signal transduction	855	11.8127	2.79633e-06	ITSN1, ARAF, FZD10, SLA2, NDST1, PREX1, TBK1, SYNGAP1, ZC3H12A, AKT3, MEF2A, MEF2C, UNC5B, BHLHA15, ISL1, RC3H2, BCR, AR, DDIT3, AGTR2, NGEF, NPRL2, AGAP2, IL20RA, PDGFB, NYAP2, HACD3, IQGAP3, IL22RA2, HPX, RHOT2, FIGNL1, MYO6, ABCA1, FN1, EIF2AK2, ABCA7, SETX, COL1A2, AGO1, HRC, NOX4, HYOU1, FAT4, GPR18, NOX1, EZH2, ARF4, PIGU, ARHGAP1, ARHGAP5, IKBKB, JPH3, MECOM, JAK2, JAK3, JAK1, RIPK3, RIPK2…	5589	1888	13824	1.12012	0.0309908	0.000285452	0.000276172
GOTERM_BP_ALL	GO:0019725~cellular homeostasis	249	3.44018	0.0130936	SMARCB1, TFRC, SLC4A1, SLC4A2, SLC4A3, AQP3, TXNDC15, SLC4A4, TXNDC16, SLC4A5, UBASH3B, MYC, FBXO4, PRKACA, SLC12A7, TNS2, SLC34A3, SLC34A2, PRKCE, PIH1D1, KEL, SCO1, DDIT3, PRKD1, DNA2, GPLD1, CFTR, PTGFR, ABCB6, ABCB7, LPAR1, HIF1A, TRPM1, PKHD1, PRDX3, PRDX2, HPX, RHOT2, PRDX4, GALR1, PRDX1, ATP6V0A2, HMOX1, TRPM7, ATP6V0A4, RAB11FIP2, KCNN4, ATP6V0A1, MYO5A, PRDX6, SMARCA4, HRC, NOX4, GPR18, …	5589	550	13824	1.11979	1	0.247329	0.239289
GOTERM_BP_ALL	GO:0048568~embryonic organ development	153	2.11384	0.0480931	CSF2, TRAF3IP1, IFT172, EIF4A3, FOXI1, CELSR1, HS6ST1, HOXA11, NDST1, NSDHL, EFEMP1, FGF8, GJA5, PITX2, EPHB2, SLC39A3, ACVR1, OSR2, PDGFRA, MEF2C, NKX2-6, KDM2B, FBXW8, WNT5A, HNF1B, MYO7A, THOC5, RUNX2, BCR, HOXB3, WDPCP, HOXB2, ROR2, EPHA2, FBN2, PKDCC, NOTCH1, DLX5, EPAS1, DLX6, TCF7, PCDH15, TWIST1, PSEN1, PCDH12, HIF1A, GATA1, ZFP36L1, ABR, CHST11, KIF3A, RDH10, DVL2, HOXC4, ALX1, NKX2-5, S…	5589	338	13824	1.11963	1	0.578453	0.559648
GOTERM_BP_ALL	GO:0048518~positive regulation of biological process	1712	23.6529	1.09417e-12	TFRC, IFT172, ITSN1, SLA2, TBK1, SCP2, ZC3H12A, ANKFY1, SUPT20H, PKNOX1, PRKACA, WLS, SAP30BP, UNC5B, CACNA2D2, ISL1, RC3H2, CD2AP, BCR, ACE2, TFR2, DDIT3, AGTR2, CLOCK, SKAP1, SKAP2, CDCA2, CRABP2, NPRL2, PDGFB, ZC3HAV1, PLA2G7, GATA1, EPB41L5, SYNDIG1, ATG7, JAG2, CREBBP, JAG1, JUP, FN1, EIF2AK2, NR2F2, BTBD10, PBX1, AGO1, RNF220, ZNF496, PRKAG1, MED19, OSBPL11, MED16, MECP2, PANX1, MED14, MED1…	5589	3783	13824	1.11935	1.23177e-08	5.35573e-10	5.18161e-10
GOTERM_BP_ALL	GO:0044085~cellular component biogenesis	924	12.766	1.18664e-06	NUP107, ZFYVE9, EHMT2, IFT172, CLDN1, MYLK, ZFYVE27, PSMD4, PSMD5, ZC3H12A, PRKACA, MEF2A, GABARAPL2, MEF2C, DAXX, RFX2, RFX1, DICER1, EML2, AR, ACE2, SCO1, PRKAR1A, RFX4, FEZ1, FEZ2, MTMR2, MTMR3, TTYH1, NPRL2, PLA2G3, IQGAP2, CIAO1, DYNC2LI1, EPB41L5, EPB41L3, WBP2NL, SYNDIG1, ATG5, ABCA1, JUP, MTERF3, NEBL, MTERF4, FN1, EIF2AK2, ABCA7, SNF8, SETX, TBL3, COL1A2, AGO4, AGO1, SASS6, HRG, DZIP1, F…	5589	2042	13824	1.11922	0.0132704	0.000134942	0.000130555
GOTERM_BP_ALL	GO:0022607~cellular component assembly	835	11.5363	4.79772e-06	NUP107, ZFYVE9, EHMT2, IFT172, CLDN1, MYLK, ZFYVE27, PSMD4, PSMD5, ZC3H12A, PRKACA, MEF2A, GABARAPL2, MEF2C, DAXX, RFX2, RFX1, DICER1, EML2, AR, ACE2, SCO1, PRKAR1A, RFX4, FEZ1, FEZ2, MTMR2, MTMR3, TTYH1, NPRL2, PLA2G3, IQGAP2, CIAO1, DYNC2LI1, EPB41L5, EPB41L3, WBP2NL, SYNDIG1, ATG5, ABCA1, JUP, MTERF3, NEBL, MTERF4, FN1, EIF2AK2, ABCA7, SETX, COL1A2, AGO4, AGO1, SASS6, HRG, DZIP1, FERMT2, ACHE,…	5589	1846	13824	1.1188	0.0525801	0.000453306	0.000438569
GOTERM_BP_ALL	GO:0009725~response to hormone	180	2.48687	0.0343985	NPFFR2, OXTR, SLC27A1, PID1, AHCYL1, IRS1, CSN3, UBE3A, PARK7, PHB2, SOGA1, GPR173, BAIAP2L1, SESN3, GRB10, ENPP1, PRKACA, PDK2, EPHA5, GHSR, DAXX, SMARCC1, PRKCI, MEF2C, RBFOX2, IGFBP5, ACTN2, EPHA8, PRKCE, TSC2, MED4, PRLR, AR, PRKCQ, NSMF, PHIP, SIK2, STEAP2, CLOCK, GPLD1, DDX5, NOTCH1, ABHD2, PXN, FOXO4, PHB, ADIPOR1, PRKCZ, GATA1, CACNA1H, ACACA, SLC5A5, CYP11A1, UBR5, SAFB2, MYH11, SMYD3, P…	5589	398	13824	1.11864	1	0.471788	0.456451
GOTERM_BP_ALL	GO:0055080~cation homeostasis	194	2.6803	0.0286604	TFRC, SLC4A1, SLC4A2, SLC4A3, SLC4A4, SLC4A5, EDNRB, UBASH3B, MYC, TRIM24, PDK2, PRKCE, ANK3, KEL, SCO1, TFR2, DDIT3, PRKD1, CFTR, PTGFR, ABCB6, EPAS1, ABCB7, LPAR1, TMTC2, HIF1A, TRPM1, PKHD1, HPX, CYP27B1, GALR1, ATP6V0A2, HMOX1, TRPM7, ATP6V0A4, ATP6V0A1, EIF2AK1, MYO5A, HRC, SFXN3, SFXN1, FBXL5, GPR18, NOX1, RYR2, CLIC4, CD40, MCUB, GRIK2, JPH3, SLC22A17, HYAL2, ANXA6, CD36, CCR5, EDN1, F2, K…	5589	429	13824	1.11852	1	0.420676	0.407
GOTERM_BP_ALL	GO:0006629~lipid metabolic process	397	5.48494	0.00200129	RB1, PGAP3, LIPA, LIPF, NSDHL, LIPC, LIPJ, SCP2, LIPH, LIPN, CYP1B1, PLCE1, PIP4K2C, LIPK, STARD3, PRKCE, CEL, ATG14, SULT2B1, CLPS, PLBD1, FAR1, CYP2E1, PLBD2, GPLD1, MTMR1, MTMR2, MTMR3, CRABP2, PDGFB, PLA2G3, ADH7, PLA2G6, HACD3, PLA2G7, MTMR6, HACD4, MTMR7, C3, CYB5R1, CYB5R3, RDH10, AGMO, PIP5K1B, ST3GAL6, LTA4H, PPARGC1A, FDFT1, ABCA1, SDR42E1, WNT10B, ABCA4, ERLIN1, NR1D1, MCAT, PRDX6, PAF…	5589	878	13824	1.1184	1	0.062759	0.0607187
GOTERM_BP_ALL	GO:1902533~positive regulation of intracellular signal transduction	296	4.08953	0.00785642	ITSN1, FZD10, PHB2, TBK1, RASSF2, ZC3H12A, KDR, PLCE1, CYP1B1, PROK1, CDON, EPHA4, UNC5B, EPHA8, PRKCE, PIH1D1, SERPINF2, MMD2, PRKCA, ACTN4, ISL1, RC3H2, AR, GAREM1, TRIM13, TRIM15, PRKD1, TELO2, SEH1L, MAGED1, AGAP2, LPAR1, IL20RA, PDGFB, LPAR3, MST1R, IQGAP3, PRKCZ, PIK3R6, MTDH, PIK3R5, HPX, PDCD10, TSPAN6, MIER1, HMOX1, S100A12, TNFSF18, WDR59, TNFSF14, FZD5, TNFSF15, INSR, EIF2AK2, ABCA7, B…	5589	655	13824	1.11776	1	0.172746	0.16713
GOTERM_BP_ALL	GO:0010647~positive regulation of cell communication	482	6.6593	0.000721703	IFT172, ITSN1, FZD10, SLA2, PHB2, TBK1, ZC3H12A, CYP1B1, PLCE1, PROK1, RNF111, WLS, CCBE1, UNC13A, UNC5B, PRKCE, PIH1D1, DAPK3, SERPINF2, PRKCA, IFT80, ISL1, RC3H2, NUP93, AR, TFR2, AGTR2, PRKD1, GPLD1, SKAP2, SEH1L, AGAP2, IL20RA, PDGFB, IQGAP3, PRKCZ, HIF1A, MTDH, C3, HPX, GRIN2A, GALR1, HMOX1, S100A12, JAG2, WNT10B, AFAP1L2, WDR59, JAG1, FZD5, EIF2AK2, BRAF, ABCA7, TMEM198, NFATC4, CYLD, PPP5C…	5589	1067	13824	1.11733	0.999705	0.028114	0.0272
GOTERM_BP_ALL	GO:0080134~regulation of response to stress	386	5.33296	0.00261406	PGLYRP2, SERPINE1, C4BPB, FZD10, MYLK, TBK1, PPP4R2, UBASH3B, MYC, ZC3H12A, MEF2C, DNAAF2, PRKCE, SERPINF2, PRKCA, ISL1, WDR76, NUP93, BCR, MAP1A, PRKCQ, CLOCK, PARPBP, PDGFB, ADAMTS12, HIF1A, IL22RA2, C3, ABR, HPX, C6, RNF216, ADAMTS18, FIGNL1, PRDX1, PNPO, CADM1, FZD5, EIF2AK1, EDEM2, EIF2AK2, BRAF, NR1D2, NR1D1, TNFSF4, HYOU1, HRG, NOX1, MYOM1, LRSAM1, IFIH1, MECOM, JAK2, AHSG, RIPK2, ELMOD2, …	5589	855	13824	1.11666	1	0.0756531	0.0731936
GOTERM_BP_ALL	GO:0006325~chromatin organization	251	3.46781	0.0148212	SMARCB1, HDAC10, TRRAP, GFI1, JMJD1C, RRP8, ACTB, MBD3L1, ELK4, RPS6KA5, MYC, SAP130, MYB, EPC2, KAT7, ATXN7L3, TP63, TSPYL2, DAXX, SMARCC1, SMARCC2, MAP1S, PIH1D1, WDR75, ISL1, PSME4, PRKD1, TSPYL4, NAA60, PAXIP1, L3MBTL2, CTBP1, CTR9, TWIST1, PRDM14, BRCC3, GATA1, ZNHIT1, HLCS, MIER1, TNRC18, PHC1, SETDB1, SS18L1, SMARCA5, SMARCA2, SMARCA4, PARP10, TADA2A, PAF1, ATM, ANP32B, EZH1, EZH2, SETD2, …	5589	556	13824	1.1166	1	0.268567	0.259836
GOTERM_BP_ALL	GO:0051240~positive regulation of multicellular organismal process	468	6.46587	0.000960284	RB1, TFRC, SERPINE1, RNF112, ZFYVE27, TBK1, MYB, ZC3H12A, CYP1B1, MEF2A, CCBE1, CHIA, PRKCI, MEF2C, UNC13A, PRKCE, SERPINF2, CACNA2D2, PRKCA, ISL1, SOX10, SYTL2, ACE2, DDIT3, PRKCQ, AGTR2, PRKD1, GPLD1, CRABP2, HHLA2, AGAP2, PDGFB, NEDD4L, ZC3HAV1, IQGAP3, PRKCZ, HIF1A, LY9, GATA1, MTDH, C3, EPB41L5, C5, C6, FLRT3, OCSTAMP, GALR1, SYNDIG1, ALX1, NCKAP1L, NKX2-5, PROM1, PPARGC1A, GSDMD, WNT10B, AF…	5589	1037	13824	1.11626	0.99998	0.0354455	0.0342932
GOTERM_BP_ALL	GO:0051094~positive regulation of developmental process	363	5.0152	0.00381209	RB1, SERPINE1, PREX1, RNF112, ZFYVE27, ZC3H12A, MYB, KDR, DAG1, CYP1B1, EPHB2, SOX6, EPHB3, SOX5, CDON, ACVR1, CCBE1, PRKCI, MEF2C, UNC13A, ISLR2, CACNA2D2, MMD2, PRKCA, ISL1, SOX10, RUNX2, AR, SFRP4, NSMF, AGTR2, PRKD1, EPHA1, TRIB1, OBSL1, CD101, MACF1, NUMBL, PAXIP1, CRABP2, MAGED1, AGAP2, PDGFB, NEDD4L, TWIST1, LPAR3, KALRN, IQGAP3, PRKCZ, HIF1A, GATA1, PIK3R6, MTDH, C3, CYP27B1, EPB41L5, C5,…	5589	805	13824	1.11535	1	0.100693	0.097419
GOTERM_BP_ALL	GO:0032101~regulation of response to external stimulus	261	3.60597	0.0141288	PGLYRP2, TRAF3IP1, SERPINE1, C4BPB, MYLK, HERC5, TBK1, UBASH3B, ZC3H12A, KDR, TRIM24, SCN1A, EPHA4, IL1R1, DNAAF2, IL1R2, DAPK2, SLC35C1, SERPINF2, PRKCA, ISL1, CRNKL1, NUP93, BCR, CD109, MAP1A, PRKCQ, TRIM15, PRKD1, ALPK1, TRIB1, CLOCK, TXK, PDGFB, KLK5, ADAMTS12, PLA2G7, KLK8, IL22RA2, C3, SNX4, ABR, CYP27B1, C5, FXR2, C6, SEC14L1, RNF216, TSPAN6, ADAMTS18, PNPO, STXBP5, APOD, NCKAP1L, A2M, TNF…	5589	579	13824	1.11497	1	0.261061	0.252574
GOTERM_BP_ALL	GO:0031328~positive regulation of cellular biosynthetic process	517	7.14286	0.000581763	RB1, PID1, MAML2, GABPB1, DCAF6, TBK1, ZMIZ1, MYC, ZMIZ2, NAMPT, MYB, CREB3L2, ZC3H12A, CDK5RAP1, SUPT20H, PKNOX1, RNF111, MEF2A, MEF2C, PIH1D1, SERPINF2, PRKCA, MED4, AR, TFR2, GPR161, DDIT3, PRKCQ, AGTR2, PRKD1, GPLD1, SKAP1, AIRE, AGAP2, PDGFB, HIF1A, GATA1, RAD21, GALR1, MYO6, PRDM16, NKX2-5, PPARGC1A, CTC1, ABCA1, WNT10B, NFE2, AFAP1L2, ACD, CREBBP, JAG1, ZNF382, FZD5, ERLIN1, UPF3B, TRIP4, …	5589	1147	13824	1.11488	0.998572	0.02373	0.0229586
GOTERM_BP_ALL	GO:0007276~gamete generation	173	2.39016	0.0435147	TDRKH, KDM1B, EHMT2, ARID4A, ARID4B, HOXA11, YY1, NPPC, HERC4, GOLGA3, RGS2, STK11, SPATA22, ZMIZ1, RPS6KA2, SCMH1, MAEL, MEIOC, PRKACA, ROS1, AGFG1, ACVR1, GAMT, ANKRD49, KDM2B, RFX2, FNDC3A, CDC25B, THEG, AR, CNBD2, PYGO2, NUP210L, IFT81, MSH4, PSME4, XRN2, CLOCK, FKBP6, CFTR, OSBP2, ABHD2, KMT2B, PLA2G3, PRDM14, UBR2, SPATA6, BAG6, INPP5B, SGPL1, PRDX4, PATZ1, MORC1, WNT3, JAG2, ACE, TGFB1, OD…	5589	384	13824	1.11433	1	0.540716	0.523137
GOTERM_BP_ALL	GO:0016310~phosphorylation	664	9.1738	9.79343e-05	RB1, ANKLE2, PID1, FZD10, ADARB1, ENO2, PHB2, ENO4, MYLK, NDST1, TBK1, SYNGAP1, UBASH3B, CLP1, MYC, AKT3, ZC3H12A, CDK5RAP1, PLCE1, PIP4K2C, PRKACA, PRKACB, PROK1, MEF2A, TSPYL2, PRKCI, MEF2C, PRKCE, PIH1D1, DAPK3, CSNK2A2, SERPINF2, PRKCA, PASK, ATG14, ISL1, PHKA2, GTPBP4, AR, PRKAR1A, UQCRC1, PRKCQ, UQCRC2, PRKD1, NPRL2, PDGFB, HACD3, IQGAP3, PRKCZ, HIF1A, GATA1, IL22RA2, C3, PRDX3, HPX, FLRT3,…	5589	1474	13824	1.11422	0.667993	0.00522533	0.00505545
GOTERM_BP_ALL	GO:0009891~positive regulation of biosynthetic process	526	7.2672	0.000569785	RB1, PID1, MAML2, GABPB1, DCAF6, TBK1, ZMIZ1, MYC, ZMIZ2, NAMPT, MYB, CREB3L2, ZC3H12A, CDK5RAP1, SUPT20H, PKNOX1, RNF111, MEF2A, MEF2C, PIH1D1, SERPINF2, PRKCA, MED4, AR, TFR2, GPR161, DDIT3, PRKCQ, AGTR2, PRKD1, GPLD1, SKAP1, AIRE, AGAP2, PDGFB, HIF1A, GATA1, RAD21, GALR1, MYO6, PRDM16, NKX2-5, PPARGC1A, CTC1, ABCA1, WNT10B, NFE2, AFAP1L2, ACD, CREBBP, JAG1, ZNF382, FZD5, ERLIN1, UPF3B, TRIP4, …	5589	1168	13824	1.11389	0.998366	0.023326	0.0225676
GOTERM_BP_ALL	GO:2000113~negative regulation of cellular macromolecule biosynthetic process	391	5.40204	0.00321473	RB1, PID1, EHMT2, EHMT1, HNRNPU, SMC3, SLA2, PHB2, RRP8, ELK3, DCAF1, ELK4, MYB, ZC3H12A, HES7, MEF2A, TSPYL2, MEF2C, DAXX, ACOT8, RBFOX2, DAPK3, ZNF12, DICER1, PASK, GTPBP4, DDIT3, TBPL2, RFX5, HOXB3, CTBP1, PDGFB, PRDM14, GIGYF2, MTDH, PRDM16, ALX1, PLK3, WNT10B, ZNF263, ACD, ZNF382, MTERF3, EIF2AK1, PLK1, NR2F1, NFATC3, EIF2AK2, NR1D2, ABCA7, NR1D1, NR2F2, NFATC4, MOV10, AGO4, TNFSF4, PKIA, AG…	5589	869	13824	1.1129	1	0.0878433	0.0849875
GOTERM_BP_ALL	GO:0061024~membrane organization	282	3.8961	0.012401	ANKLE2, PID1, FNBP1L, ABCA12, GLDN, SYNGAP1, ZFYVE27, CNST, BAIAP2L1, ANKFY1, SEC62, SEC63, PRKCI, ACTN2, SYTL1, ACSL3, ANK3, PDZK1, SYTL5, SYTL4, SYTL2, NUP93, AR, GNPAT, SKAP1, BLZF1, EPHA2, MACF1, ABCB4, STXBP1, OMA1, KALRN, PRKCZ, APOO, RHOT2, SPAST, BLOC1S2, EPB41L3, VPS8, VPS11, NCKAP1L, STXBP6, KCNN4, SPTBN1, VPS16, S100A10, VAT1, ABCA1, HACE1, JUP, APOOL, PLK1, ABCA4, MYO5A, ABCA7, BRAF, …	5589	627	13824	1.11245	1	0.236628	0.228935
GOTERM_BP_ALL	GO:0010646~regulation of cell communication	952	13.1528	3.09526e-06	PID1, IFT172, ITSN1, FZD10, SLA2, PREX1, TBK1, SYNGAP1, UBASH3B, ZC3H12A, UBASH3A, PRKACA, PRKACB, WLS, CCBE1, MEF2C, UNC5B, CACNA2D2, ISL1, RC3H2, SIGIRR, BCR, AR, TFR2, PSME3, RFX4, DDIT3, AGTR2, CLOCK, NGEF, SKAP2, GRID2IP, CRABP2, NPRL2, AGAP2, IL20RA, PDGFB, ADAMTS12, IQGAP3, GATA1, IL22RA2, C3, HPX, GRIN2A, FIGNL1, ABCA1, JAG2, JAG1, FN1, EIF2AK2, ABCA7, NETO2, AGO1, HRC, NOX4, HYOU1, HRG, …	5589	2118	13824	1.11176	0.0342463	0.000311129	0.000301014
GOTERM_BP_ALL	GO:0023056~positive regulation of signaling	482	6.6593	0.00125609	IFT172, ITSN1, FZD10, SLA2, PHB2, TBK1, ZC3H12A, CYP1B1, PLCE1, PROK1, RNF111, WLS, CCBE1, UNC13A, UNC5B, PRKCE, PIH1D1, DAPK3, SERPINF2, PRKCA, IFT80, ISL1, RC3H2, NUP93, AR, TFR2, AGTR2, PRKD1, GPLD1, SKAP2, SEH1L, AGAP2, IL20RA, PDGFB, IQGAP3, PRKCZ, HIF1A, MTDH, C3, HPX, GRIN2A, GALR1, HMOX1, S100A12, JAG2, WNT10B, AFAP1L2, WDR59, JAG1, FZD5, EIF2AK2, BRAF, ABCA7, TMEM198, NFATC4, CYLD, PPP5C…	5589	1073	13824	1.11108	0.999999	0.0439163	0.0424885
GOTERM_BP_ALL	GO:0030162~regulation of proteolysis	198	2.73556	0.0365059	CYFIP2, SERPINE1, C4BPB, CCAR2, NUB1, MYC, RPS6KA2, ZC3H12A, BTRC, PRKACA, PRKACB, TP63, CCBE1, GABARAPL2, EPHA7, SMARCC1, IL1R2, PIH1D1, SERPINF2, CSNK1D, RNF125, SCO1, PSME3, RFX4, PSME4, PSME1, PSME2, GSAP, TRIB1, AURKAIP1, TRIB2, GPLD1, GLG1, C3, INPP5B, PRDX3, C6, SERPINH1, A2M, N4BP1, WNT10B, PLK3, TNFSF15, PLK1, BTBD11, PTK2, ACER2, CD27, ANP32B, HRG, NODAL, ECM1, HIP1, ZFAND2A, SH3RF1, RO…	5589	441	13824	1.11052	1	0.48351	0.467791
GOTERM_BP_ALL	GO:0010604~positive regulation of macromolecule metabolic process	891	12.31	1.00869e-05	PID1, C4BPB, FZD10, TBK1, ZC3H12A, SUPT20H, PKNOX1, MEF2A, CCBE1, MEF2C, ISL1, AR, TFR2, PSME3, DDIT3, PSME4, PSME1, PSME2, AGTR2, SKAP1, CDCA2, AIRE, AGAP2, PDGFB, ZC3HAV1, IQGAP3, GATA1, C3, HPX, C6, MYO6, PPARGC1A, ATG7, CTC1, CREBBP, JAG1, EDEM2, FN1, ERLIN1, EIF2AK2, ABCA7, NR2F2, SNF8, SETX, ZFAT, AGO1, NOX4, NOX1, EZH2, ZNF496, ARF4, PRKAG1, MED19, MED16, MECP2, IKBKB, MED14, NIPBL, MED13,…	5589	1986	13824	1.10968	0.107348	0.00084745	0.000819899
GOTERM_BP_ALL	GO:0048522~positive regulation of cellular process	1532	21.1661	9.72772e-10	PID1, IFT172, ITSN1, FZD10, SLA2, MYLK, PREX1, ZFYVE27, TBK1, ZC3H12A, ANKFY1, SUPT20H, PKNOX1, PRKACA, WLS, MEF2A, CCBE1, MEF2C, DAXX, SAP30BP, UNC5B, STARD7, CSNK2A2, PDZK1, ISL1, RC3H2, BCR, AR, ACE2, TFR2, RUFY3, PSME3, DDIT3, PSME4, PSME1, PSME2, AGTR2, SKAP1, SKAP2, CDCA2, CRABP2, AIRE, HHLA2, ABCB4, NPRL2, AGAP2, IL20RA, PDGFB, ZC3HAV1, HACD3, IQGAP2, IQGAP3, PLA2G7, GATA1, C2, C3, CYB5R1,…	5589	3416	13824	1.10928	1.09514e-05	2.60749e-07	2.52272e-07
GOTERM_BP_ALL	GO:0048583~regulation of response to stimulus	1134	15.6673	4.27259e-07	PGLYRP3, PID1, PGLYRP2, IFT172, ITSN1, C4BPB, FZD10, SLA2, MYLK, PREX1, TBK1, SYNGAP1, PPP4R2, UBASH3B, ZC3H12A, UBASH3A, PRKACA, PRKACB, WLS, MEF2A, CCBE1, MEF2C, UNC5B, ISL1, RC3H2, SIGIRR, BCR, AR, PSME3, RFX4, DDIT3, AGTR2, CLOCK, NGEF, SKAP1, SKAP2, PARPBP, CRABP2, NPRL2, AGAP2, IL20RA, PDGFB, ADAMTS12, IQGAP3, PLA2G7, GATA1, IL22RA2, C2, C3, HPX, C5, C6, RNF216, ADAMTS18, FIGNL1, C9, ABCA1,…	5589	2529	13824	1.10908	0.00479853	5.65892e-05	5.47494e-05
GOTERM_BP_ALL	GO:1902531~regulation of intracellular signal transduction	539	7.44681	0.000847604	ITSN1, FZD10, SLA2, PHB2, PREX1, TBK1, SYNGAP1, MYC, ZC3H12A, CYP1B1, PLCE1, PROK1, UNC5B, PRKCE, PIH1D1, DAPK2, SERPINF2, PRKCA, ISL1, RC3H2, BCR, AR, DDIT3, PRKD1, NGEF, SEH1L, NPRL2, AGAP2, IL20RA, PDGFB, IQGAP3, PRKCZ, HIF1A, IL22RA2, MTDH, ABR, HPX, FLRT3, FIGNL1, PRDX1, HMOX1, S100A12, ABCA1, WDR59, FZD5, FN1, EIF2AK2, BRAF, ABCA7, CYLD, PPP5C, AGO1, TRIP6, HRC, REL, NOX4, HYOU1, GPR18, NOX…	5589	1203	13824	1.10821	0.999929	0.0320212	0.0309802
GOTERM_BP_ALL	GO:0009966~regulation of signal transduction	866	11.9646	1.77639e-05	PID1, IFT172, ITSN1, FZD10, SLA2, PREX1, TBK1, SYNGAP1, UBASH3B, ZC3H12A, UBASH3A, PRKACA, PRKACB, WLS, CCBE1, MEF2C, UNC5B, ISL1, RC3H2, SIGIRR, BCR, AR, PSME3, RFX4, DDIT3, AGTR2, CLOCK, NGEF, SKAP2, CRABP2, NPRL2, AGAP2, IL20RA, PDGFB, ADAMTS12, IQGAP3, GATA1, IL22RA2, C3, HPX, FIGNL1, ABCA1, JAG2, JAG1, FN1, EIF2AK2, ABCA7, NETO2, AGO1, HRC, NOX4, HYOU1, HRG, GPR18, NOX1, EZH2, RNF220, PIGU, …	5589	1933	13824	1.10812	0.181259	0.0013071	0.00126461
GOTERM_BP_ALL	GO:0023051~regulation of signaling	959	13.2495	5.76409e-06	PID1, IFT172, ITSN1, FZD10, SLA2, PREX1, TBK1, SYNGAP1, UBASH3B, ZC3H12A, UBASH3A, PRKACA, PRKACB, WLS, CCBE1, MEF2C, UNC5B, CACNA2D2, ISL1, RC3H2, SIGIRR, BCR, AR, ACE2, TFR2, PSME3, RFX4, DDIT3, AGTR2, CLOCK, NGEF, SKAP2, GRID2IP, CRABP2, NPRL2, AGAP2, IL20RA, PDGFB, ADAMTS12, IQGAP3, GATA1, IL22RA2, C3, HPX, GRIN2A, FIGNL1, ABCA1, JAG2, JAG1, FN1, EIF2AK2, ABCA7, NETO2, AGO1, HRC, NOX4, HYOU1,…	5589	2141	13824	1.1079	0.0628316	0.000519137	0.000502259
GOTERM_BP_ALL	GO:0003006~developmental process involved in reproduction	215	2.97043	0.0330722	EHMT2, CCNF, PHB2, HS6ST1, NSDHL, ALKBH1, RPS6KA2, PRKACA, TP63, AGFG1, ACVR1, RFX2, FNDC3A, WDR77, AR, NUP210L, PSME4, CFTR, EPAS1, PLA2G3, PRDM14, PCDH12, HIF1A, GATA1, PRDX3, CYP27B1, SGPL1, PRDX4, RDH10, PATZ1, STAT5A, PLK4, STAT5B, ST14, FZD5, INSR, NR2F2, GDF9, AGO4, GJB3, ZFAT, PDE3A, GALNTL5, GNRH1, ATM, NODAL, ROBO2, CEP57, SETD2, RARG, DAZAP1, WDR48, CITED2, PTPRN, TCF21, LRRC6, BRCA2, …	5589	480	13824	1.10789	1	0.460232	0.445269
GOTERM_BP_ALL	GO:0043408~regulation of MAPK cascade	215	2.97043	0.0330722	NPFFR2, FZD10, PHB2, RASSF2, SYNGAP1, MYC, ZC3H12A, KDR, DAG1, PLCE1, PROK1, CDON, EPHA4, EPHA7, EPHA8, PRKCE, SERPINF2, PRKCA, AR, GAREM1, TRIB1, TRIB2, EPHA2, MAGED1, LPAR1, PDGFB, LPAR3, MST1R, IQGAP3, PRKCZ, PIK3R6, PIK3R5, PKHD1, RRAS, PDCD10, PRDX1, FZD5, INSR, FN1, EIF2AK2, ABCA7, BRAF, GDF5, GDF9, CD27, NOX4, NODAL, NOX1, EZH2, TENM1, CD40, PTPRR, SH3RF1, DSTYK, MECOM, HYAL2, FCER1A, TNFA…	5589	480	13824	1.10789	1	0.460232	0.445269
GOTERM_BP_ALL	GO:0071705~nitrogen compound transport	189	2.61122	0.0446356	RAB3B, EXOC3L1, NUP107, NUP188, IRS1, HFE, EIF4A3, PARK7, CASC3, ABCA12, AQP3, GLE1, KIF5C, FAM3B, FAM3D, PIM3, NUP214, CHRNB2, EPHA5, GHSR, SLC38A1, SLC6A17, SLC6A15, PRKCE, SLC35C2, SLC6A12, HNF1B, THOC3, SLC6A11, PDZK1, THOC5, PASK, SYTL4, THOC6, NUP93, ACE2, DDX39A, TFR2, SIDT1, SRSF3, NUP98, RHCG, CLOCK, SRSF7, GPLD1, CFTR, SIDT2, BLK, KHDRBS1, SLBP, ENY2, SLC22A5, SEH1L, SLC35D1, GPR119, MR…	5589	422	13824	1.10777	1	0.546798	0.529021
GOTERM_BP_ALL	GO:0051093~negative regulation of developmental process	244	3.3711	0.024407	PGLYRP3, PGLYRP2, TRAF3IP1, GFI1, SERPINE1, DIXDC1, PHB2, GPR173, EDNRB, SYNGAP1, UBASH3B, MYC, GPR171, EPHB2, PRKACA, CEP97, PRKACB, TP63, EPHA4, EPHA7, SFMBT1, IFRD1, AP1AR, HNF1B, ACTN4, BHLHA15, ISL1, WDR77, PLPP7, BCR, GPR161, DDIT3, RFX4, ULK2, TRIB1, EPHA2, MTMR2, CTR9, LPAR1, PDGFB, TWIST1, OMA1, ADAMTS12, HIF1A, KLK8, GATA1, ABR, PDCD10, NKX2-5, TNFSF18, VAT1, STAT5A, STAT5B, STARD13, JA…	5589	545	13824	1.10737	1	0.373161	0.36103
GOTERM_BP_ALL	GO:0031325~positive regulation of cellular metabolic process	880	12.1581	1.73381e-05	PID1, FZD10, TBK1, ZC3H12A, SUPT20H, PKNOX1, MEF2A, CCBE1, MEF2C, ISL1, AR, TFR2, PSME3, DDIT3, PSME4, PSME1, PSME2, AGTR2, SKAP1, CDCA2, AIRE, AGAP2, PDGFB, ZC3HAV1, IQGAP3, GATA1, C3, HPX, C6, MYO6, PPARGC1A, ATG7, ABCA1, CTC1, CREBBP, JAG1, ERLIN1, EIF2AK2, ABCA7, NR2F2, BTBD10, SETX, ZFAT, AGO1, NOX4, NOX1, EZH2, ZNF496, ARF4, MED19, MED16, MECP2, IKBKB, MED14, NIPBL, MED13, MECOM, HEY2, UPF1…	5589	1966	13824	1.10713	0.177325	0.00129141	0.00124943
GOTERM_BP_ALL	GO:0048585~negative regulation of response to stimulus	444	6.13429	0.00269458	RB1, PGLYRP3, PID1, PGLYRP2, SERPINE1, C4BPB, SLA2, PHB2, RNF115, SYNGAP1, UBASH3B, MYC, ZC3H12A, UBASH3A, PRKACA, PRKACB, UNC5B, PIH1D1, SERPINF2, IFT80, ISL1, SOX10, NUP93, SIGIRR, BCR, AR, GPR161, PSME3, RFX4, DDIT3, PRKCQ, AGTR2, CLOCK, PARPBP, NPRL2, PDGFB, PRDM14, ADH7, ADAMTS12, PRKCZ, HIF1A, GATA1, GLG1, IL22RA2, ABR, C5, CHST11, FLRT3, ADAMTS18, FIGNL1, PRDM16, HMOX1, NKX2-5, FZD6, NR1D1…	5589	992	13824	1.10706	1	0.0769937	0.0744907
GOTERM_BP_ALL	GO:0051726~regulation of cell cycle	284	3.92374	0.0165924	RB1, MAP10, PID1, CCNH, CCNF, ADARB1, SMC3, PHB2, RRP8, CCAR2, RNF112, MTBP, RASSF1, MCIDAS, SPATA22, RPS6KA2, CHORDC1, CDC27, CDK5RAP1, FBXO4, RCC1, CCNL2, BTRC, PRKACA, CEP97, TP63, NUP214, TIPIN, PRKCE, DAPK3, CSNK2A2, PRKCA, KNSTRN, WDR76, GTPBP4, UHMK1, BCR, DYNC1LI1, THAP5, PSME3, DDIT3, ZW10, PSME1, PSME2, OBSL1, PRR11, RHNO1, PAXIP1, CTBP1, PIK3R4, PDGFB, GIGYF2, PKHD1, SPAST, FIGNL1, ZNF…	5589	635	13824	1.10623	1	0.289607	0.280192
GOTERM_BP_ALL	GO:0090304~nucleic acid metabolic process	1562	21.5805	1.77763e-09	NUP107, SLA2, ALKBH8, ALKBH3, TBK1, ALKBH1, RAVER2, ZC3H12A, SUPT20H, PKNOX1, PRKACA, PKNOX2, SAP30BP, SECISBP2, ZNF12, SIGIRR, LARS2, TFR2, DDIT3, TCEANC2, AGTR2, CLOCK, SKAP1, SLBP, EXD2, PDGFB, ZC3HAV1, GATA1, CREBBP, JAG1, MTERF3, JUP, MTERF4, NR2F1, LARP7, EIF2AK2, ZNF34, NR2F2, MOV10, TBL3, AGO4, AGO1, PKIA, AGO2, ZNF496, BHLHE41, MED19, MED16, MED18, HOXC10, MED12, MECP2, MED11, MED14, MED…	5589	3493	13824	1.10607	2.00123e-05	4.44723e-07	4.30265e-07
GOTERM_BP_ALL	GO:0006082~organic acid metabolic process	287	3.96518	0.0164716	DMGDH, AHCYL2, MTRR, AHCYL1, ACSM3, GLDC, ABAT, ENO2, ENO4, GLS, LIPC, TDO2, PDK3, LONP2, CYP1B1, ACAD11, GLUL, PDK2, PDK1, GAMT, ACOT8, PRKCE, OXSM, HOGA1, CPT1B, CYP39A1, LARS2, MTHFD1, SUCLG2, IDNK, CYP2E1, PADI1, GCDH, TPH1, AARS2, PDXDC1, CRABP2, AASDH, MGST2, PLA2G3, TWIST1, ADH7, HACD3, HIF1A, HACD4, ACMSD, C3, PRDX3, SGPL1, PRDX4, RDH10, AGMO, LTA4H, PCK1, PPARGC1A, CARMIL1, INSR, ERLIN1,…	5589	642	13824	1.10572	1	0.287946	0.278585
GOTERM_BP_ALL	GO:0051046~regulation of secretion	198	2.73556	0.0436318	GJA5, ZC3H12A, WLS, EPHA5, CHIA, MEF2C, UNC13A, IL1R2, PRKCE, ACTN1, SYTL1, ACSL3, SYTL5, PASK, SYTL4, SYTL2, BCR, TFR2, CLOCK, GPLD1, CFTR, LLGL2, SDC4, STXBP1, WNK4, TWIST1, PRKCZ, HIF1A, SNX4, ABR, C5, RAB11FIP1, GALR1, MYO6, STXBP5, KCNN4, RAB11FIP3, SPTBN1, EXPH5, GSDMD, CADM1, FN1, BRAF, NR1D1, SNF8, ALOX15B, GDF9, WNK1, TNFSF4, WNK3, CDK16, CD40, GRIK5, KCNC4, ICA1, CLEC9A, PANX1, PCLO, CC…	5589	443	13824	1.10551	1	0.541332	0.523733
GOTERM_BP_ALL	GO:0048609~multicellular organismal reproductive process	206	2.84609	0.0403192	TDRKH, OXTR, EHMT2, GOLGA3, HERC4, SPATA22, ZMIZ1, RPS6KA2, PRKACA, AGFG1, ACVR1, GAMT, RFX2, ACSL4, FNDC3A, AR, THEG, CNBD2, NUP210L, IFT81, PSME4, XRN2, CLOCK, CFTR, PLA2G3, PRDM14, INPP5B, PRDX3, CYP27B1, SGPL1, PRDX4, PATZ1, STAT5A, JAG2, STAT5B, ACE, NR2F2, PUM1, GDF9, CREBRF, PDE3A, GALNTL5, ATM, NODAL, CDK16, ROBO2, CEP57, DAZAP1, SPEF2, WDR48, CITED2, PTPRN, BRCA2, PCSK4, M1AP, IMMP2L, IN…	5589	461	13824	1.10526	1	0.515226	0.498476
GOTERM_BP_ALL	GO:0044255~cellular lipid metabolic process	294	4.0619	0.0157321	ACSM3, CERK, PGAP3, GBA3, LIPC, PDK3, LONP2, CYP1B1, PIP4K2C, ACAD11, PDK2, PDK1, ALG8, EPHA8, SACM1L, OXSM, ALG5, SLC35C1, CEL, ATG14, CPT1B, PISD, GNPAT, PYURF, PLPP5, SOAT1, SOAT2, FAR1, CYP2E1, PLPP2, PLPP1, GPLD1, GCDH, MTMR1, MTMR2, MTMR3, CRABP2, MTTP, PIK3R4, PDGFB, MGST2, PLA2G3, TWIST1, ADH7, PLA2G6, HACD3, PLA2G7, MTMR6, HACD4, MTMR7, PGS1, C3, NEU2, INPP5B, NEU3, UGCG, SGPL1, PTDSS1, …	5589	658	13824	1.10515	1	0.277605	0.26858
GOTERM_BP_ALL	GO:0006351~transcription, DNA-templated	938	12.9594	1.2549e-05	PID1, EHMT2, EHMT1, SLA2, TBK1, ZC3H12A, SUPT20H, PKNOX1, PKNOX2, HES7, MEF2A, MEF2C, DAXX, RBFOX2, CSNK2A2, DNTTIP1, RFX2, DNTTIP2, ZNF12, RFX1, SND1, SIGIRR, AR, RFX7, TFR2, TBPL2, RFX4, DDIT3, RFX5, TCEANC2, AGTR2, CLOCK, SKAP1, AIRE, AGAP2, PDGFB, GATA1, MYO6, PPARGC1A, ZNF263, CREBBP, HACE1, JAG1, JUP, MTERF3, MTERF4, NR2F1, ERLIN1, EIF2AK2, NR2F2, ZNF34, SNF8, FLI1, SETX, ZFAT, AGO1, PKIA, …	5589	2100	13824	1.1048	0.131752	0.00101638	0.000983338
GOTERM_BP_ALL	GO:0019752~carboxylic acid metabolic process	259	3.57834	0.023522	DMGDH, MTRR, ACSM3, GLDC, ABAT, ENO2, ENO4, GLS, LIPC, PDK3, LONP2, CYP1B1, ACAD11, GLUL, PDK2, PDK1, ACOT8, PRKCE, OXSM, HOGA1, CPT1B, CYP39A1, LARS2, MTHFD1, IDNK, CYP2E1, GCDH, AARS2, PDXDC1, CRABP2, AASDH, MGST2, PLA2G3, TWIST1, ADH7, HACD3, HIF1A, HACD4, ACMSD, C3, PRDX3, SGPL1, RDH10, AGMO, LTA4H, PCK1, PPARGC1A, INSR, ERLIN1, MYO5A, NR1D1, ALOX15B, MCAT, HARS2, ACADSB, CS, AIMP1, PM20D1, F…	5589	580	13824	1.10451	1	0.365906	0.354011
GOTERM_BP_ALL	GO:0010468~regulation of gene expression	1238	17.1042	3.97959e-07	PID1, NUP107, EHMT2, EHMT1, C4BPB, SLA2, TBK1, ALKBH1, ZC3H12A, SUPT20H, PKNOX1, PRKACA, PRKACB, PKNOX2, HES7, MEF2A, CCBE1, MEF2C, DAXX, RBFOX1, SAP30BP, RBFOX2, RBFOX3, SECISBP2, CSNK2A2, DNTTIP1, RFX2, DNTTIP2, ZNF12, RFX1, DICER1, SND1, RC3H2, SIGIRR, AR, DDX39A, RFX7, TFR2, TBPL2, RFX4, DDIT3, RFX5, AGTR2, CLOCK, SKAP1, AIRE, AGAP2, PDGFB, IQGAP3, GATA1, GIGYF2, C3, EPB41L5, C6, MYO6, PPARGC…	5589	2776	13824	1.10306	0.0044702	5.3336e-05	5.1602e-05
GOTERM_BP_ALL	GO:0051234~establishment of localization	1435	19.8259	3.88615e-08	CHIC2, CHIC1, PID1, NUP107, TFRC, ZFYVE9, MYLK, ZFYVE27, LIPC, SCP2, UBASH3B, ZC3H12A, ANKFY1, PRKACA, WLS, GABARAPL2, MEF2C, FNBP1, STARD7, CACNA2D1, CSNK2A2, CACNA2D3, BHLHA15, PDZK1, SCAMP1, GAPVD1, SCAMP2, BCR, SLC5A6, AR, ACE2, ZFYVE16, DDX39A, TFR2, DDIT3, CLOCK, SLBP, CRABP2, ABCB6, ABCB7, SAR1B, TTYH1, ABCB4, MRPL18, ABCB5, PDGFB, PLA2G3, SLCO5A1, ABCB8, ABCB9, SLC5A1, SLC30A10, AAAS, C2,…	5589	3221	13824	1.10195	0.000437407	7.4153e-06	7.17423e-06
GOTERM_BP_ALL	GO:0009893~positive regulation of metabolic process	940	12.987	2.04813e-05	PID1, C4BPB, FZD10, TBK1, ZC3H12A, SUPT20H, PKNOX1, MEF2A, CCBE1, MEF2C, ISL1, AR, TFR2, PSME3, DDIT3, PSME4, PSME1, PSME2, AGTR2, SKAP1, CDCA2, AIRE, AGAP2, PDGFB, ZC3HAV1, IQGAP3, GATA1, C3, HPX, C6, MYO6, PPARGC1A, ATG7, ABCA1, CTC1, CREBBP, JAG1, EDEM2, FN1, ERLIN1, EIF2AK2, ABCA7, NR2F2, SNF8, BTBD10, SETX, ZFAT, AGO1, NOX4, NOX1, EZH2, ZNF496, ARF4, PRKAG1, MED19, MED16, MECP2, IKBKB, MED14…	5589	2110	13824	1.10191	0.205928	0.00142332	0.00137705
GOTERM_BP_ALL	GO:0043436~oxoacid metabolic process	260	3.59215	0.0270062	DMGDH, MTRR, ACSM3, GLDC, ABAT, ENO2, ENO4, GLS, LIPC, PDK3, LONP2, CYP1B1, ACAD11, GLUL, PDK2, PDK1, ACOT8, PRKCE, OXSM, HOGA1, CPT1B, CYP39A1, LARS2, MTHFD1, IDNK, CYP2E1, GCDH, AARS2, PDXDC1, CRABP2, AASDH, MGST2, PLA2G3, TWIST1, ADH7, HACD3, HIF1A, HACD4, ACMSD, C3, PRDX3, SGPL1, RDH10, AGMO, LTA4H, PCK1, PPARGC1A, INSR, ERLIN1, MYO5A, NR1D1, ALOX15B, MCAT, HARS2, ACADSB, CS, AIMP1, PM20D1, F…	5589	584	13824	1.10118	1	0.402163	0.389089
GOTERM_BP_ALL	GO:0019953~sexual reproduction	217	2.99807	0.0438094	TDRKH, EHMT2, GOLGA3, HERC4, SPATA22, ZMIZ1, RPS6KA2, PRKACA, AGFG1, ACVR1, GAMT, ARSA, RFX2, FNDC3A, ZPBP, AR, THEG, CNBD2, NUP210L, IFT81, PSME4, XRN2, CLOCK, CFTR, PLA2G3, PRDM14, AAAS, INPP5B, SGPL1, PRDX4, WBP2NL, PATZ1, JAG2, ACE, NR2F2, PUM1, GDF9, PDE3A, GALNTL5, ATM, CDK16, CEP57, CLIC4, DAZAP1, SPEF2, WDR48, BRCA2, PCSK4, M1AP, IMMP2L, ING2, SLC22A16, BBS4, ADIG, CCT3, CCT2, PCYT1B, PAC…	5589	488	13824	1.09987	1	0.542155	0.524529
GOTERM_BP_ALL	GO:0010558~negative regulation of macromolecule biosynthetic process	405	5.59547	0.00908424	RB1, PID1, EHMT2, EHMT1, HNRNPU, SMC3, SLA2, PHB2, RRP8, ELK3, DCAF1, ELK4, MYB, ZC3H12A, HES7, MEF2A, TSPYL2, MEF2C, DAXX, ACOT8, RBFOX2, DAPK3, ZNF12, DICER1, PASK, GTPBP4, SIGIRR, AR, RNF128, DDIT3, TBPL2, RFX5, HOXB3, CTBP1, PDGFB, PRDM14, GIGYF2, MTDH, PRDM16, HMOX1, ALX1, PLK3, WNT10B, ZNF263, ACD, ZNF382, MTERF3, EIF2AK1, PLK1, NR2F1, NFATC3, EIF2AK2, NR1D2, ABCA7, NR1D1, NR2F2, NFATC4, MO…	5589	914	13824	1.09599	1	0.189987	0.183811
GOTERM_BP_ALL	GO:0016070~RNA metabolic process	1368	18.9002	6.57589e-07	TDRKH, PID1, NUP107, OSGEPL1, EHMT2, EHMT1, SLA2, ALKBH8, ALKBH3, TBK1, ALKBH1, ZC3H12A, RAVER2, SUPT20H, PKNOX1, PRKACA, PKNOX2, HES7, MEF2A, MEF2C, DAXX, RBFOX1, SAP30BP, RBFOX2, TYW5, RBFOX3, SECISBP2, CSNK2A2, DNTTIP1, RFX2, DNTTIP2, ZNF12, RFX1, DICER1, SND1, SIGIRR, AR, LARS2, DDX39A, RFX7, TFR2, TBPL2, RFX4, DDIT3, RFX5, TCEANC2, AGTR2, CLOCK, SKAP1, SLBP, AIRE, AGAP2, PDGFB, ZC3HAV1, GATA…	5589	3092	13824	1.09432	0.0073758	8.22151e-05	7.95423e-05
GOTERM_BP_ALL	GO:0006810~transport	1365	18.8588	7.45423e-07	CHIC2, CHIC1, PID1, NUP107, TFRC, ZFYVE9, MYLK, ZFYVE27, LIPC, SCP2, UBASH3B, ZC3H12A, ANKFY1, PRKACA, WLS, GABARAPL2, MEF2C, FNBP1, STARD7, CACNA2D1, CSNK2A2, CACNA2D3, BHLHA15, PDZK1, SCAMP1, GAPVD1, SCAMP2, BCR, SLC5A6, ACE2, ZFYVE16, DDX39A, TFR2, DDIT3, CLOCK, SLBP, CRABP2, ABCB6, ABCB7, SAR1B, TTYH1, ABCB4, MRPL18, ABCB5, PDGFB, PLA2G3, SLCO5A1, ABCB8, ABCB9, SLC5A1, SLC30A10, AAAS, C2, SLC…	5589	3086	13824	1.09405	0.00835686	9.02363e-05	8.73027e-05
GOTERM_BP_ALL	GO:0044702~single organism reproductive process	355	4.90467	0.0160874	TDRKH, EHMT2, CCNF, SMC3, SMC4, PHB2, HS6ST1, SMC2, GOLGA3, HERC4, NSDHL, SPATA22, ZMIZ1, ALKBH1, RPS6KA2, PRKACA, TP63, AGFG1, ACVR1, GAMT, ARSA, RFX2, ACSL4, FNDC3A, ZPBP, WDR77, AR, THEG, CNBD2, NUP210L, IFT81, PSME4, XRN2, CLOCK, CFTR, EPAS1, PLA2G3, PRDM14, PCDH12, AAAS, HIF1A, GATA1, INPP5B, PRDX3, CYP27B1, SGPL1, DSN1, PRDX4, RDH10, RAD21, WBP2NL, PATZ1, STAT5A, JAG2, PLK4, STAT5B, ST14, A…	5589	803	13824	1.09348	1	0.282987	0.273787
GOTERM_BP_ALL	GO:0051172~negative regulation of nitrogen compound metabolic process	431	5.95468	0.00898229	RB1, PID1, EHMT2, EHMT1, HNRNPU, SMC3, SLA2, PHB2, RRP8, ELK3, DCAF1, ELK4, MYB, ZC3H12A, HES7, MEF2A, TSPYL2, MEF2C, DAXX, RBFOX2, SECISBP2, DAPK3, PRKCA, ZNF12, DICER1, GTPBP4, DDIT3, TBPL2, RFX5, HOXB3, PARPBP, CTBP1, PDGFB, PRDM14, GIGYF2, MTDH, GALR1, PRDM16, HMOX1, ALX1, PLK3, WNT10B, ZNF263, ACD, ZNF382, MTERF3, PLK1, NR2F1, NFATC3, EIF2AK2, NR1D2, ABCA7, NR1D1, NR2F2, NFATC4, MOV10, AGO4,…	5589	976	13824	1.09226	1	0.189014	0.182869
GOTERM_BP_ALL	GO:0006793~phosphorus metabolic process	929	12.835	0.000115491	TSKS, PID1, PGAP3, FZD10, ZFYVE1, PTPDC1, MYLK, NDST1, TBK1, SYNGAP1, UBASH3B, ZC3H12A, AKT3, PRKACA, PRKACB, MEF2A, MEF2C, CSNK2A2, ISL1, PHKA2, AR, MTHFD1, PRKAR1A, UQCRC1, FAR1, AGTR2, UQCRC2, MTMR1, MTMR2, MTMR3, CDCA2, NPRL2, PDGFB, PLA2G3, PLA2G6, HACD3, IQGAP3, GATA1, MTMR6, IL22RA2, MTMR7, C3, HPX, PRKAR2A, PIP5K1B, PPARGC1A, ABCA1, EIF2AK1, FN1, EIF2AK2, ABCA7, NR2F2, BTBD10, SETX, PKIA,…	5589	2105	13824	1.0916	0.727543	0.00601944	0.00582375
GOTERM_BP_ALL	GO:0048584~positive regulation of response to stimulus	586	8.09616	0.00275709	IFT172, SERPINE1, ITSN1, C4BPB, FZD10, SLA2, PHB2, MYLK, TBK1, MYC, MYB, ZC3H12A, CYP1B1, PLCE1, UBASH3A, PROK1, RNF111, WLS, CCBE1, MEF2C, UNC5B, PRKCE, PIH1D1, DAPK2, DAPK3, SERPINF2, PRKCA, IFT80, ISL1, RC3H2, NUP93, AR, PRKCQ, AGTR2, PRKD1, CLOCK, GPLD1, SKAP1, SKAP2, SEH1L, AGAP2, IL20RA, PDGFB, IQGAP3, PRKCZ, HIF1A, PLA2G7, C2, MTDH, C3, HPX, C5, C6, C9, HMOX1, S100A12, NCKAP1L, JAG2, WNT10…	5589	1329	13824	1.09062	1	0.0781847	0.0756429
GOTERM_BP_ALL	GO:0006355~regulation of transcription, DNA-templated	987	13.6364	8.81211e-05	PID1, NUP107, EHMT2, EHMT1, SLA2, TBK1, ZC3H12A, SUPT20H, PKNOX1, PKNOX2, HES7, MEF2A, MEF2C, DAXX, SAP30BP, RBFOX2, CSNK2A2, DNTTIP1, RFX2, DNTTIP2, ZNF12, RFX1, SND1, SIGIRR, AR, RFX7, TFR2, TBPL2, RFX4, DDIT3, RFX5, AGTR2, CLOCK, SKAP1, AIRE, AGAP2, PDGFB, GATA1, MYO6, PPARGC1A, ZNF263, CREBBP, HACE1, JAG1, JUP, MTERF3, MTERF4, NR2F1, ERLIN1, EIF2AK2, NR2F2, ZNF34, SNF8, FLI1, SETX, ZFAT, AGO1…	5589	2240	13824	1.08986	0.629207	0.0047926	0.00463679
GOTERM_BP_ALL	GO:0019219~regulation of nucleobase-containing compound metabolic process	1153	15.9298	1.83802e-05	PID1, NUP107, EHMT2, EHMT1, SLA2, TBK1, PPP4R2, ZC3H12A, SUPT20H, PKNOX1, PKNOX2, HES7, MEF2A, MEF2C, DAXX, RBFOX1, SAP30BP, RBFOX2, RBFOX3, SECISBP2, CSNK2A2, DNTTIP1, RFX2, DNTTIP2, ZNF12, RFX1, SND1, SIGIRR, AR, RFX7, TFR2, TBPL2, RFX4, DDIT3, RFX5, AGTR2, CLOCK, SKAP1, PARPBP, AIRE, AGAP2, PDGFB, ZC3HAV1, GATA1, FIGNL1, MYO6, PPARGC1A, ABCA1, CTC1, ZNF263, CREBBP, HACE1, JAG1, JUP, MTERF3, MT…	5589	2617	13824	1.08975	0.18692	0.00132643	0.00128331
GOTERM_BP_ALL	GO:0051252~regulation of RNA metabolic process	1040	14.3686	5.73957e-05	PID1, NUP107, EHMT2, EHMT1, SLA2, TBK1, ZC3H12A, SUPT20H, PKNOX1, PKNOX2, HES7, MEF2A, MEF2C, DAXX, RBFOX1, SAP30BP, RBFOX2, RBFOX3, SECISBP2, CSNK2A2, DNTTIP1, RFX2, DNTTIP2, ZNF12, RFX1, SND1, SIGIRR, AR, RFX7, TFR2, TBPL2, RFX4, DDIT3, RFX5, AGTR2, CLOCK, SKAP1, AIRE, AGAP2, PDGFB, ZC3HAV1, GATA1, MYO6, PPARGC1A, ZNF263, CREBBP, HACE1, JAG1, JUP, MTERF3, MTERF4, NR2F1, ERLIN1, EIF2AK2, NR2F2, …	5589	2361	13824	1.08952	0.475956	0.00324704	0.00314148
GOTERM_BP_ALL	GO:0006796~phosphate-containing compound metabolic process	924	12.766	0.000186059	TSKS, PID1, PGAP3, FZD10, ZFYVE1, PTPDC1, MYLK, NDST1, TBK1, SYNGAP1, UBASH3B, ZC3H12A, AKT3, PRKACA, PRKACB, MEF2A, MEF2C, CSNK2A2, ISL1, PHKA2, AR, MTHFD1, PRKAR1A, UQCRC1, FAR1, AGTR2, UQCRC2, MTMR1, MTMR2, MTMR3, CDCA2, NPRL2, PDGFB, PLA2G3, PLA2G6, HACD3, IQGAP3, GATA1, MTMR6, IL22RA2, MTMR7, C3, HPX, PRKAR2A, PIP5K1B, PPARGC1A, ABCA1, EIF2AK1, FN1, EIF2AK2, ABCA7, NR2F2, BTBD10, SETX, PKIA,…	5589	2099	13824	1.08883	0.876911	0.00883818	0.00855085
GOTERM_BP_ALL	GO:0009890~negative regulation of biosynthetic process	426	5.8856	0.0119718	RB1, PID1, EHMT2, EHMT1, HNRNPU, SMC3, SLA2, PHB2, RRP8, ELK3, DCAF1, ELK4, MYB, ZC3H12A, HES7, MEF2A, TSPYL2, MEF2C, DAXX, ACOT8, RBFOX2, DAPK3, PRKCA, ZNF12, DICER1, PASK, GTPBP4, SIGIRR, AR, RNF128, DDIT3, TBPL2, RFX5, HOXB3, CTBP1, PDGFB, PRDM14, GIGYF2, MTDH, GALR1, PRDM16, HMOX1, ALX1, PLK3, WNT10B, ZNF263, ACD, ZNF382, MTERF3, EIF2AK1, PLK1, NR2F1, NFATC3, ERLIN1, EIF2AK2, NR1D2, ABCA7, NR…	5589	968	13824	1.08851	1	0.229997	0.22252
GOTERM_BP_ALL	GO:0045595~regulation of cell differentiation	503	6.94943	0.00653323	RB1, PGLYRP3, PGLYRP2, PREX1, GPR173, RNF112, ZFYVE27, SYNGAP1, UBASH3B, MYC, MYB, ZC3H12A, GPR171, PRKACA, PRKCI, RBFOX1, MEF2C, UNC13A, RBFOX2, SERPINF2, PRKCA, BHLHA15, UNC5D, ISL1, SOX10, AR, DDIT3, HOXB3, PRKD1, CLOCK, TPH1, CRABP2, PDGFB, NEDD4L, ADAMTS12, PRKCZ, HIF1A, GATA1, GLG1, EPB41L5, OCSTAMP, PRDM16, ALX1, NCKAP1L, NKX2-5, PROM1, S100A10, WNT10B, JAG1, ABCA5, FN1, EIF2AK2, NFATC2, B…	5589	1143	13824	1.08848	1	0.15228	0.147329
GOTERM_BP_ALL	GO:2000112~regulation of cellular macromolecule biosynthetic process	1112	15.3634	3.63593e-05	PID1, NUP107, EHMT2, EHMT1, SLA2, TBK1, ZC3H12A, SUPT20H, PKNOX1, PKNOX2, HES7, MEF2A, MEF2C, DAXX, SAP30BP, RBFOX2, SECISBP2, CSNK2A2, DNTTIP1, RFX2, DNTTIP2, ZNF12, RFX1, DICER1, SND1, SIGIRR, AR, RFX7, TFR2, TBPL2, RFX4, DDIT3, RFX5, AGTR2, CLOCK, SKAP1, AIRE, AGAP2, PDGFB, GATA1, GIGYF2, MYO6, PPARGC1A, CTC1, ZNF263, CREBBP, HACE1, JAG1, JUP, MTERF3, EIF2AK1, MTERF4, NR2F1, ERLIN1, EIF2AK2, A…	5589	2528	13824	1.088	0.335912	0.00228248	0.00220827
GOTERM_BP_ALL	GO:1901360~organic cyclic compound metabolic process	1839	25.4076	1.44414e-08	NUP107, SLA2, ALKBH8, ALKBH3, TBK1, SCP2, ALKBH1, RAVER2, ZC3H12A, SUPT20H, PKNOX1, PRKACA, PKNOX2, SAP30BP, SECISBP2, ZNF12, SIGIRR, LARS2, MTHFD1, TFR2, DDIT3, TCEANC2, AGTR2, CLOCK, SKAP1, TSTA3, SLBP, EXD2, PDGFB, ZC3HAV1, GATA1, SDR42E1, CREBBP, JAG1, MTERF3, JUP, EIF2AK1, MTERF4, NR2F1, LARP7, EIF2AK2, ZNF34, NR2F2, SULT1B1, MOV10, TBL3, AGO4, AGO1, PKIA, AGO2, ZNF496, DPYS, BHLHE41, MED19,…	5589	4181	13824	1.08793	0.000162568	3.18786e-06	3.08422e-06
GOTERM_BP_ALL	GO:0023057~negative regulation of signaling	369	5.09809	0.0197073	RB1, ERRFI1, PID1, TRAF3IP1, HHIP, SERPINE1, CBLB, SLA2, PHB2, CCAR2, LGALS3, RNF115, RASSF2, SYNGAP1, UBASH3B, MYC, ZC3H12A, DAG1, UBASH3A, PRKACA, PRKACB, ACVR1, UNC5B, IL1R2, PIH1D1, SLC35C1, IFT80, AP1AR, ISL1, SOX10, SYTL4, RUNX2, SIGIRR, AR, SFRP4, GPR161, PSME3, CD109, DDIT3, RFX4, PRKCQ, AGTR2, TRIB1, CLOCK, EPHA2, GRID2IP, NPRL2, STXBP1, TWIST1, PRDM14, APCDD1, ADH7, ADAMTS12, PRKCZ, HIF…	5589	839	13824	1.08784	1	0.330214	0.319479
GOTERM_BP_ALL	GO:0045892~negative regulation of transcription, DNA-templated	321	4.43493	0.0295836	RB1, HDAC10, EHMT2, GFI1, EHMT1, SLA2, PHB2, RRP8, CCAR2, IKZF4, MBD3L1, ELK3, ELK4, DCAF1, RPS6KA5, EDNRB, TRIM29, SAP130, MYB, TRIM24, KAT8, BTRC, SOX6, TP63, HES7, MEF2A, DAXX, MEF2C, SMARCC2, RBFOX2, SFMBT1, HNF1B, ZNF12, RUNX2, THAP7, DDIT3, TBPL2, RFX5, HOXB3, TAGLN3, MAGED1, CTBP1, CTR9, PDGFB, TWIST1, PRDM14, MTDH, ZNF703, MIER1, PRDM16, ALX1, TNRC18, RBM10, WNT10B, WWTR1, PLK3, XRCC6, ZN…	5589	730	13824	1.08763	1	0.429745	0.415774
GOTERM_BP_ALL	GO:1902578~single-organism localization	1032	14.2581	8.93621e-05	PID1, NUP107, TFRC, ZFYVE9, MYLK, ZFYVE27, LIPC, SYNGAP1, SCP2, UBASH3B, ZC3H12A, WLS, MEF2C, STARD7, CACNA2D1, CACNA2D3, BHLHA15, PDZK1, SCAMP1, BCR, SLC5A6, AR, ACE2, TFR2, DDIT3, CLOCK, SKAP1, ABCB6, ABCB7, TTYH1, ABCB4, MRPL18, ABCB5, PDGFB, PLA2G3, SLCO5A1, ABCB8, ABCB9, SLC5A1, SLC30A10, C2, SLC5A5, C3, HPX, C5, RHOT2, CYB5R4, GRPEL1, KCNMB1, EPB41L3, EXPH5, ABCA1, ABCA5, JUP, CADM1, ABCA6,…	5589	2348	13824	1.08713	0.634352	0.00483673	0.00467948
GOTERM_BP_ALL	GO:0006139~nucleobase-containing compound metabolic process	1736	23.9845	6.78304e-08	NUP107, SLA2, ALKBH8, ALKBH3, TBK1, ALKBH1, RAVER2, ZC3H12A, SUPT20H, PKNOX1, PRKACA, PKNOX2, SAP30BP, SECISBP2, ZNF12, SIGIRR, LARS2, MTHFD1, TFR2, DDIT3, TCEANC2, AGTR2, CLOCK, SKAP1, TSTA3, SLBP, EXD2, PDGFB, ZC3HAV1, GATA1, CREBBP, JAG1, MTERF3, JUP, MTERF4, NR2F1, LARP7, EIF2AK2, ZNF34, NR2F2, MOV10, TBL3, AGO4, AGO1, PKIA, AGO2, ZNF496, DPYS, BHLHE41, MED19, MED16, MED18, HOXC10, MED12, MEC…	5589	3950	13824	1.08706	0.000763343	1.13975e-05	1.1027e-05
GOTERM_BP_ALL	GO:1903506~regulation of nucleic acid-templated transcription	990	13.6778	0.000142132	PID1, NUP107, EHMT2, EHMT1, SLA2, TBK1, ZC3H12A, SUPT20H, PKNOX1, PKNOX2, HES7, MEF2A, MEF2C, DAXX, SAP30BP, RBFOX2, CSNK2A2, DNTTIP1, RFX2, DNTTIP2, ZNF12, RFX1, SND1, SIGIRR, AR, RFX7, TFR2, TBPL2, RFX4, DDIT3, RFX5, AGTR2, CLOCK, SKAP1, AIRE, AGAP2, PDGFB, GATA1, MYO6, PPARGC1A, ZNF263, CREBBP, HACE1, JAG1, JUP, MTERF3, MTERF4, NR2F1, ERLIN1, EIF2AK2, NR2F2, ZNF34, SNF8, FLI1, SETX, ZFAT, AGO1…	5589	2253	13824	1.08686	0.798152	0.00724039	0.007005
GOTERM_BP_ALL	GO:0046483~heterocycle metabolic process	1768	24.4266	5.50162e-08	NUP107, SLA2, ALKBH8, ALKBH3, TBK1, ALKBH1, RAVER2, ZC3H12A, SUPT20H, PKNOX1, PRKACA, PKNOX2, SAP30BP, SECISBP2, ZNF12, SIGIRR, LARS2, MTHFD1, TFR2, DDIT3, TCEANC2, AGTR2, CLOCK, SKAP1, TSTA3, SLBP, EXD2, PDGFB, ZC3HAV1, GATA1, CREBBP, JAG1, MTERF3, JUP, EIF2AK1, MTERF4, NR2F1, LARP7, EIF2AK2, ZNF34, NR2F2, MOV10, TBL3, AGO4, AGO1, PKIA, AGO2, ZNF496, DPYS, BHLHE41, MED19, MED16, MED18, HOXC10, M…	5589	4025	13824	1.08647	0.000619181	1.01484e-05	9.81843e-06
GOTERM_BP_ALL	GO:0051171~regulation of nitrogen compound metabolic process	1228	16.966	1.89017e-05	PID1, NUP107, EHMT2, EHMT1, SLA2, TBK1, PPP4R2, ZC3H12A, SUPT20H, PKNOX1, PKNOX2, HES7, MEF2A, MEF2C, DAXX, RBFOX1, SAP30BP, RBFOX2, RBFOX3, SECISBP2, CSNK2A2, DNTTIP1, RFX2, DNTTIP2, ZNF12, RFX1, DICER1, SND1, SIGIRR, AR, RFX7, TFR2, TBPL2, RFX4, DDIT3, RFX5, AGTR2, CLOCK, SKAP1, PARPBP, AIRE, AGAP2, PDGFB, ZC3HAV1, GATA1, GIGYF2, FIGNL1, MYO6, PPARGC1A, ABCA1, CTC1, ZNF263, CREBBP, HACE1, JAG1,…	5589	2797	13824	1.08594	0.19168	0.0013468	0.00130302
GOTERM_BP_ALL	GO:0010648~negative regulation of cell communication	367	5.07046	0.0224046	RB1, ERRFI1, PID1, TRAF3IP1, HHIP, SERPINE1, CBLB, SLA2, PHB2, CCAR2, LGALS3, RNF115, RASSF2, SYNGAP1, UBASH3B, MYC, ZC3H12A, DAG1, UBASH3A, PRKACA, PRKACB, ACVR1, UNC5B, IL1R2, PIH1D1, SLC35C1, IFT80, ISL1, SOX10, SYTL4, RUNX2, SIGIRR, AR, SFRP4, GPR161, PSME3, CD109, DDIT3, RFX4, PRKCQ, AGTR2, TRIB1, CLOCK, EPHA2, GRID2IP, NPRL2, STXBP1, TWIST1, PRDM14, APCDD1, ADH7, ADAMTS12, PRKCZ, HIF1A, GAT…	5589	836	13824	1.08582	1	0.356659	0.345064
GOTERM_BP_ALL	GO:0006725~cellular aromatic compound metabolic process	1785	24.6615	6.28779e-08	NUP107, SLA2, ALKBH8, ALKBH3, TBK1, ALKBH1, RAVER2, ZC3H12A, SUPT20H, PKNOX1, PRKACA, PKNOX2, SAP30BP, SECISBP2, ZNF12, SIGIRR, LARS2, MTHFD1, TFR2, DDIT3, TCEANC2, AGTR2, CLOCK, SKAP1, TSTA3, SLBP, EXD2, PDGFB, ZC3HAV1, GATA1, CREBBP, JAG1, MTERF3, JUP, EIF2AK1, MTERF4, NR2F1, LARP7, EIF2AK2, ZNF34, NR2F2, SULT1B1, MOV10, TBL3, AGO4, AGO1, PKIA, AGO2, ZNF496, DPYS, BHLHE41, MED19, MED16, MED18, …	5589	4067	13824	1.08558	0.000707629	1.08905e-05	1.05364e-05
[truncated: 72 more rows]

## Sheet: Himachali Yak
	Term	Count	%	PValue	Genes	List Total	Pop Hits	Pop Total	Fold Enrichment	Bonferroni	Benjamini	FDR
[truncated: 1,185 more rows]

## Sheet: Ladakhi Yak
	Term	Count	%	PValue	Genes	List Total	Pop Hits	Pop Total	Fold Enrichment	Bonferroni	Benjamini	FDR
[truncated: 1,051 more rows]
